# Supplementary material for: Signatures of Selection for Environmental Adaptation and Zebu × Taurine Hybrid Fitness in East African Shorthorn Zebu
Source: Front Genet. 2017 Jun 8;8:68. doi: 10.3389/fgene.2017.00068 (PMC5462927; doi:10.3389/fgene.2017.00068)
Supplement: Supplementary file 1 [file Table4.XLSX]

## Sheet: Sheet1
Supplementary Table 4: autosomal-wise average Asian zebu, African taurine and European taurine ancestries in the East and West African zebu cattle populations
	East African cattle															West African zebu x taurine cattle from Nigeria
	East African shorthorn zebu from western Kenya			Ankole			Karamojong zebu			Serere zebu			Nanda
BTA	Asian zebu	African taurine	European taurine	Asian zebu	African taurine	European taurine	Asian zebu	African taurine	European taurine	Asian zebu	African taurine	European taurine	Asian zebu	African taurine	European taurine	Asian zebu	African taurine	European taurine
1	0.692087	0.304585	0.0033277	0.471166	0.527182	0.001652	0.680329	0.319472	0.000199813	0.735171	0.228	0.0368293	0.524803	0.352272	0.122924	0.614741	0.381555	0.00370411
2	0.696439	0.299511	0.00405007	0.504295	0.488202	0.00750324	0.695425	0.303935	0.000640562	0.727623	0.236801	0.0355753	0.553534	0.387527	0.0589383	0.671718	0.327061	0.00122146
3	0.742828	0.251902	0.00526978	0.534191	0.453788	0.0120204	0.749173	0.25055	0.00027675	0.783947	0.198433	0.0176196	0.570545	0.327952	0.101504	0.658908	0.335925	0.0051672
4	0.73343	0.264503	0.00206633	0.542755	0.445285	0.0119598	0.725231	0.274502	0.000267125	0.761308	0.222196	0.0164956	0.632492	0.318326	0.0491816	0.649094	0.347142	0.00376318
5	0.728335	0.267331	0.0043345	0.522846	0.476189	0.00096584	0.751451	0.24705	0.00149969	0.785432	0.213164	0.0014045	0.579157	0.339327	0.081516	0.697798	0.30108	0.00112173
6	0.654973	0.341104	0.00392304	0.466067	0.529847	0.00408612	0.647663	0.348895	0.00344262	0.705018	0.27374	0.0212429	0.538388	0.439668	0.0219442	0.657406	0.336564	0.0060297
7	0.770549	0.224394	0.00505733	0.617388	0.371345	0.0112674	0.794213	0.203296	0.00249125	0.818276	0.169119	0.0126047	0.636299	0.260286	0.103415	0.698624	0.299934	0.00144203
8	0.700314	0.297263	0.00242295	0.504095	0.49485	0.00105524	0.688968	0.306868	0.00416456	0.728036	0.261214	0.0107498	0.578658	0.396676	0.0246667	0.632699	0.36517	0.0021308
9	0.62692	0.368846	0.00423446	0.435015	0.564843	0.0001428	0.672977	0.32633	0.000692812	0.659537	0.313205	0.0272587	0.438827	0.384356	0.176818	0.60721	0.390466	0.00232413
10	0.693199	0.302924	0.00387746	0.545798	0.452029	0.00217296	0.671317	0.326011	0.00267188	0.724818	0.256681	0.0185015	0.577594	0.332013	0.0903922	0.644084	0.353209	0.0027074
11	0.719294	0.275533	0.00517345	0.521454	0.475803	0.0027422	0.719549	0.278956	0.0014955	0.743174	0.255894	0.000932	0.55755	0.321814	0.120636	0.679957	0.31735	0.00269296
12	0.725657	0.268759	0.00558439	0.579227	0.418359	0.00241452	0.728531	0.270047	0.00142187	0.793406	0.204406	0.00218833	0.574337	0.327495	0.0981681	0.635184	0.363147	0.00166878
13	0.784313	0.21371	0.00197655	0.614115	0.37127	0.0146157	0.795897	0.202428	0.00167462	0.769765	0.192605	0.0376293	0.67685	0.279164	0.0439867	0.690896	0.30607	0.00303395
14	0.686259	0.309777	0.00396353	0.520051	0.471873	0.00807668	0.679611	0.317004	0.00338469	0.696306	0.243961	0.059733	0.553158	0.355344	0.0914981	0.656429	0.339034	0.00453736
15	0.652696	0.344869	0.00243468	0.471418	0.527184	0.0013982	0.668644	0.330091	0.00126494	0.643594	0.29282	0.0635854	0.456468	0.401727	0.141805	0.628517	0.366152	0.00533161
16	0.759774	0.238556	0.00167039	0.599547	0.391595	0.00885804	0.755342	0.243498	0.00116019	0.770637	0.182458	0.0469044	0.608219	0.290883	0.100898	0.637313	0.353916	0.00877149
17	0.621111	0.37467	0.00421903	0.416351	0.57915	0.00449884	0.634353	0.364239	0.00140806	0.672545	0.264341	0.0631145	0.494343	0.434843	0.070814	0.556669	0.440139	0.00319189
18	0.714513	0.278331	0.00715523	0.480245	0.512163	0.00759248	0.709945	0.285465	0.00459037	0.74432	0.230222	0.0254578	0.548289	0.397334	0.0543778	0.681229	0.315738	0.00303257
19	0.7789	0.217824	0.00327655	0.567825	0.425547	0.006628	0.760138	0.23618	0.00368237	0.791751	0.195278	0.0129716	0.662817	0.298042	0.0391411	0.683633	0.310663	0.00570389
20	0.629714	0.368579	0.00170752	0.445848	0.553967	0.00018548	0.648712	0.347963	0.00332462	0.730245	0.268104	0.00165075	0.534406	0.444001	0.0215928	0.616164	0.379635	0.00420137
21	0.657092	0.339189	0.00371984	0.484031	0.514744	0.0012248	0.65609	0.3425	0.00140944	0.674662	0.287689	0.0376494	0.584329	0.394135	0.0215366	0.595426	0.403208	0.0013656
22	0.717515	0.279942	0.00254305	0.522454	0.474758	0.00278832	0.68884	0.308904	0.00225694	0.68731	0.244746	0.067944	0.52596	0.370959	0.103081	0.659164	0.336423	0.00441269
23	0.587632	0.405101	0.00726678	0.405502	0.589677	0.0048206	0.566343	0.422713	0.0109444	0.618267	0.375609	0.00612408	0.507579	0.468084	0.0243372	0.573158	0.416127	0.0107149
24	0.682401	0.312931	0.00466797	0.526298	0.469299	0.0044028	0.702036	0.29245	0.00551325	0.696801	0.272354	0.0308456	0.587572	0.366758	0.0456703	0.644849	0.348089	0.00706146
25	0.639288	0.355959	0.00475335	0.486151	0.509887	0.0039618	0.640169	0.357352	0.00247956	0.69292	0.262066	0.0450141	0.471647	0.413068	0.115285	0.632471	0.365157	0.00237222
26	0.731205	0.264311	0.0044837	0.504955	0.479038	0.0160069	0.699538	0.298752	0.0017095	0.750659	0.234245	0.0150963	0.623767	0.349695	0.026538	0.688658	0.304382	0.00695964
27	0.640322	0.350748	0.00892998	0.419034	0.555325	0.025641	0.645803	0.349022	0.005175	0.698777	0.295232	0.00599117	0.479674	0.440833	0.0794926	0.585439	0.403052	0.0115092
28	0.626571	0.363201	0.0102272	0.448084	0.545124	0.00679244	0.603525	0.391546	0.004929	0.712905	0.276205	0.0108893	0.486532	0.476645	0.0368223	0.593096	0.398744	0.00815956
29	0.602147	0.390518	0.00733438	0.442041	0.55629	0.00166884	0.625755	0.368075	0.00616975	0.586572	0.262646	0.150782	0.458875	0.455895	0.0852292	0.593601	0.398212	0.00818698
