# Supplementary material for: Signatures of Selection for Environmental Adaptation and Zebu × Taurine Hybrid Fitness in East African Shorthorn Zebu
Source: Front Genet. 2017 Jun 8;8:68. doi: 10.3389/fgene.2017.00068 (PMC5462927; doi:10.3389/fgene.2017.00068)
Supplement: Supplementary file 2 [file Table9.XLSX]

## Sheet: KEASZ
Supplementray Table 9: Genes within genome-wide SNP candidate regions: KEASZ, East African (KEASZ and UGN) candidate regions, and East (KEASZ and UGN) and West (NGR) African candidate regions.
BTA	Start	End	Ensembl Gene ID	Gene Name	Description
1	22123655	22181827	ENSBTAG00000002623	SAMSN1	SAM domain, SH3 domain and nuclear localization signals 1 [Source:HGNC Symbol;Acc:HGNC:10528]
1	22290120	22300252	ENSBTAG00000012908	HSPA13	heat shock protein family A (Hsp70) member 13 [Source:HGNC Symbol;Acc:HGNC:11375]
1	22455500	22474290	ENSBTAG00000034347	RBM11	RNA binding motif protein 11 [Source:HGNC Symbol;Acc:HGNC:9897]
1	22474171	22497927	ENSBTAG00000038512
1	150696150	150728567	ENSBTAG00000021447	SIM2	single-minded family bHLH transcription factor 2 [Source:HGNC Symbol;Acc:HGNC:10883]
1	150732149	150901970	ENSBTAG00000033679	HLCS	holocarboxylase synthetase [Source:HGNC Symbol;Acc:HGNC:4976]
1	150961578	150972224	ENSBTAG00000036019	RIPPLY3	ripply transcriptional repressor 3 [Source:HGNC Symbol;Acc:HGNC:3047]
1	151008563	151021272	ENSBTAG00000011512		Phosphatidylinositol glycan anchor biosynthesis, class P; Uncharacterized protein [Source:UniProtKB/TrEMBL;Acc:Q32PC8]
1	151034217	151141015	ENSBTAG00000008167	TTC3	tetratricopeptide repeat domain 3 [Source:HGNC Symbol;Acc:HGNC:12393]
1	151164860	151199134	ENSBTAG00000004791	DSCR3	Down syndrome critical region protein 3 [Source:RefSeq peptide;Acc:NP_001035600]
1	151370526	151411483	ENSBTAG00000001771	DYRK1A	dual specificity tyrosine phosphorylation regulated kinase 1A [Source:HGNC Symbol;Acc:HGNC:3091]
1	21693828	21697298	ENSBTAG00000047293	NRIP1	nuclear receptor interacting protein 1 [Source:HGNC Symbol;Acc:HGNC:8001]
1	151610045	151610971	ENSBTAG00000037616	KCNJ6	potassium voltage-gated channel subfamily J member 6 [Source:HGNC Symbol;Acc:HGNC:6267]
1	149720302	149720392	ENSBTAG00000030105
1	150977222	150977328	ENSBTAG00000043298	U6	U6 spliceosomal RNA [Source:RFAM;Acc:RF00026]
1	150617257	150617374	ENSBTAG00000037096	5S_rRNA	5S ribosomal RNA [Source:RFAM;Acc:RF00001]
10	80248849	80631540	ENSBTAG00000018971	RAD51B	RAD51 paralog B [Source:HGNC Symbol;Acc:HGNC:9822]
10	103185307	103381020	ENSBTAG00000006392	TTC7B	tetratricopeptide repeat domain 7B [Source:HGNC Symbol;Acc:HGNC:19858]
10	103508678	103703817	ENSBTAG00000010906	RPS6KA5	ribosomal protein S6 kinase A5 [Source:HGNC Symbol;Acc:HGNC:10434]
10	103802803	103891475	ENSBTAG00000012545	CASC4	cancer susceptibility candidate 4 [Source:HGNC Symbol;Acc:HGNC:24892]
10	103924175	103970672	ENSBTAG00000015385	CTDSPL2	CTD small phosphatase like 2 [Source:HGNC Symbol;Acc:HGNC:26936]
10	103984741	104002866	ENSBTAG00000000359	EIF3J	eukaryotic translation initiation factor 3 subunit J [Source:HGNC Symbol;Acc:HGNC:3270]
10	104004263	104081363	ENSBTAG00000000362	SPG11	spastic paraplegia 11 (autosomal recessive) [Source:HGNC Symbol;Acc:HGNC:11226]
10	104090288	104098734	ENSBTAG00000001558	PATL2	PAT1 homolog 2 [Source:HGNC Symbol;Acc:HGNC:33630]
10	104139090	104145312	ENSBTAG00000012330	B2M	Beta-2-microglobulin [Source:UniProtKB/Swiss-Prot;Acc:P01888]
10	104182289	104218056	ENSBTAG00000007518	TRIM69	tripartite motif containing 69 [Source:HGNC Symbol;Acc:HGNC:17857]
10	104224181	104269841	ENSBTAG00000005954	C10H15orf43	uncharacterized protein C15orf43 homolog [Source:RefSeq peptide;Acc:NP_001070546]
10	104175768	104176772	ENSBTAG00000007516
10	103831664	103831718	ENSBTAG00000045029	U5	U5 spliceosomal RNA [Source:RFAM;Acc:RF00020]
10	103345894	103346020	ENSBTAG00000043774	SNORA11	Small nucleolar RNA SNORA11 [Source:RFAM;Acc:RF00614]
10	104007813	104007915	ENSBTAG00000045234	U6	U6 spliceosomal RNA [Source:RFAM;Acc:RF00026]
10	104029107	104029173	ENSBTAG00000044563	U5	U5 spliceosomal RNA [Source:RFAM;Acc:RF00020]
10	103798515	103798616	ENSBTAG00000044381	U6	U6 spliceosomal RNA [Source:RFAM;Acc:RF00026]
11	38338744	38408288	ENSBTAG00000017448	EFEMP1	EGF containing fibulin like extracellular matrix protein 1 [Source:HGNC Symbol;Acc:HGNC:3218]
11	38706659	38928773	ENSBTAG00000012394	CCDC85A	coiled-coil domain-containing protein 85A [Source:RefSeq peptide;Acc:NP_001095565]
11	61759950	61969748	ENSBTAG00000005151	WDPCP	WD repeat containing planar cell polarity effector [Source:HGNC Symbol;Acc:HGNC:28027]
11	61970467	61994479	ENSBTAG00000019295	MDH1	malate dehydrogenase 1 [Source:HGNC Symbol;Acc:HGNC:6970]
11	62244354	62299938	ENSBTAG00000000111	UGP2	UDP-glucose pyrophosphorylase 2 [Source:HGNC Symbol;Acc:HGNC:12527]
11	62301309	62377281	ENSBTAG00000000115	VPS54	VPS54, GARP complex subunit [Source:HGNC Symbol;Acc:HGNC:18652]
11	62471609	62528075	ENSBTAG00000020865	PELI1	pellino E3 ubiquitin protein ligase 1 [Source:HGNC Symbol;Acc:HGNC:8827]
11	71329772	71349193	ENSBTAG00000023929	FOSL2	FOS like 2, AP-1 transcription factor subunit [Source:HGNC Symbol;Acc:HGNC:3798]
11	71403125	71826561	ENSBTAG00000031335	BRE	brain and reproductive organ-expressed (TNFRSF1A modulator) [Source:HGNC Symbol;Acc:HGNC:1106]
11	71827005	71921665	ENSBTAG00000031332	RBKS	ribokinase [Source:HGNC Symbol;Acc:HGNC:30325]
11	71996944	72021017	ENSBTAG00000018680		Uncharacterized protein [Source:UniProtKB/TrEMBL;Acc:F1MR50]
11	72021273	72033985	ENSBTAG00000003906	SUPT7L	SPT7-like STAGA complex gamma subunit [Source:HGNC Symbol;Acc:HGNC:30632]
11	72034551	72058245	ENSBTAG00000003904	GPN1	GPN-loop GTPase 1 [Source:HGNC Symbol;Acc:HGNC:17030]
11	72059857	72060691	ENSBTAG00000046049
11	72067123	72097173	ENSBTAG00000003902	ZNF512	zinc finger protein 512 [Source:HGNC Symbol;Acc:HGNC:29380]
11	72154947	72176344	ENSBTAG00000031302	GCKR	glucokinase regulator [Source:HGNC Symbol;Acc:HGNC:4196]
11	72181230	72183230	ENSBTAG00000018164	FNDC4	fibronectin type III domain containing 4 [Source:HGNC Symbol;Acc:HGNC:20239]
11	72185482	72222959	ENSBTAG00000018157	IFT172	intraflagellar transport 172 [Source:HGNC Symbol;Acc:HGNC:30391]
11	72223040	72224689	ENSBTAG00000018156	KRTCAP3	keratinocyte associated protein 3 [Source:HGNC Symbol;Acc:HGNC:28943]
11	72224816	72237348	ENSBTAG00000018153	NRBP1	nuclear receptor binding protein 1 [Source:HGNC Symbol;Acc:HGNC:7993]
11	72252676	72273095	ENSBTAG00000019522	PPM1G	protein phosphatase, Mg2+/Mn2+ dependent 1G [Source:HGNC Symbol;Acc:HGNC:9278]
11	72273637	72277103	ENSBTAG00000019518	ZNF513	zinc finger protein 513 [Source:HGNC Symbol;Acc:HGNC:26498]
11	72277210	72282953	ENSBTAG00000019515	SNX17	sorting nexin 17 [Source:HGNC Symbol;Acc:HGNC:14979]
11	72283254	72287762	ENSBTAG00000019510	EIF2B4	eukaryotic translation initiation factor 2B subunit delta [Source:HGNC Symbol;Acc:HGNC:3260]
11	72299292	72312020	ENSBTAG00000017283	GTF3C2	general transcription factor IIIC subunit 2 [Source:HGNC Symbol;Acc:HGNC:4665]
11	72315287	72324567	ENSBTAG00000018269	MPV17	MPV17, mitochondrial inner membrane protein [Source:HGNC Symbol;Acc:HGNC:7224]
11	72327351	72348528	ENSBTAG00000018267	TRIM54	tripartite motif containing 54 [Source:HGNC Symbol;Acc:HGNC:16008]
11	72350278	72353477	ENSBTAG00000018262	DNAJC5G	DnaJ heat shock protein family (Hsp40) member C5 gamma [Source:HGNC Symbol;Acc:HGNC:24844]
11	72364682	72373190	ENSBTAG00000011381	SLC30A3	solute carrier family 30 member 3 [Source:HGNC Symbol;Acc:HGNC:11014]
11	72383287	72404747	ENSBTAG00000017894	CAD	CAD protein [Source:RefSeq peptide;Acc:NP_001178322]
11	72405110	72409422	ENSBTAG00000031185	ATRAID	all-trans retinoic acid induced differentiation factor [Source:HGNC Symbol;Acc:HGNC:24090]
11	72418605	72425383	ENSBTAG00000006832	SLC5A6	solute carrier family 5 member 6 [Source:HGNC Symbol;Acc:HGNC:11041]
11	72470284	72474442	ENSBTAG00000014813	TCF23	transcription factor 23 [Source:HGNC Symbol;Acc:HGNC:18602]
11	72493261	72497358	ENSBTAG00000007080	PREB	prolactin regulatory element binding [Source:HGNC Symbol;Acc:HGNC:9356]
11	72497319	72504279	ENSBTAG00000007077	ABHD1	abhydrolase domain containing 1 [Source:HGNC Symbol;Acc:HGNC:17553]
11	72521482	72524704	ENSBTAG00000011328	CGREF1	cell growth regulator with EF-hand domain 1 [Source:HGNC Symbol;Acc:HGNC:16962]
11	72525752	72538457	ENSBTAG00000011325	KHK	ketohexokinase [Source:RefSeq peptide;Acc:NP_001069819]
11	72539296	72547260	ENSBTAG00000011324	EMILIN1	elastin microfibril interfacer 1 [Source:HGNC Symbol;Acc:HGNC:19880]
11	73724474	73935363	ENSBTAG00000021072	DTNB	dystrobrevin beta [Source:HGNC Symbol;Acc:HGNC:3058]
11	74030425	74059688	ENSBTAG00000021143	DNMT3A	DNA methyltransferase 3 alpha [Source:HGNC Symbol;Acc:HGNC:2978]
11	74109410	74116893	ENSBTAG00000007897	POMC	proopiomelanocortin [Source:HGNC Symbol;Acc:HGNC:9201]
11	74122695	74174099	ENSBTAG00000007888	EFR3B	EFR3 homolog B [Source:HGNC Symbol;Acc:HGNC:29155]
11	74319476	74357417	ENSBTAG00000018239	DNAJC27	DnaJ heat shock protein family (Hsp40) member C27 [Source:HGNC Symbol;Acc:HGNC:30290]
11	74382509	74465215	ENSBTAG00000018705	ADCY3	adenylate cyclase 3 [Source:HGNC Symbol;Acc:HGNC:234]
11	74465013	74480037	ENSBTAG00000015014	CENPO	centromere protein O [Source:HGNC Symbol;Acc:HGNC:28152]
11	74480105	74483864	ENSBTAG00000015012	PTRHD1	Putative peptidyl-tRNA hydrolase PTRHD1 [Source:UniProtKB/Swiss-Prot;Acc:Q3SZ85]
11	74496692	74511659	ENSBTAG00000047575		Uncharacterized protein [Source:UniProtKB/TrEMBL;Acc:G3N0K8]
11	74511607	74590933	ENSBTAG00000015007	NCOA1	nuclear receptor coactivator 1 [Source:HGNC Symbol;Acc:HGNC:7668]
11	74895799	74982112	ENSBTAG00000023172	ITSN2	intersectin 2 [Source:HGNC Symbol;Acc:HGNC:6184]
11	74984268	74996342	ENSBTAG00000000261	FAM228A	family with sequence similarity 228 member A [Source:HGNC Symbol;Acc:HGNC:34418]
11	74997150	75023692	ENSBTAG00000030864		Protein FAM228B [Source:UniProtKB/Swiss-Prot;Acc:A6QQ68]
11	75023805	75027665	ENSBTAG00000003404	PFN4	profilin family member 4 [Source:HGNC Symbol;Acc:HGNC:31103]
11	75033145	75039193	ENSBTAG00000003405	TP53I3	tumor protein p53 inducible protein 3 [Source:HGNC Symbol;Acc:HGNC:19373]
11	75039681	75047800	ENSBTAG00000003407	SF3B6	splicing factor 3b subunit 6 [Source:HGNC Symbol;Acc:HGNC:30096]
11	75052326	75063188	ENSBTAG00000003409	FKBP1B	FK506 binding protein 1B [Source:HGNC Symbol;Acc:HGNC:3712]
11	75071679	75078888	ENSBTAG00000016987	WDCP	WD repeat and coiled coil containing [Source:HGNC Symbol;Acc:HGNC:26157]
11	75084559	75097310	ENSBTAG00000002034	MFSD2B	major facilitator superfamily domain containing 2B [Source:HGNC Symbol;Acc:HGNC:37207]
11	75101825	75130698	ENSBTAG00000002033	UBXN2A	UBX domain protein 2A [Source:HGNC Symbol;Acc:HGNC:27265]
11	75141459	75261008	ENSBTAG00000017255	ATAD2B	ATPase family, AAA domain containing 2B [Source:HGNC Symbol;Acc:HGNC:29230]
11	75290644	75623195	ENSBTAG00000021969	KLHL29	kelch like family member 29 [Source:HGNC Symbol;Acc:HGNC:29404]
11	72097722	72102932	ENSBTAG00000046280	C2orf16	chromosome 2 open reading frame 16 [Source:HGNC Symbol;Acc:HGNC:25275]
11	72326391	72326953	ENSBTAG00000018268	UCN	urocortin [Source:HGNC Symbol;Acc:HGNC:12516]
11	72490794	72491990	ENSBTAG00000047596	PRR30	proline rich 30 [Source:HGNC Symbol;Acc:HGNC:28677]
11	38482488	38482597	ENSBTAG00000036435	bta-mir-217	bta-mir-217 [Source:miRBase;Acc:MI0009779]
11	74853110	74853239	ENSBTAG00000036858	U3	Small nucleolar RNA U3 [Source:RFAM;Acc:RF00012]
11	38494726	38494834	ENSBTAG00000029903	bta-mir-216a	bta-mir-216a [Source:miRBase;Acc:MI0009777]
11	73977000	73977079	ENSBTAG00000038848	bta-mir-1301	bta-mir-1301 [Source:miRBase;Acc:MI0010460]
11	74482709	74482801	ENSBTAG00000037300
11	38511117	38511202	ENSBTAG00000030046	bta-mir-216b	bta-mir-216b [Source:miRBase;Acc:MI0009778]
12	21083061	21268125	ENSBTAG00000008053	WDFY2	WD repeat and FYVE domain containing 2 [Source:HGNC Symbol;Acc:HGNC:20482]
12	25129699	25140597	ENSBTAG00000007284	CCNA1	cyclin A1 [Source:HGNC Symbol;Acc:HGNC:1577]
12	25199123	25229866	ENSBTAG00000008040	SPG20	spastic paraplegia 20 (Troyer syndrome) [Source:HGNC Symbol;Acc:HGNC:18514]
12	25231843	25324738	ENSBTAG00000018955		Uncharacterized protein [Source:UniProtKB/TrEMBL;Acc:F1MTG6]
12	25281101	25281531	ENSBTAG00000035493
12	25362948	25712458	ENSBTAG00000038495
12	27400069	27417180	ENSBTAG00000010787	RFC3	replication factor C subunit 3 [Source:HGNC Symbol;Acc:HGNC:9971]
12	27866074	28033238	ENSBTAG00000021815	STARD13	StAR related lipid transfer domain containing 13 [Source:HGNC Symbol;Acc:HGNC:19164]
12	28073218	28110415	ENSBTAG00000013984	KL	klotho precursor [Source:RefSeq peptide;Acc:NP_001178124]
12	28332887	28445729	ENSBTAG00000011597	PDS5B	PDS5 cohesin associated factor B [Source:HGNC Symbol;Acc:HGNC:20418]
12	28545678	28560619	ENSBTAG00000023279		Uncharacterized protein [Source:UniProtKB/TrEMBL;Acc:F1MV44]
12	28612076	28634685	ENSBTAG00000000993	N4BP2L1	NEDD4 binding protein 2 like 1 [Source:HGNC Symbol;Acc:HGNC:25037]
12	28637213	28688200	ENSBTAG00000000988	BRCA2	BRCA2, DNA repair associated [Source:HGNC Symbol;Acc:HGNC:1101]
12	28690891	28700359	ENSBTAG00000026384
12	28769267	28967537	ENSBTAG00000006771	FRY	FRY microtubule binding protein [Source:HGNC Symbol;Acc:HGNC:20367]
12	33322820	33370249	ENSBTAG00000016737	CDK8	cyclin dependent kinase 8 [Source:HGNC Symbol;Acc:HGNC:1779]
12	33409894	33419168	ENSBTAG00000005318	RNF6	ring finger protein 6 [Source:HGNC Symbol;Acc:HGNC:10069]
12	33460001	33548388	ENSBTAG00000025428
12	33578134	33583714	ENSBTAG00000018214	SHISA2	shisa family member 2 [Source:HGNC Symbol;Acc:HGNC:20366]
12	33647815	33648405	ENSBTAG00000016116
12	33754809	34054513	ENSBTAG00000019529
12	34141658	34171742	ENSBTAG00000015225	NUP58	nucleoporin 58 [Source:HGNC Symbol;Acc:HGNC:20261]
12	34177965	34197920	ENSBTAG00000003116	MTMR6	myotubularin related protein 6 [Source:HGNC Symbol;Acc:HGNC:7453]
12	34478041	34535642	ENSBTAG00000019545		Uncharacterized protein [Source:UniProtKB/TrEMBL;Acc:F1N657]
12	34540961	34548854	ENSBTAG00000001365		Complement C1q and tumor necrosis factor-related protein 9 [Source:UniProtKB/Swiss-Prot;Acc:Q0II24]
12	35630411	35647612	ENSBTAG00000048237
12	35710543	35769962	ENSBTAG00000015943	MICU2	mitochondrial calcium uptake 2 [Source:HGNC Symbol;Acc:HGNC:31830]
12	35781299	35837108	ENSBTAG00000006177	ZDHHC20	zinc finger DHHC-type containing 20 [Source:HGNC Symbol;Acc:HGNC:20749]
12	35840400	35841483	ENSBTAG00000003315	MRPL57	mitochondrial ribosomal protein L57 [Source:HGNC Symbol;Acc:HGNC:14514]
12	35841563	35854986	ENSBTAG00000003314	SKA3	spindle and kinetochore associated complex subunit 3 [Source:HGNC Symbol;Acc:HGNC:20262]
12	35860636	35868470	ENSBTAG00000018631	SAP18	Sin3A associated protein 18 [Source:HGNC Symbol;Acc:HGNC:10530]
12	35919546	35942309	ENSBTAG00000014406	LATS2	large tumor suppressor kinase 2 [Source:HGNC Symbol;Acc:HGNC:6515]
12	35958357	36046871	ENSBTAG00000003710	XPO4	exportin 4 [Source:HGNC Symbol;Acc:HGNC:17796]
12	36055182	36075245	ENSBTAG00000008296	EEF1AKMT1	eukaryotic translation elongation factor 1 alpha lysine methyltransferase 1 [Source:HGNC Symbol;Acc:HGNC:27351]
12	36076412	36105865	ENSBTAG00000025402	IL17D	interleukin 17D [Source:HGNC Symbol;Acc:HGNC:5984]
12	36110810	36166860	ENSBTAG00000014286	IFT88	intraflagellar transport 88 [Source:HGNC Symbol;Acc:HGNC:20606]
12	36187100	36243551	ENSBTAG00000011726	CRYL1	crystallin lambda 1 [Source:HGNC Symbol;Acc:HGNC:18246]
12	36310779	36318420	ENSBTAG00000038662	GJB6	gap junction protein beta 6 [Source:HGNC Symbol;Acc:HGNC:4288]
12	36335916	36340957	ENSBTAG00000017425	GJB2	gap junction protein beta 2 [Source:HGNC Symbol;Acc:HGNC:4284]
12	36391824	36453989	ENSBTAG00000020403
12	36493992	36520152	ENSBTAG00000007167
12	36529631	36579763	ENSBTAG00000003934	PSPC1	paraspeckle component 1 [Source:HGNC Symbol;Acc:HGNC:20320]
12	36608008	36653042	ENSBTAG00000003922	MPHOSPH8	M-phase phosphoprotein 8 [Source:HGNC Symbol;Acc:HGNC:29810]
12	36656631	36727198	ENSBTAG00000025400	PARP4	poly(ADP-ribose) polymerase family member 4 [Source:HGNC Symbol;Acc:HGNC:271]
12	36744725	36779275	ENSBTAG00000017048	CENPJ	centromere protein J [Source:HGNC Symbol;Acc:HGNC:17272]
12	36782763	36892727	ENSBTAG00000000278	RNF17	ring finger protein 17 [Source:HGNC Symbol;Acc:HGNC:10060]
12	36901244	36922492	ENSBTAG00000014486	ATP12A	ATPase H+/K+ transporting non-gastric alpha2 subunit [Source:HGNC Symbol;Acc:HGNC:13816]
12	24926157	24926477	ENSBTAG00000046386	SERTM1	serine rich and transmembrane domain containing 1 [Source:HGNC Symbol;Acc:HGNC:33792]
12	36373090	36374313	ENSBTAG00000020400	GJA3	gap junction protein alpha 3 [Source:HGNC Symbol;Acc:HGNC:4277]
12	36491414	36491611	ENSBTAG00000025383
12	36660548	36660653	ENSBTAG00000045099	SNORA61	Small nucleolar RNA SNORA61 [Source:RFAM;Acc:RF00420]
12	33978760	33978865	ENSBTAG00000042230	U6	U6 spliceosomal RNA [Source:RFAM;Acc:RF00026]
12	33587193	33587281	ENSBTAG00000044965	5S_rRNA	5S ribosomal RNA [Source:RFAM;Acc:RF00001]
13	18094999	18177768	ENSBTAG00000005136	ABI1	abl interactor 1 [Source:HGNC Symbol;Acc:HGNC:11320]
13	18182707	18224123	ENSBTAG00000006529	PDSS1	prenyl (decaprenyl) diphosphate synthase, subunit 1 [Source:HGNC Symbol;Acc:HGNC:17759]
13	18259068	18334728	ENSBTAG00000012526	APBB1IP	amyloid beta precursor protein binding family B member 1 interacting protein [Source:HGNC Symbol;Acc:HGNC:17379]
13	18359845	18395890	ENSBTAG00000005492	CCNY	cyclin Y [Source:HGNC Symbol;Acc:HGNC:23354]
13	37812787	38051895	ENSBTAG00000008687	PCSK2	proprotein convertase subtilisin/kexin type 2 [Source:HGNC Symbol;Acc:HGNC:8744]
13	38064363	38160996	ENSBTAG00000006043	SLC6A9	sodium- and chloride-dependent glycine transporter 1-like [Source:RefSeq peptide;Acc:NP_001095502]
13	38182322	38220659	ENSBTAG00000021867
13	38259752	38284536	ENSBTAG00000015434	DSTN	destrin, actin depolymerizing factor [Source:HGNC Symbol;Acc:HGNC:15750]
13	38289297	38317466	ENSBTAG00000015438	RRBP1	ribosome binding protein 1 [Source:HGNC Symbol;Acc:HGNC:10448]
13	38359728	38385854	ENSBTAG00000004474	BANF2	barrier to autointegration factor 2 [Source:HGNC Symbol;Acc:HGNC:16172]
13	38519143	38543948	ENSBTAG00000003422		Sorting nexin-5 [Source:UniProtKB/Swiss-Prot;Acc:Q3ZBM5]
13	38546389	38554838	ENSBTAG00000003425	MGME1	mitochondrial genome maintenance exonuclease 1 [Source:HGNC Symbol;Acc:HGNC:16205]
13	39202450	39632869	ENSBTAG00000011882	SLC24A3	solute carrier family 24 member 3 [Source:HGNC Symbol;Acc:HGNC:10977]
13	39657081	39658685	ENSBTAG00000032893		Uncharacterized protein [Source:UniProtKB/TrEMBL;Acc:E1BKY8]
13	39808123	39871299	ENSBTAG00000020382	RIN2	ras and Rab interactor 2 [Source:RefSeq peptide;Acc:NP_001095674]
13	39883240	39901761	ENSBTAG00000001144	NAA20	N-alpha-acetyltransferase 20 [Source:RefSeq peptide;Acc:NP_001193758]
13	39903829	39927979	ENSBTAG00000008472	CRNKL1	crooked neck pre-mRNA splicing factor 1 [Source:HGNC Symbol;Acc:HGNC:15762]
13	39934251	40222551	ENSBTAG00000009291	CFAP61	cilia and flagella associated protein 61 [Source:HGNC Symbol;Acc:HGNC:15872]
13	40230297	40231781	ENSBTAG00000045526	INSM1	INSM transcriptional repressor 1 [Source:HGNC Symbol;Acc:HGNC:6090]
13	40323236	40535389	ENSBTAG00000014178	RALGAPA2	Ral GTPase activating protein catalytic alpha subunit 2 [Source:HGNC Symbol;Acc:HGNC:16207]
13	40837473	40930702	ENSBTAG00000020988	KIZ	kizuna centrosomal protein [Source:HGNC Symbol;Acc:HGNC:15865]
13	40962751	41025285	ENSBTAG00000011304	XRN2	5'-3' exoribonuclease 2 [Source:HGNC Symbol;Acc:HGNC:12836]
13	41031399	41032534	ENSBTAG00000011312	NKX2-4	NK2 homeobox 4 [Source:HGNC Symbol;Acc:HGNC:7837]
13	41104463	41107079	ENSBTAG00000010277	NKX2-2	NK2 homeobox 2 [Source:HGNC Symbol;Acc:HGNC:7835]
13	41140043	41141508	ENSBTAG00000035643
13	41248125	41257312	ENSBTAG00000006742	PAX1	paired box 1 [Source:HGNC Symbol;Acc:HGNC:8615]
13	42244268	42247239	ENSBTAG00000004207	CD93	CD93 molecule [Source:HGNC Symbol;Acc:HGNC:15855]
13	42407301	42413062	ENSBTAG00000008908	GZF1	GDNF inducible zinc finger protein 1 [Source:HGNC Symbol;Acc:HGNC:15808]
13	42416038	42453614	ENSBTAG00000032704	NAPB	NSF attachment protein beta [Source:HGNC Symbol;Acc:HGNC:15751]
13	42463338	42466745	ENSBTAG00000032701	CSTL1	cystatin like 1 [Source:HGNC Symbol;Acc:HGNC:15958]
13	42472819	42482875	ENSBTAG00000013415	CST11	cystatin 11 [Source:HGNC Symbol;Acc:HGNC:15959]
13	42481841	42485866	ENSBTAG00000013416		Uncharacterized protein [Source:UniProtKB/TrEMBL;Acc:F1MAU8]
13	42488775	42493105	ENSBTAG00000027420		Probable cystatin-15 [Source:UniProtKB/Swiss-Prot;Acc:Q2NKZ5]
13	42500947	42508871	ENSBTAG00000032694	CST8	cystatin 8 [Source:HGNC Symbol;Acc:HGNC:2480]
13	42521496	42529083	ENSBTAG00000015949		Uncharacterized protein [Source:UniProtKB/TrEMBL;Acc:E1B791]
13	42533830	42544098	ENSBTAG00000047137		Uncharacterized protein [Source:UniProtKB/TrEMBL;Acc:G3MY38]
13	42540789	42543483	ENSBTAG00000032687		Uncharacterized protein [Source:UniProtKB/TrEMBL;Acc:F1N0T7]
13	42562167	42566091	ENSBTAG00000000598		Cystatin-C [Source:UniProtKB/Swiss-Prot;Acc:P01035]
13	42791822	42894170	ENSBTAG00000040147	SYNDIG1	synapse differentiation inducing 1 [Source:HGNC Symbol;Acc:HGNC:15885]
13	42951021	42960765	ENSBTAG00000004273	CST7	cystatin F [Source:HGNC Symbol;Acc:HGNC:2479]
13	42963404	43023221	ENSBTAG00000004278	APMAP	adipocyte plasma membrane associated protein [Source:HGNC Symbol;Acc:HGNC:13238]
13	43004253	43076853	ENSBTAG00000009881	ENTPD6	ectonucleoside triphosphate diphosphohydrolase 6 (putative) [Source:HGNC Symbol;Acc:HGNC:3368]
13	43029813	43073610	ENSBTAG00000004281	ACSS1	acetyl-coenzyme A synthetase 2-like, mitochondrial [Source:RefSeq peptide;Acc:NP_777171]
13	43101947	43110540	ENSBTAG00000003335	VSX1	visual system homeobox 1 [Source:HGNC Symbol;Acc:HGNC:12723]
13	45473919	45499897	ENSBTAG00000002685	PITRM1	pitrilysin metallopeptidase 1 [Source:HGNC Symbol;Acc:HGNC:17663]
13	45500599	45553520	ENSBTAG00000002683	PFKP	phosphofructokinase, platelet [Source:HGNC Symbol;Acc:HGNC:8878]
13	47492959	47515677	ENSBTAG00000017346	RASSF2	Ras association domain family member 2 [Source:HGNC Symbol;Acc:HGNC:9883]
13	47567745	47706157	ENSBTAG00000032366	SLC23A2	solute carrier family 23 member 2 [Source:HGNC Symbol;Acc:HGNC:10973]
13	47779510	47787910	ENSBTAG00000006063		Transmembrane protein 230 [Source:UniProtKB/Swiss-Prot;Acc:Q5E975]
13	47788530	47794602	ENSBTAG00000006065	PCNA	proliferating cell nuclear antigen [Source:HGNC Symbol;Acc:HGNC:8729]
13	47799924	47856833	ENSBTAG00000006066	CDS2	CDP-diacylglycerol synthase 2 [Source:HGNC Symbol;Acc:HGNC:1801]
13	47904560	47905533	ENSBTAG00000020668
13	47908389	47915709	ENSBTAG00000015872	PROKR2	prokineticin receptor 2 [Source:HGNC Symbol;Acc:HGNC:15836]
13	48086530	48150177	ENSBTAG00000008293	GPCPD1	glycerophosphocholine phosphodiesterase 1 [Source:HGNC Symbol;Acc:HGNC:26957]
13	49550050	49561303	ENSBTAG00000005111	BMP2	bone morphogenetic protein 2 [Source:HGNC Symbol;Acc:HGNC:1069]
13	55379959	55433278	ENSBTAG00000003061	LAMA5	laminin subunit alpha 5 [Source:HGNC Symbol;Acc:HGNC:6485]
13	55433440	55439176	ENSBTAG00000003058	ADRM1	adhesion regulating molecule 1 [Source:HGNC Symbol;Acc:HGNC:15759]
13	55448212	55464735	ENSBTAG00000017402	OSBPL2	oxysterol binding protein like 2 [Source:HGNC Symbol;Acc:HGNC:15761]
13	55501437	55506984	ENSBTAG00000005127	PSMA7	proteasome subunit alpha 7 [Source:HGNC Symbol;Acc:HGNC:9536]
13	55509535	55517058	ENSBTAG00000021558	LSM14B	LSM family member 14B [Source:HGNC Symbol;Acc:HGNC:15887]
13	55519323	55521407	ENSBTAG00000031625	HRH3	histamine receptor H3 [Source:HGNC Symbol;Acc:HGNC:5184]
13	55530681	55537451	ENSBTAG00000014442	MTG2	mitochondrial ribosome associated GTPase 2 [Source:HGNC Symbol;Acc:HGNC:16239]
13	55538716	55566383	ENSBTAG00000014438	SS18L1	SS18L1, nBAF chromatin remodeling complex subunit [Source:HGNC Symbol;Acc:HGNC:15592]
13	58439175	58446547	ENSBTAG00000020397	APCDD1L	APC down-regulated 1 like [Source:HGNC Symbol;Acc:HGNC:26892]
13	58463228	58510710	ENSBTAG00000017424	VAPB	VAMP associated protein B and C [Source:HGNC Symbol;Acc:HGNC:12649]
13	58537701	58585721	ENSBTAG00000018053	RAB22A	RAB22A, member RAS oncogene family [Source:HGNC Symbol;Acc:HGNC:9764]
13	81854047	81863004	ENSBTAG00000030556	ZNF217	zinc finger protein 217 [Source:HGNC Symbol;Acc:HGNC:13009]
13	82162091	82259990	ENSBTAG00000000835	BCAS1	breast carcinoma amplified sequence 1 [Source:HGNC Symbol;Acc:HGNC:974]
13	82350503	82368773	ENSBTAG00000002765	CYP24A1	cytochrome P450 family 24 subfamily A member 1 [Source:HGNC Symbol;Acc:HGNC:2602]
13	42398735	42399402	ENSBTAG00000004993	NXT1	nuclear transport factor 2 like export factor 1 [Source:HGNC Symbol;Acc:HGNC:15913]
13	81601021	81604089	ENSBTAG00000007917	TSHZ2	teashirt zinc finger homeobox 2 [Source:HGNC Symbol;Acc:HGNC:13010]
13	47553870	47553976	ENSBTAG00000042488	U6	U6 spliceosomal RNA [Source:RFAM;Acc:RF00026]
13	38537849	38538084	ENSBTAG00000042662	SNORD17	Small nucleolar RNA SNORD17 [Source:RFAM;Acc:RF00567]
13	58308600	58308740	ENSBTAG00000038838
13	39836873	39836938	ENSBTAG00000045220	bta-mir-2305	bta-mir-2305 [Source:miRBase;Acc:MI0011318]
13	47845901	47846006	ENSBTAG00000042644	snoU6-53	Small nucleolar RNA U6-53/MBII-28 [Source:RFAM;Acc:RF00377]
13	40793316	40793450	ENSBTAG00000042976	SNORA70	Small nucleolar RNA SNORA70 [Source:RFAM;Acc:RF00156]
13	81838843	81838914	ENSBTAG00000042320	snoU2-30	Small nucleolar RNA U2-30 [Source:RFAM;Acc:RF00493]
13	81838599	81838678	ENSBTAG00000042191	snoU2_19	Small nucleolar RNA U2-19 [Source:RFAM;Acc:RF00494]
14	28338276	28338335	ENSBTAG00000045005
15	42548308	42674631	ENSBTAG00000007129	MRVI1	murine retrovirus integration site 1 homolog [Source:HGNC Symbol;Acc:HGNC:7237]
15	42678184	42692464	ENSBTAG00000000802	LYVE1	lymphatic vessel endothelial hyaluronan receptor 1 [Source:HGNC Symbol;Acc:HGNC:14687]
15	42719433	42753584	ENSBTAG00000015824	RNF141	ring finger protein 141 [Source:HGNC Symbol;Acc:HGNC:21159]
15	42759305	42796464	ENSBTAG00000015821	AMPD3	adenosine monophosphate deaminase 3 [Source:HGNC Symbol;Acc:HGNC:470]
15	42911044	42913326	ENSBTAG00000021048	ADM	adrenomedullin [Source:HGNC Symbol;Acc:HGNC:259]
15	42970987	43480821	ENSBTAG00000043981	SBF2	SET binding factor 2 [Source:HGNC Symbol;Acc:HGNC:2135]
16	24795633	24857143	ENSBTAG00000010460	MARK1	serine/threonine-protein kinase MARK1 [Source:RefSeq peptide;Acc:NP_001179204]
16	24876776	24886962	ENSBTAG00000006403	C1orf115	chromosome 1 open reading frame 115 [Source:HGNC Symbol;Acc:HGNC:25873]
16	24929465	24973373	ENSBTAG00000016277	2016-03-02	mitochondrial amidoxime reducing component 2 [Source:HGNC Symbol;Acc:HGNC:26064]
16	24976175	24998201	ENSBTAG00000047287	2016-03-01	mitochondrial amidoxime reducing component 1 [Source:HGNC Symbol;Acc:HGNC:26189]
16	25059261	25064940	ENSBTAG00000014560	HLX	H2.0 like homeobox [Source:HGNC Symbol;Acc:HGNC:4978]
16	40785953	40788409	ENSBTAG00000024542		Phosphatidylinositol N-acetylglucosaminyltransferase subunit C [Source:UniProtKB/Swiss-Prot;Acc:Q3ZBX1]
16	40904879	40973025	ENSBTAG00000010169	SUCO	SUN domain containing ossification factor [Source:HGNC Symbol;Acc:HGNC:1240]
16	41027788	41036681	ENSBTAG00000032808	FASLG	Fas ligand [Source:HGNC Symbol;Acc:HGNC:11936]
16	47552971	47623294	ENSBTAG00000011217	DNAJC11	DnaJ heat shock protein family (Hsp40) member C11 [Source:HGNC Symbol;Acc:HGNC:25570]
16	50596706	50646330	ENSBTAG00000005812	TP73	tumor protein p73 [Source:HGNC Symbol;Acc:HGNC:12003]
16	50674472	50686441	ENSBTAG00000015859	WRAP73	WD repeat containing, antisense to TP73 [Source:HGNC Symbol;Acc:HGNC:12759]
16	50687998	50690794	ENSBTAG00000015857	TPRG1L	Bos taurus tumor protein p63 regulated 1-like (TPRG1L), mRNA. [Source:RefSeq mRNA;Acc:NM_001076418]
16	50705001	50803757	ENSBTAG00000020839	MEGF6	multiple EGF like domains 6 [Source:HGNC Symbol;Acc:HGNC:3232]
16	56552275	56623120	ENSBTAG00000024485	KLHL20	kelch like family member 20 [Source:HGNC Symbol;Acc:HGNC:25056]
16	56636319	56660494	ENSBTAG00000006925	CENPL	centromere protein L [Source:HGNC Symbol;Acc:HGNC:17879]
16	56660856	56688617	ENSBTAG00000004358	DARS2	aspartyl-tRNA synthetase 2, mitochondrial [Source:HGNC Symbol;Acc:HGNC:25538]
16	56696960	56706787	ENSBTAG00000004361	ZBTB37	zinc finger and BTB domain containing 37 [Source:HGNC Symbol;Acc:HGNC:28365]
16	56723665	56734280	ENSBTAG00000004362	SERPINC1	serpin family C member 1 [Source:HGNC Symbol;Acc:HGNC:775]
16	56941660	57039130	ENSBTAG00000027809
16	27058047	27058913	ENSBTAG00000044081	AUH	AU RNA binding methylglutaconyl-CoA hydratase [Source:HGNC Symbol;Acc:HGNC:890]
16	41137643	41138515	ENSBTAG00000016347		Uncharacterized protein [Source:UniProtKB/TrEMBL;Acc:E1BCL3]
16	56692803	56692867	ENSBTAG00000042504	SNORD78	Small nucleolar RNA SNORD78 [Source:RFAM;Acc:RF00592]
16	56693445	56693513	ENSBTAG00000042217	SNORD77	Small nucleolar RNA SNORD77 [Source:RFAM;Acc:RF00591]
16	56694020	56694082	ENSBTAG00000042931	SNORD75	Small nucleolar RNA SNORD75 [Source:RFAM;Acc:RF00612]
16	56691483	56691559	ENSBTAG00000042180	SNORD47	Small nucleolar RNA SNORD47 [Source:RFAM;Acc:RF00281]
16	25011033	25011150	ENSBTAG00000044740	U6atac	U6atac minor spliceosomal RNA [Source:RFAM;Acc:RF00619]
16	50640460	50640548	ENSBTAG00000037296
16	56693109	56693169	ENSBTAG00000043432	SNORD44	Small nucleolar RNA SNORD44 [Source:RFAM;Acc:RF00287]
16	50741093	50741187	ENSBTAG00000030099	bta-mir-551a	bta-mir-551a [Source:miRBase;Acc:MI0009863]
16	40692472	40692591	ENSBTAG00000043754	5S_rRNA	5S ribosomal RNA [Source:RFAM;Acc:RF00001]
16	56694437	56694516	ENSBTAG00000043207	SNORD74	Small nucleolar RNA SNORD74 [Source:RFAM;Acc:RF00284]
16	56692230	56692310	ENSBTAG00000042339	snosnR60_Z15	Small nucleolar RNA snR60/Z15/Z230/Z193/J17 [Source:RFAM;Acc:RF00309]
16	56691273	56691349	ENSBTAG00000043378	SNORD81	Small nucleolar RNA SNORD81 [Source:RFAM;Acc:RF00136]
16	56907663	56907764	ENSBTAG00000042396	U6	U6 spliceosomal RNA [Source:RFAM;Acc:RF00026]
16	56693779	56693860	ENSBTAG00000042974	SNORD24	Small nucleolar RNA SNORD24 [Source:RFAM;Acc:RF00069]
16	56692481	56692561	ENSBTAG00000043268	SNORD79	Small nucleolar RNA SNORD79 [Source:RFAM;Acc:RF00152]
18	13425303	13493366	ENSBTAG00000023745	BANP	protein BANP [Source:RefSeq peptide;Acc:NP_001069088]
18	13740622	13753849	ENSBTAG00000045507	ZNF469	zinc finger protein 469 [Source:HGNC Symbol;Acc:HGNC:23216]
18	13809878	13826787	ENSBTAG00000015766	ZFPM1	zinc finger protein, FOG family member 1 [Source:HGNC Symbol;Acc:HGNC:19762]
18	13860761	13865260	ENSBTAG00000018507		Uncharacterized protein [Source:UniProtKB/TrEMBL;Acc:E1BHT3]
18	13879228	13922305	ENSBTAG00000019520	ZC3H18	zinc finger CCCH-type containing 18 [Source:HGNC Symbol;Acc:HGNC:25091]
18	13927668	13928674	ENSBTAG00000047128	IL17C	interleukin 17C [Source:HGNC Symbol;Acc:HGNC:5983]
18	13931107	13938075	ENSBTAG00000003895	CYBA	cytochrome b-245 alpha chain [Source:HGNC Symbol;Acc:HGNC:2577]
18	13938827	13945489	ENSBTAG00000012059	MVD	mevalonate diphosphate decarboxylase [Source:HGNC Symbol;Acc:HGNC:7529]
18	13958995	13964622	ENSBTAG00000017528	SNAI3	snail family transcriptional repressor 3 [Source:HGNC Symbol;Acc:HGNC:18411]
18	13969303	13977633	ENSBTAG00000020942	RNF166	ring finger protein 166 [Source:HGNC Symbol;Acc:HGNC:28856]
18	13977385	13984727	ENSBTAG00000020943	CTU2	cytosolic thiouridylase subunit 2 [Source:HGNC Symbol;Acc:HGNC:28005]
18	13984761	14002517	ENSBTAG00000020944	PIEZO1	piezo type mechanosensitive ion channel component 1 [Source:HGNC Symbol;Acc:HGNC:28993]
18	19640447	19654562	ENSBTAG00000008544	SALL1	spalt like transcription factor 1 [Source:HGNC Symbol;Acc:HGNC:10524]
18	14003563	14003632	ENSBTAG00000044808	bta-mir-2327	bta-mir-2327 [Source:miRBase;Acc:MI0011352]
18	19597432	19597548	ENSBTAG00000028470	5S_rRNA	5S ribosomal RNA [Source:RFAM;Acc:RF00001]
19	3427683	3428230	ENSBTAG00000010674
19	9498689	9523833	ENSBTAG00000046321	TSPOAP1	TSPO associated protein 1 [Source:HGNC Symbol;Acc:HGNC:16831]
19	9540309	9546074	ENSBTAG00000003386	SUPT4H1	SPT4 homolog, DSIF elongation factor subunit [Source:HGNC Symbol;Acc:HGNC:11467]
19	9548268	9612348	ENSBTAG00000020119	RNF43	ring finger protein 43 [Source:HGNC Symbol;Acc:HGNC:18505]
19	9645919	9670385	ENSBTAG00000001166	HSF5	heat shock transcription factor 5 [Source:HGNC Symbol;Acc:HGNC:26862]
19	9671308	9696122	ENSBTAG00000015352	MTMR4	myotubularin related protein 4 [Source:HGNC Symbol;Acc:HGNC:7452]
19	9697827	9707120	ENSBTAG00000015368	2016-09-04	septin 4 [Source:HGNC Symbol;Acc:HGNC:9165]
19	9718926	9721230	ENSBTAG00000048278	C17orf47	chromosome 17 open reading frame 47 [Source:HGNC Symbol;Acc:HGNC:26844]
19	9738376	9847849	ENSBTAG00000010167	TEX14	testis expressed 14, intercellular bridge forming factor [Source:HGNC Symbol;Acc:HGNC:11737]
19	9888991	9919367	ENSBTAG00000015036	RAD51C	RAD51 paralog C [Source:HGNC Symbol;Acc:HGNC:9820]
19	9891232	9892158	ENSBTAG00000046283		Uncharacterized protein [Source:UniProtKB/TrEMBL;Acc:G3MYC9]
19	10143539	10164011	ENSBTAG00000010788	PPM1E	protein phosphatase, Mg2+/Mn2+ dependent 1E [Source:HGNC Symbol;Acc:HGNC:19322]
19	10165557	10317934	ENSBTAG00000021677	TRIM37	tripartite motif containing 37 [Source:HGNC Symbol;Acc:HGNC:7523]
19	20619020	20645017	ENSBTAG00000011988	KIAA0100	uncharacterized protein LOC517133 [Source:RefSeq peptide;Acc:NP_001193484]
19	20648944	20656236	ENSBTAG00000012845	SDF2	stromal cell derived factor 2 [Source:HGNC Symbol;Acc:HGNC:10675]
19	20665059	20687601	ENSBTAG00000009036	SUPT6H	SPT6 homolog, histone chaperone [Source:HGNC Symbol;Acc:HGNC:11470]
19	20688679	20696227	ENSBTAG00000017268	PROCA1	protein interacting with cyclin A1 [Source:HGNC Symbol;Acc:HGNC:28600]
19	20698684	20702070	ENSBTAG00000046129	RAB34	RAB34, member RAS oncogene family [Source:HGNC Symbol;Acc:HGNC:16519]
19	20703988	20706890	ENSBTAG00000046394		60S ribosomal protein L23a [Source:UniProtKB/Swiss-Prot;Acc:Q24JY1]
19	20707031	20709465	ENSBTAG00000006777	TLCD1	TLC domain containing 1 [Source:HGNC Symbol;Acc:HGNC:25177]
19	20711306	20721692	ENSBTAG00000015535	NEK8	serine/threonine-protein kinase Nek8 [Source:RefSeq peptide;Acc:NP_001179652]
19	20723151	20729229	ENSBTAG00000038990	TRAF4	TNF receptor associated factor 4 [Source:HGNC Symbol;Acc:HGNC:12034]
19	20734088	20786818	ENSBTAG00000047717	FAM222B	family with sequence similarity 222 member B [Source:HGNC Symbol;Acc:HGNC:25563]
19	20792195	20796711	ENSBTAG00000015639	ERAL1	Era like 12S mitochondrial rRNA chaperone 1 [Source:HGNC Symbol;Acc:HGNC:3424]
19	20810487	20815216	ENSBTAG00000010073	FLOT2	flotillin 2 [Source:HGNC Symbol;Acc:HGNC:3758]
19	20828077	20832961	ENSBTAG00000013501	DHRS13	dehydrogenase/reductase 13 [Source:HGNC Symbol;Acc:HGNC:28326]
19	20835680	20875590	ENSBTAG00000015976	PHF12	PHD finger protein 12 [Source:HGNC Symbol;Acc:HGNC:20816]
19	20879077	20927187	ENSBTAG00000015979	SEZ6	seizure related 6 homolog [Source:HGNC Symbol;Acc:HGNC:15955]
19	20964785	20978420	ENSBTAG00000007946	PIPOX	pipecolic acid and sarcosine oxidase [Source:HGNC Symbol;Acc:HGNC:17804]
19	20994380	21082308	ENSBTAG00000017380	MYO18A	myosin XVIIIA [Source:HGNC Symbol;Acc:HGNC:31104]
19	21145241	21152189	ENSBTAG00000005352	CRYBA1	crystallin beta A1 [Source:HGNC Symbol;Acc:HGNC:2394]
19	21160804	21183796	ENSBTAG00000033077	NUFIP2	NUFIP2, FMR1 interacting protein 2 [Source:HGNC Symbol;Acc:HGNC:17634]
19	26916675	26922987	ENSBTAG00000035975	SCIMP	SLP adaptor and CSK interacting membrane protein [Source:HGNC Symbol;Acc:HGNC:33504]
19	26949113	26950507	ENSBTAG00000013906		Uncharacterized protein [Source:UniProtKB/TrEMBL;Acc:F1MK93]
19	26968018	26975114	ENSBTAG00000003699	ZFP3	ZFP3 zinc finger protein [Source:HGNC Symbol;Acc:HGNC:12861]
19	27014446	27043780	ENSBTAG00000001349	KIF1C	kinesin family member 1C [Source:HGNC Symbol;Acc:HGNC:6317]
19	27047777	27052238	ENSBTAG00000008593	INCA1	inhibitor of CDK, cyclin A1 interacting protein 1 [Source:HGNC Symbol;Acc:HGNC:32224]
19	27054328	27067739	ENSBTAG00000008591	CAMTA2	calmodulin binding transcription activator 2 [Source:HGNC Symbol;Acc:HGNC:18807]
19	27068573	27072718	ENSBTAG00000008590	SPAG7	sperm associated antigen 7 [Source:HGNC Symbol;Acc:HGNC:11216]
19	27073498	27078655	ENSBTAG00000005534	ENO3	enolase 3 [Source:HGNC Symbol;Acc:HGNC:3354]
19	27081319	27084643	ENSBTAG00000004915		Profilin-1 [Source:UniProtKB/Swiss-Prot;Acc:P02584]
19	27085162	27087524	ENSBTAG00000004913
19	27089299	27092026	ENSBTAG00000004910	SLC25A11	solute carrier family 25 member 11 [Source:HGNC Symbol;Acc:HGNC:10981]
19	27118517	27123114	ENSBTAG00000004908	CHRNE	cholinergic receptor nicotinic epsilon subunit [Source:HGNC Symbol;Acc:HGNC:1966]
19	27121211	27121973	ENSBTAG00000047992	C17orf107	chromosome 17 open reading frame 107 [Source:HGNC Symbol;Acc:HGNC:37238]
19	27123625	27170653	ENSBTAG00000004907	MINK1	misshapen-like kinase 1 [Source:RefSeq peptide;Acc:NP_001092846]
19	30963518	31248936	ENSBTAG00000022509	DNAH9	dynein axonemal heavy chain 9 [Source:HGNC Symbol;Acc:HGNC:2953]
19	31251615	31262941	ENSBTAG00000004675	ZNF18	zinc finger protein 18 [Source:RefSeq peptide;Acc:NP_001193423]
19	31284737	31363093	ENSBTAG00000012103	MAP2K4	mitogen-activated protein kinase kinase 4 [Source:HGNC Symbol;Acc:HGNC:6844]
19	39351741	39363523	ENSBTAG00000014199	TBX21	T-box 21 [Source:HGNC Symbol;Acc:HGNC:11599]
19	39384855	39401009	ENSBTAG00000011280	TBKBP1	TBK1 binding protein 1 [Source:HGNC Symbol;Acc:HGNC:30140]
19	39409895	39431772	ENSBTAG00000006586	KPNB1	karyopherin subunit beta 1 [Source:HGNC Symbol;Acc:HGNC:6400]
19	39447333	39447800	ENSBTAG00000011441
19	39460692	39564822	ENSBTAG00000011435	NPEPPS	aminopeptidase puromycin sensitive [Source:HGNC Symbol;Acc:HGNC:7900]
19	40068315	40071728	ENSBTAG00000044056	C17orf98	chromosome 17 open reading frame 98 [Source:HGNC Symbol;Acc:HGNC:34492]
19	40075000	40079360	ENSBTAG00000003229		60S ribosomal protein L23 [Source:UniProtKB/Swiss-Prot;Acc:Q3T057]
19	40090995	40131373	ENSBTAG00000030587	LASP1	LIM and SH3 protein 1 [Source:HGNC Symbol;Acc:HGNC:6513]
19	40140828	40167376	ENSBTAG00000024983	FBXO47	F-box protein 47 [Source:HGNC Symbol;Acc:HGNC:31969]
19	40226036	40293157	ENSBTAG00000019347	PLXDC1	plexin domain containing 1 [Source:HGNC Symbol;Acc:HGNC:20945]
19	40298255	40312857	ENSBTAG00000002036	CACNB1	calcium voltage-gated channel auxiliary subunit beta 1 [Source:HGNC Symbol;Acc:HGNC:1401]
19	40319250	40325150	ENSBTAG00000002035	ARL5C	ADP ribosylation factor like GTPase 5C [Source:HGNC Symbol;Acc:HGNC:31111]
19	40332947	40334703	ENSBTAG00000002060	RPL19	ribosomal protein L19 [Source:HGNC Symbol;Acc:HGNC:10312]
19	40340981	40352870	ENSBTAG00000008366	STAC2	SH3 and cysteine rich domain 2 [Source:HGNC Symbol;Acc:HGNC:23990]
19	40363703	40372714	ENSBTAG00000008368		Uncharacterized protein [Source:UniProtKB/TrEMBL;Acc:F1N107]
19	40379412	40478817	ENSBTAG00000008371	FBXL20	F-box/LRR-repeat protein 20 [Source:UniProtKB/Swiss-Prot;Acc:Q58DG6]
19	40495454	40516179	ENSBTAG00000013236	MED1	mediator complex subunit 1 [Source:HGNC Symbol;Acc:HGNC:9234]
19	40528317	40566472	ENSBTAG00000013238	CDK12	cyclin dependent kinase 12 [Source:HGNC Symbol;Acc:HGNC:24224]
19	40655222	40663767	ENSBTAG00000006035	PPP1R1B	protein phosphatase 1 regulatory inhibitor subunit 1B [Source:HGNC Symbol;Acc:HGNC:9287]
19	40664260	40688903	ENSBTAG00000011729	STARD3	StAR related lipid transfer domain containing 3 [Source:HGNC Symbol;Acc:HGNC:17579]
19	40691138	40692346	ENSBTAG00000011730	TCAP	titin-cap [Source:HGNC Symbol;Acc:HGNC:11610]
19	40694079	40695765	ENSBTAG00000011731	PNMT	phenylethanolamine N-methyltransferase [Source:HGNC Symbol;Acc:HGNC:9160]
19	40696351	40710279	ENSBTAG00000011732	PGAP3	post-GPI attachment to proteins 3 [Source:HGNC Symbol;Acc:HGNC:23719]
19	40722051	40745987	ENSBTAG00000021798	ERBB2	erb-b2 receptor tyrosine kinase 2 [Source:HGNC Symbol;Acc:HGNC:3430]
19	40747367	40748741	ENSBTAG00000021802	MIEN1	migration and invasion enhancer 1 [Source:HGNC Symbol;Acc:HGNC:28230]
19	40753903	40762633	ENSBTAG00000017366	GRB7	growth factor receptor bound protein 7 [Source:HGNC Symbol;Acc:HGNC:4567]
19	40779127	40864311	ENSBTAG00000011003	IKZF3	zinc finger protein Aiolos [Source:RefSeq peptide;Acc:NP_001075082]
19	40868079	40877769	ENSBTAG00000030523
19	40894257	40905176	ENSBTAG00000012854	GSDMB	gasdermin B [Source:HGNC Symbol;Acc:HGNC:23690]
19	40907227	40913526	ENSBTAG00000013855	ORMDL3	ORMDL sphingolipid biosynthesis regulator 3 [Source:HGNC Symbol;Acc:HGNC:16038]
19	40925114	40926225	ENSBTAG00000039933	LRRC3C	leucine rich repeat containing 3C [Source:HGNC Symbol;Acc:HGNC:40034]
19	40943950	40955437	ENSBTAG00000010070	GSDMA	gasdermin A [Source:HGNC Symbol;Acc:HGNC:13311]
19	40961497	40974702	ENSBTAG00000021461	PSMD3	proteasome 26S subunit, non-ATPase 3 [Source:HGNC Symbol;Acc:HGNC:9560]
19	40981690	40983998	ENSBTAG00000021462	CSF3	colony stimulating factor 3 [Source:HGNC Symbol;Acc:HGNC:2438]
19	40985698	41009183	ENSBTAG00000021468	MED24	mediator complex subunit 24 [Source:HGNC Symbol;Acc:HGNC:22963]
19	41017271	41042023	ENSBTAG00000010745	THRA	thyroid hormone receptor, alpha [Source:HGNC Symbol;Acc:HGNC:11796]
19	41040926	41048228	ENSBTAG00000012178	NR1D1	nuclear receptor subfamily 1 group D member 1 [Source:HGNC Symbol;Acc:HGNC:7962]
19	41069311	41079135	ENSBTAG00000010375
19	41084252	41106062	ENSBTAG00000006250	CASC3	cancer susceptibility candidate 3 [Source:HGNC Symbol;Acc:HGNC:17040]
19	41109870	41122210	ENSBTAG00000015232	RAPGEFL1	Rap guanine nucleotide exchange factor like 1 [Source:HGNC Symbol;Acc:HGNC:17428]
19	41162358	41177893	ENSBTAG00000038126	WIPF2	WAS/WASL interacting protein family member 2 [Source:HGNC Symbol;Acc:HGNC:30923]
19	41185975	41196948	ENSBTAG00000010384	CDC6	cell division cycle 6 [Source:HGNC Symbol;Acc:HGNC:1744]
19	41210900	41249293	ENSBTAG00000012500	RARA	retinoic acid receptor alpha [Source:HGNC Symbol;Acc:HGNC:9864]
19	41259127	41259981	ENSBTAG00000018759
19	41281652	41307194	ENSBTAG00000019262	TOP2A	topoisomerase (DNA) II alpha [Source:HGNC Symbol;Acc:HGNC:11989]
19	41326678	41338255	ENSBTAG00000008611	IGFBP4	insulin like growth factor binding protein 4 [Source:HGNC Symbol;Acc:HGNC:5473]
19	41350972	41370441	ENSBTAG00000007958	TNS4	tensin 4 [Source:HGNC Symbol;Acc:HGNC:24352]
19	41428917	41440070	ENSBTAG00000015133	CCR7	C-C motif chemokine receptor 7 [Source:HGNC Symbol;Acc:HGNC:1608]
19	41488358	41510910	ENSBTAG00000015308	SMARCE1	SWI/SNF related, matrix associated, actin dependent regulator of chromatin, subfamily e, member 1 [Source:HGNC Symbol;Acc:HGNC:11109]
19	41515535	41524688	ENSBTAG00000030539		Keratin-like protein KRT222 [Source:UniProtKB/Swiss-Prot;Acc:Q2KI75]
19	41557545	41561796	ENSBTAG00000040279	KRT24	keratin 24 [Source:HGNC Symbol;Acc:HGNC:18527]
19	41600542	41608312	ENSBTAG00000030542	KRT25	keratin 25 [Source:HGNC Symbol;Acc:HGNC:30839]
19	41618443	41624587	ENSBTAG00000030546	KRT26	keratin 26 [Source:HGNC Symbol;Acc:HGNC:30840]
19	41631642	41637275	ENSBTAG00000030548	KRT27	keratin 27 [Source:HGNC Symbol;Acc:HGNC:30841]
19	41645185	41653134	ENSBTAG00000030555	KRT28	keratin 28 [Source:HGNC Symbol;Acc:HGNC:30842]
19	41663605	41667960	ENSBTAG00000020824	KRT10	keratin, type I cytoskeletal 10 [Source:RefSeq peptide;Acc:NP_776802]
19	41708205	41713675	ENSBTAG00000015518	KRT12	keratin 12 [Source:HGNC Symbol;Acc:HGNC:6414]
19	41720559	41731744	ENSBTAG00000007794	KRT20	keratin 20 [Source:HGNC Symbol;Acc:HGNC:20412]
19	41724076	41726732	ENSBTAG00000046458		Keratin, type I cytoskeletal 20 [Source:UniProtKB/TrEMBL;Acc:G3MXI3]
19	41772736	41789002	ENSBTAG00000040460	KRT23	keratin, type I cytoskeletal 23 [Source:RefSeq peptide;Acc:NP_001095405]
19	41818680	41825293	ENSBTAG00000020078	KRT39	keratin 39 [Source:HGNC Symbol;Acc:HGNC:32971]
19	41834733	41841840	ENSBTAG00000017408	KRT40	keratin 40 [Source:HGNC Symbol;Acc:HGNC:26707]
19	42004075	42004734	ENSBTAG00000039880		Uncharacterized protein [Source:UniProtKB/TrEMBL;Acc:E1BMY7]
19	43033597	43054075	ENSBTAG00000009496	STAT5A	signal transducer and activator of transcription 5A [Source:RefSeq peptide;Acc:NP_001012691]
19	43056660	43132624	ENSBTAG00000021523	STAT3	signal transducer and activator of transcription 3 [Source:HGNC Symbol;Acc:HGNC:11364]
19	43148013	43162165	ENSBTAG00000039684	PTRF	polymerase I and transcript release factor [Source:HGNC Symbol;Acc:HGNC:9688]
19	43201174	43251818	ENSBTAG00000019218	ATP6V0A1	ATPase H+ transporting V0 subunit a1 [Source:HGNC Symbol;Acc:HGNC:865]
19	43258822	43265801	ENSBTAG00000047956	NAGLU	N-acetyl-alpha-glucosaminidase [Source:HGNC Symbol;Acc:HGNC:7632]
19	43268326	43270819	ENSBTAG00000047604	HSD17B1	hydroxysteroid 17-beta dehydrogenase 1 [Source:HGNC Symbol;Acc:HGNC:5210]
19	43279035	43283109	ENSBTAG00000046746	COASY	Coenzyme A synthase [Source:HGNC Symbol;Acc:HGNC:29932]
19	43283855	43290953	ENSBTAG00000046670	MLX	MLX, MAX dimerization protein [Source:HGNC Symbol;Acc:HGNC:11645]
19	43290562	43295238	ENSBTAG00000020907	PSMC3IP	Bos taurus PSMC3 interacting protein (PSMC3IP), mRNA. [Source:RefSeq mRNA;Acc:NM_001244194]
19	43298125	43316234	ENSBTAG00000032493	FAM134C	family with sequence similarity 134 member C [Source:HGNC Symbol;Acc:HGNC:27258]
19	43316471	43321165	ENSBTAG00000048152	TUBG1	Tubulin gamma-1 chain [Source:UniProtKB/Swiss-Prot;Acc:Q0VCD2]
19	43360443	43365350	ENSBTAG00000030347	TUBG2	tubulin gamma 2 [Source:HGNC Symbol;Acc:HGNC:12419]
19	43366278	43374706	ENSBTAG00000019090	PLEKHH3	pleckstrin homology, MyTH4 and FERM domain containing H3 [Source:HGNC Symbol;Acc:HGNC:26105]
19	43377279	43379246	ENSBTAG00000019095	CCR10	C-C motif chemokine receptor 10 [Source:HGNC Symbol;Acc:HGNC:4474]
19	43380114	43394478	ENSBTAG00000019097	CNTNAP1	contactin associated protein 1 [Source:HGNC Symbol;Acc:HGNC:8011]
19	43395930	43428213	ENSBTAG00000021918	EZH1	enhancer of zeste 1 polycomb repressive complex 2 subunit [Source:HGNC Symbol;Acc:HGNC:3526]
19	43441583	43443429	ENSBTAG00000019903	RAMP2	receptor activity modifying protein 2 [Source:HGNC Symbol;Acc:HGNC:9844]
19	43446967	43451724	ENSBTAG00000019906	VPS25	vacuolar protein sorting 25 homolog [Source:HGNC Symbol;Acc:HGNC:28122]
19	43452812	43467553	ENSBTAG00000019907	WNK4	WNK lysine deficient protein kinase 4 [Source:HGNC Symbol;Acc:HGNC:14544]
19	43468381	43469490	ENSBTAG00000019911	COA3	cytochrome c oxidase assembly factor 3 [Source:HGNC Symbol;Acc:HGNC:24990]
19	43469829	43478694	ENSBTAG00000019912	CNTD1	cyclin N-terminal domain containing 1 [Source:HGNC Symbol;Acc:HGNC:26847]
19	43479259	43489432	ENSBTAG00000019914	BECN1	beclin 1 [Source:HGNC Symbol;Acc:HGNC:1034]
19	43500418	43505335	ENSBTAG00000019918	PSME3	proteasome activator subunit 3 [Source:HGNC Symbol;Acc:HGNC:9570]
19	43508614	43513367	ENSBTAG00000030334	AOC2	amine oxidase, copper containing 2 [Source:HGNC Symbol;Acc:HGNC:549]
19	43514251	43544945	ENSBTAG00000030333		Amine oxidase [Source:UniProtKB/TrEMBL;Acc:E1BC10]
19	43527203	43531702	ENSBTAG00000046264
19	43555808	43559784	ENSBTAG00000001041		Primary amine oxidase, liver isozyme [Source:UniProtKB/Swiss-Prot;Acc:Q29437]
19	43562851	43571700	ENSBTAG00000039321		Amine oxidase [Source:UniProtKB/TrEMBL;Acc:E1BJN3]
19	43590846	43601632	ENSBTAG00000010184	G6PC	glucose-6-phosphatase catalytic subunit [Source:HGNC Symbol;Acc:HGNC:4056]
19	43635376	43653182	ENSBTAG00000015136
19	43653717	43661660	ENSBTAG00000015140	RUNDC1	RUN domain containing 1 [Source:HGNC Symbol;Acc:HGNC:25418]
19	43669374	43671655	ENSBTAG00000017441
19	43673503	43687259	ENSBTAG00000007389	IFI35	interferon induced protein 35 [Source:HGNC Symbol;Acc:HGNC:5399]
19	43687403	43694870	ENSBTAG00000007390	VAT1	vesicle amine transport 1 [Source:HGNC Symbol;Acc:HGNC:16919]
19	44782788	44792763	ENSBTAG00000011447	FAM171A2	family with sequence similarity 171 member A2 [Source:HGNC Symbol;Acc:HGNC:30480]
19	44798081	44811145	ENSBTAG00000008165	ITGA2B	integrin subunit alpha 2b [Source:HGNC Symbol;Acc:HGNC:6138]
19	44817719	44889648	ENSBTAG00000038316	GPATCH8	G-patch domain containing 8 [Source:HGNC Symbol;Acc:HGNC:29066]
19	45036709	45050178	ENSBTAG00000039485	MEIOC	meiosis specific with coiled-coil domain [Source:HGNC Symbol;Acc:HGNC:26670]
19	45052980	45062313	ENSBTAG00000005693	CCDC43	coiled-coil domain containing 43 [Source:HGNC Symbol;Acc:HGNC:26472]
19	45074947	45103998	ENSBTAG00000005696	DBF4B	DBF4 zinc finger B [Source:HGNC Symbol;Acc:HGNC:17883]
19	45113921	45131794	ENSBTAG00000001735	ADAM11	ADAM metallopeptidase domain 11 [Source:HGNC Symbol;Acc:HGNC:189]
19	45154679	45186611	ENSBTAG00000004036	GJC1	gap junction protein gamma 1 [Source:HGNC Symbol;Acc:HGNC:4280]
19	45194104	45196727	ENSBTAG00000016736	HIGD1B	HIG1 hypoxia inducible domain family member 1B [Source:HGNC Symbol;Acc:HGNC:24318]
19	45197098	45233617	ENSBTAG00000013526	EFTUD2	elongation factor Tu GTP binding domain containing 2 [Source:HGNC Symbol;Acc:HGNC:30858]
19	45233934	45237988	ENSBTAG00000013529		Uncharacterized protein [Source:UniProtKB/TrEMBL;Acc:G3MWN7]
19	45241325	45250609	ENSBTAG00000013534	GFAP	glial fibrillary acidic protein [Source:HGNC Symbol;Acc:HGNC:4235]
19	45259544	45281127	ENSBTAG00000008088	KIF18B	kinesin family member 18B [Source:HGNC Symbol;Acc:HGNC:27102]
19	45288725	45295349	ENSBTAG00000011759	C1QL1	complement C1q like 1 [Source:HGNC Symbol;Acc:HGNC:24182]
19	45348335	45367549	ENSBTAG00000006048	DCAKD	dephospho-CoA kinase domain containing [Source:HGNC Symbol;Acc:HGNC:26238]
19	45375505	45406315	ENSBTAG00000006051	NMT1	N-myristoyltransferase 1 [Source:HGNC Symbol;Acc:HGNC:7857]
19	45411512	45432420	ENSBTAG00000006052	PLCD3	phospholipase C delta 3 [Source:HGNC Symbol;Acc:HGNC:9061]
19	46065794	46071153	ENSBTAG00000016012	WNT3	Wnt family member 3 [Source:HGNC Symbol;Acc:HGNC:12782]
19	46081986	46228565	ENSBTAG00000008442	NSF	N-ethylmaleimide sensitive factor, vesicle fusing ATPase [Source:HGNC Symbol;Acc:HGNC:8016]
19	46248032	46261822	ENSBTAG00000006785		ADP-ribosylation factor 2 [Source:UniProtKB/Swiss-Prot;Acc:P84081]
19	46456088	46483532	ENSBTAG00000002749	CRHR1	corticotropin-releasing factor receptor 1 precursor [Source:RefSeq peptide;Acc:NP_776712]
19	46524375	46644713	ENSBTAG00000017512
19	46650344	46775847	ENSBTAG00000012564	KANSL1	KAT8 regulatory NSL complex subunit 1 [Source:HGNC Symbol;Acc:HGNC:24565]
19	9851553	9852099	ENSBTAG00000003280		Putative uncharacterized protein MGC137055; Uncharacterized protein [Source:UniProtKB/TrEMBL;Acc:Q2NKT8]
19	10239900	10240447	ENSBTAG00000025310		Uncharacterized protein [Source:UniProtKB/TrEMBL;Acc:E1BA13]
19	21117462	21117982	ENSBTAG00000039440		Cytochrome c oxidase subunit 7C, mitochondrial [Source:UniProtKB/Swiss-Prot;Acc:P00430]
19	41998074	41998703	ENSBTAG00000039587		Uncharacterized protein [Source:UniProtKB/TrEMBL;Acc:E1BMY5]
19	44954982	44956760	ENSBTAG00000020590	FZD2	frizzled class receptor 2 [Source:HGNC Symbol;Acc:HGNC:4040]
19	45239328	45240593	ENSBTAG00000013532		Ig-like V-type domain-containing protein FAM187A [Source:UniProtKB/Swiss-Prot;Acc:A7E3C4]
19	46492710	46494782	ENSBTAG00000010317	SPPL2C	signal peptide peptidase like 2C [Source:HGNC Symbol;Acc:HGNC:28902]
19	46754052	46754429	ENSBTAG00000046260		Uncharacterized protein [Source:UniProtKB/TrEMBL;Acc:G3N1R5]
19	27094265	27096217	ENSBTAG00000004909	GP1BA	glycoprotein Ib platelet alpha subunit [Source:HGNC Symbol;Acc:HGNC:4439]
19	40634439	40635587	ENSBTAG00000004119	NEUROD2	neuronal differentiation 2 [Source:HGNC Symbol;Acc:HGNC:7763]
19	41846176	41846472	ENSBTAG00000047515		Keratin-associated protein 3-3 [Source:UniProtKB/Swiss-Prot;Acc:Q24JX9]
19	41853946	41854242	ENSBTAG00000046225		Uncharacterized protein [Source:UniProtKB/TrEMBL;Acc:G3MX57]
19	41866875	41867171	ENSBTAG00000048083	KRTAP3-1	keratin associated protein 3-1 [Source:HGNC Symbol;Acc:HGNC:16778]
19	41903870	41904340	ENSBTAG00000024995		Uncharacterized protein [Source:UniProtKB/TrEMBL;Acc:E1BIW5]
19	41908536	41909488	ENSBTAG00000030559		KRTAP1-1 protein; Uncharacterized protein [Source:UniProtKB/TrEMBL;Acc:A7YWJ9]
19	41920061	41920735	ENSBTAG00000038759		LOC787225 protein; Uncharacterized protein [Source:UniProtKB/TrEMBL;Acc:A5PJJ4]
19	41933802	41934200	ENSBTAG00000037665		LOC618938 protein; Uncharacterized protein [Source:UniProtKB/TrEMBL;Acc:A5PJJ0]
19	41945881	41946589	ENSBTAG00000039644		LOC618938 protein; Uncharacterized protein [Source:UniProtKB/TrEMBL;Acc:A5PJJ0]
19	41947917	41948521	ENSBTAG00000024839		Uncharacterized protein [Source:UniProtKB/TrEMBL;Acc:G3N288]
19	41953576	41954349	ENSBTAG00000046075		Keratin associated protein-like; Uncharacterized protein [Source:UniProtKB/TrEMBL;Acc:Q0VC31]
19	41967573	41968202	ENSBTAG00000046907		Uncharacterized protein [Source:UniProtKB/TrEMBL;Acc:G3N3M1]
19	41974546	41975145	ENSBTAG00000037943		Uncharacterized protein [Source:UniProtKB/TrEMBL;Acc:E1BJ92]
19	41980438	41981037	ENSBTAG00000040118		Uncharacterized protein [Source:UniProtKB/TrEMBL;Acc:E1BMY6]
19	41985182	41986261	ENSBTAG00000038386		KRTAP4-7 protein; Uncharacterized protein [Source:UniProtKB/TrEMBL;Acc:A7E345]
19	20796860	20796930	ENSBTAG00000036414	bta-mir-451	bta-mir-451 [Source:miRBase;Acc:MI0009837]
19	9806854	9807012	ENSBTAG00000036927	U3	Small nucleolar RNA U3 [Source:RFAM;Acc:RF00012]
19	9876461	9876624	ENSBTAG00000034767	U1	U1 spliceosomal RNA [Source:RFAM;Acc:RF00003]
19	10017665	10017778	ENSBTAG00000043781	5S_rRNA	5S ribosomal RNA [Source:RFAM;Acc:RF00001]
19	43226784	43226918	ENSBTAG00000046078	SNORA31	Small nucleolar RNA SNORA31 [Source:RFAM;Acc:RF00322]
19	21192863	21192969	ENSBTAG00000043316	U6	U6 spliceosomal RNA [Source:RFAM;Acc:RF00026]
19	20705826	20705895	ENSBTAG00000046524	snoZ17	Small nucleolar RNA Z17 [Source:RFAM;Acc:RF00266]
19	39500907	39501012	ENSBTAG00000042555	U6	U6 spliceosomal RNA [Source:RFAM;Acc:RF00026]
19	9817745	9817959	ENSBTAG00000046246	U3	Small nucleolar RNA U3 [Source:RFAM;Acc:RF00012]
19	20797022	20797105	ENSBTAG00000029953	bta-mir-144	bta-mir-144 [Source:miRBase;Acc:MI0009744]
19	9836919	9837133	ENSBTAG00000034770	U3	Small nucleolar RNA U3 [Source:RFAM;Acc:RF00012]
19	40516423	40516496	ENSBTAG00000044355	bta-mir-2342	bta-mir-2342 [Source:miRBase;Acc:MI0011370]
19	45204924	45204997	ENSBTAG00000044884	bta-mir-2343	bta-mir-2343 [Source:miRBase;Acc:MI0011371]
19	9857636	9857799	ENSBTAG00000034768	U1	U1 spliceosomal RNA [Source:RFAM;Acc:RF00003]
19	40992603	40992706	ENSBTAG00000045067	SNORD124	Small nucleolar RNA SNORD124 [Source:RFAM;Acc:RF01211]
19	9798918	9799131	ENSBTAG00000028359	U3	Small nucleolar RNA U3 [Source:RFAM;Acc:RF00012]
19	20704465	20704531	ENSBTAG00000045641	SNORD42	Small nucleolar RNA SNORD42 [Source:RFAM;Acc:RF00150]
19	31333512	31333611	ENSBTAG00000030109	bta-mir-744	bta-mir-744 [Source:miRBase;Acc:MI0009891]
19	20743701	20743797	ENSBTAG00000045484	5S_rRNA	5S ribosomal RNA [Source:RFAM;Acc:RF00001]
19	46363350	46363456	ENSBTAG00000042764	U6	U6 spliceosomal RNA [Source:RFAM;Acc:RF00026]
19	10116415	10116521	ENSBTAG00000042415	U6	U6 spliceosomal RNA [Source:RFAM;Acc:RF00026]
19	41767732	41767857	ENSBTAG00000043117	U6atac	U6atac minor spliceosomal RNA [Source:RFAM;Acc:RF00619]
19	9850958	9851121	ENSBTAG00000034769	U1	U1 spliceosomal RNA [Source:RFAM;Acc:RF00003]
19	21104194	21104325	ENSBTAG00000042201	SNORA72	Small nucleolar RNA SNORA72 [Source:RFAM;Acc:RF00139]
19	43534127	43534233	ENSBTAG00000046001	U6	U6 spliceosomal RNA [Source:RFAM;Acc:RF00026]
19	20706673	20706743	ENSBTAG00000048217	snoZ17	Small nucleolar RNA Z17 [Source:RFAM;Acc:RF00266]
19	9827638	9827847	ENSBTAG00000028696	U3	Small nucleolar RNA U3 [Source:RFAM;Acc:RF00012]
19	9810551	9810763	ENSBTAG00000047470	U3	Small nucleolar RNA U3 [Source:RFAM;Acc:RF00012]
19	43627213	43627331	ENSBTAG00000044538	U3	Small nucleolar RNA U3 [Source:RFAM;Acc:RF00012]
19	40077050	40077182	ENSBTAG00000045022	SNORA21	Small nucleolar RNA SNORA21 [Source:RFAM;Acc:RF00412]
19	40078484	40078619	ENSBTAG00000043359	SNORA21	Small nucleolar RNA SNORA21 [Source:RFAM;Acc:RF00412]
19	9877638	9877801	ENSBTAG00000034766	U1	U1 spliceosomal RNA [Source:RFAM;Acc:RF00003]
19	9830972	9831184	ENSBTAG00000046532	U3	Small nucleolar RNA U3 [Source:RFAM;Acc:RF00012]
19	9527305	9527391	ENSBTAG00000029982	bta-mir-142	bta-mir-142 [Source:miRBase;Acc:MI0005011]
19	9863518	9863697	ENSBTAG00000036997	U1	U1 spliceosomal RNA [Source:RFAM;Acc:RF00003]
2	70972738	70977033	ENSBTAG00000021494	EN1	engrailed homeobox 1 [Source:HGNC Symbol;Acc:HGNC:3342]
2	71099131	71134074	ENSBTAG00000018473	MARCO	macrophage receptor with collagenous structure [Source:HGNC Symbol;Acc:HGNC:6895]
2	125213837	125255802	ENSBTAG00000003202	OPRD1	opioid receptor delta 1 [Source:HGNC Symbol;Acc:HGNC:8153]
2	125294728	125324175	ENSBTAG00000015771	YTHDF2	YTH N6-methyladenosine RNA binding protein 2 [Source:HGNC Symbol;Acc:HGNC:31675]
2	125343515	125370269	ENSBTAG00000001160	GMEB1	glucocorticoid modulatory element binding protein 1 [Source:HGNC Symbol;Acc:HGNC:4370]
2	125394311	125418237	ENSBTAG00000026660		Transcription initiation factor TFIID subunit 12 [Source:UniProtKB/Swiss-Prot;Acc:Q3T174]
2	125426086	125427402	ENSBTAG00000021525
2	125434927	125438150	ENSBTAG00000048228		Hypothetical LOC100174923 protein; Uncharacterized protein [Source:UniProtKB/TrEMBL;Acc:B5AGT0]
2	125439385	125462744	ENSBTAG00000010393	TRNAU1AP	tRNA selenocysteine 1 associated protein 1 [Source:HGNC Symbol;Acc:HGNC:30813]
2	125468461	125475905	ENSBTAG00000003788	RCC1	regulator of chromosome condensation 1 [Source:HGNC Symbol;Acc:HGNC:1913]
2	125507620	125558651	ENSBTAG00000002727	PHACTR4	phosphatase and actin regulator 4 [Source:HGNC Symbol;Acc:HGNC:25793]
2	125629834	125630345	ENSBTAG00000040210
2	125653307	125658882	ENSBTAG00000002678	MED18	mediator complex subunit 18 [Source:HGNC Symbol;Acc:HGNC:25944]
2	125698160	125714128	ENSBTAG00000002363	SESN2	sestrin 2 [Source:HGNC Symbol;Acc:HGNC:20746]
2	125727885	125730128	ENSBTAG00000006342
2	125733245	125757519	ENSBTAG00000018385	DNAJC8	DnaJ heat shock protein family (Hsp40) member C8 [Source:HGNC Symbol;Acc:HGNC:15470]
2	125784497	125811602	ENSBTAG00000027051	PTAFR	platelet activating factor receptor [Source:HGNC Symbol;Acc:HGNC:9582]
2	125829745	125830707	ENSBTAG00000009937		Uncharacterized protein [Source:UniProtKB/TrEMBL;Acc:F1MTY3]
2	125899852	125969668	ENSBTAG00000043989	EYA3	EYA transcriptional coactivator and phosphatase 3 [Source:HGNC Symbol;Acc:HGNC:3521]
2	125975898	125982957	ENSBTAG00000008800	XKR8	XK related 8 [Source:HGNC Symbol;Acc:HGNC:25508]
2	125983558	126015376	ENSBTAG00000012997	SMPDL3B	sphingomyelin phosphodiesterase acid like 3B [Source:HGNC Symbol;Acc:HGNC:21416]
2	129096652	129156302	ENSBTAG00000010278	STPG1	sperm tail PG-rich repeat containing 1 [Source:HGNC Symbol;Acc:HGNC:28070]
2	129160819	129183500	ENSBTAG00000019791	GRHL3	grainyhead like transcription factor 3 [Source:HGNC Symbol;Acc:HGNC:25839]
2	129315264	129338069	ENSBTAG00000001101	IFNLR1	interferon lambda receptor 1 [Source:HGNC Symbol;Acc:HGNC:18584]
2	129351698	129378160	ENSBTAG00000001100	IL22RA1	interleukin 22 receptor subunit alpha 1 [Source:HGNC Symbol;Acc:HGNC:13700]
2	129388770	129437616	ENSBTAG00000014885	MYOM3	myomesin 3 [Source:HGNC Symbol;Acc:HGNC:26679]
2	129501943	129502611	ENSBTAG00000048024
2	129522680	129534734	ENSBTAG00000008072	SRSF10	serine and arginine rich splicing factor 10 [Source:HGNC Symbol;Acc:HGNC:16713]
2	129536933	129540976	ENSBTAG00000030435	PNRC2	proline rich nuclear receptor coactivator 2 [Source:HGNC Symbol;Acc:HGNC:23158]
2	129597586	129634311	ENSBTAG00000019371	CNR2	cannabinoid receptor 2 [Source:HGNC Symbol;Acc:HGNC:2160]
2	129652475	129675550	ENSBTAG00000030434	FUCA1	fucosidase, alpha-L- 1, tissue [Source:HGNC Symbol;Acc:HGNC:4006]
2	129687547	129705679	ENSBTAG00000021832	HMGCL	3-hydroxymethyl-3-methylglutaryl-CoA lyase [Source:HGNC Symbol;Acc:HGNC:5005]
2	129707282	129711866	ENSBTAG00000005002	GALE	UDP-galactose-4-epimerase [Source:HGNC Symbol;Acc:HGNC:4116]
2	129712519	129713577	ENSBTAG00000011625
2	129716209	129723902	ENSBTAG00000021620	PITHD1	PITH domain containing 1 [Source:HGNC Symbol;Acc:HGNC:25022]
2	129726530	129728612	ENSBTAG00000047467		Uncharacterized protein [Source:UniProtKB/TrEMBL;Acc:F1N7F4]
2	129738383	129752889	ENSBTAG00000026585	TCEB3	transcription elongation factor B subunit 3 [Source:HGNC Symbol;Acc:HGNC:11620]
2	129791372	129795563	ENSBTAG00000020905	RPL11	ribosomal protein L11 [Source:HGNC Symbol;Acc:HGNC:10301]
2	129895413	129897012	ENSBTAG00000030425	ID3	inhibitor of DNA binding 3, HLH protein [Source:HGNC Symbol;Acc:HGNC:5362]
2	125600540	125600953	ENSBTAG00000003676		Uncharacterized protein [Source:UniProtKB/TrEMBL;Acc:F1N6T9]
2	125500693	125500896	ENSBTAG00000046681	SNORA73	Small nucleolar RNA SNORA73 family [Source:RFAM;Acc:RF00045]
2	125501622	125501825	ENSBTAG00000045668	SNORA73	Small nucleolar RNA SNORA73 family [Source:RFAM;Acc:RF00045]
2	125390299	125390431	ENSBTAG00000042723	U11	U11 spliceosomal RNA [Source:RFAM;Acc:RF00548]
2	125437888	125437961	ENSBTAG00000042553	SNORD99	Small nucleolar RNA SNORD99 [Source:RFAM;Acc:RF00608]
2	125436795	125436925	ENSBTAG00000042871	SNORA44	Small nucleolar RNA SNORA44 [Source:RFAM;Acc:RF00405]
2	125334330	125334436	ENSBTAG00000043380	U6	U6 spliceosomal RNA [Source:RFAM;Acc:RF00026]
2	125436173	125436307	ENSBTAG00000042986	SNORA16	Small nucleolar RNA SNORA16B/SNORA16A family [Source:RFAM;Acc:RF00190]
2	125646957	125647070	ENSBTAG00000045032	SNORA40	Small nucleolar RNA SNORA40 [Source:RFAM;Acc:RF00561]
2	129469310	129469419	ENSBTAG00000042918	U6	U6 spliceosomal RNA [Source:RFAM;Acc:RF00026]
2	129294991	129295076	ENSBTAG00000045407	U6	U6 spliceosomal RNA [Source:RFAM;Acc:RF00026]
2	129669302	129669408	ENSBTAG00000043449	U6	U6 spliceosomal RNA [Source:RFAM;Acc:RF00026]
2	125499760	125499963	ENSBTAG00000046050	SNORA73	Small nucleolar RNA SNORA73 family [Source:RFAM;Acc:RF00045]
2	125437145	125437270	ENSBTAG00000043315	SNORA61	Small nucleolar RNA SNORA61 [Source:RFAM;Acc:RF00420]
21	33574740	33610470	ENSBTAG00000012219	CSPG4	chondroitin sulfate proteoglycan 4 [Source:HGNC Symbol;Acc:HGNC:2466]
21	33625677	33633910	ENSBTAG00000012206	SNX33	sorting nexin 33 [Source:HGNC Symbol;Acc:HGNC:28468]
21	33646397	33647525	ENSBTAG00000012199	IMP3	IMP3, U3 small nucleolar ribonucleoprotein [Source:HGNC Symbol;Acc:HGNC:14497]
21	33666094	33683243	ENSBTAG00000021293	SNUPN	snurportin 1 [Source:HGNC Symbol;Acc:HGNC:14245]
22	30019806	30078465	ENSBTAG00000018862	EIF4E3	eukaryotic translation initiation factor 4E family member 3 [Source:HGNC Symbol;Acc:HGNC:31837]
22	30035342	30044548	ENSBTAG00000019330	PROK2	prokineticin 2 [Source:HGNC Symbol;Acc:HGNC:18455]
22	42994049	43159198	ENSBTAG00000020373	C3orf67	chromosome 3 open reading frame 67 [Source:HGNC Symbol;Acc:HGNC:24763]
22	43222428	43259967	ENSBTAG00000023207	FAM3D	family with sequence similarity 3 member D [Source:HGNC Symbol;Acc:HGNC:18665]
22	43336993	43357321	ENSBTAG00000046763	FAM107A	family with sequence similarity 107 member A [Source:HGNC Symbol;Acc:HGNC:30827]
22	43379504	43410315	ENSBTAG00000004178	ACOX2	acyl-CoA oxidase 2 [Source:HGNC Symbol;Acc:HGNC:120]
22	43413166	43416190	ENSBTAG00000022656	KCTD6	potassium channel tetramerization domain containing 6 [Source:HGNC Symbol;Acc:HGNC:22235]
22	43461214	43466626	ENSBTAG00000021724	PDHB	pyruvate dehydrogenase (lipoamide) beta [Source:HGNC Symbol;Acc:HGNC:8808]
22	43467864	43548273	ENSBTAG00000019989	PXK	PX domain containing serine/threonine kinase like [Source:HGNC Symbol;Acc:HGNC:23326]
22	43553717	43561145	ENSBTAG00000019987	RPP14	ribonuclease P/MRP subunit p14 [Source:HGNC Symbol;Acc:HGNC:30327]
22	43569315	43617625	ENSBTAG00000016615	ABHD6	abhydrolase domain containing 6 [Source:HGNC Symbol;Acc:HGNC:21398]
22	43639336	43658740	ENSBTAG00000018294	DNASE1L3	deoxyribonuclease gamma precursor [Source:RefSeq peptide;Acc:NP_001192653]
22	43674720	43815706	ENSBTAG00000022004	FLNB	filamin B [Source:HGNC Symbol;Acc:HGNC:3755]
22	43864916	43951804	ENSBTAG00000021164	SLMAP	sarcolemma associated protein [Source:HGNC Symbol;Acc:HGNC:16643]
22	44077870	44121649	ENSBTAG00000018433	DENND6A	DENN domain containing 6A [Source:HGNC Symbol;Acc:HGNC:26635]
22	44150604	44169288	ENSBTAG00000016069	ARF4	ADP ribosylation factor 4 [Source:HGNC Symbol;Acc:HGNC:655]
22	44179970	44183679	ENSBTAG00000015563	PDE12	phosphodiesterase 12 [Source:HGNC Symbol;Acc:HGNC:25386]
22	44235618	44376594	ENSBTAG00000020802		Uncharacterized protein [Source:UniProtKB/TrEMBL;Acc:G3MZG0]
22	44377845	44392469	ENSBTAG00000016013	ASB14	ankyrin repeat and SOCS box containing 14 [Source:HGNC Symbol;Acc:HGNC:19766]
22	44397100	44427704	ENSBTAG00000006824	APPL1	adaptor protein, phosphotyrosine interacting with PH domain and leucine zipper 1 [Source:HGNC Symbol;Acc:HGNC:24035]
22	44449109	44450787	ENSBTAG00000001439	HESX1	HESX homeobox 1 [Source:HGNC Symbol;Acc:HGNC:4877]
22	44485036	44547391	ENSBTAG00000010999	IL17RD	interleukin 17 receptor D [Source:HGNC Symbol;Acc:HGNC:17616]
22	45094510	45555745	ENSBTAG00000010029	ERC2	ELKS/RAB6-interacting/CAST family member 2 [Source:HGNC Symbol;Acc:HGNC:31922]
22	46096245	46112683	ENSBTAG00000020221	WNT5A	Wnt family member 5A [Source:HGNC Symbol;Acc:HGNC:12784]
22	43741296	43741374	ENSBTAG00000044386	bta-mir-2370	bta-mir-2370 [Source:miRBase;Acc:MI0011405]
22	30220160	30220277	ENSBTAG00000038546	bta-mir-1284	bta-mir-1284 [Source:miRBase;Acc:MI0010456]
22	43581389	43581496	ENSBTAG00000043037	U6	U6 spliceosomal RNA [Source:RFAM;Acc:RF00026]
22	45657968	45658271	ENSBTAG00000043482	7SK	7SK RNA [Source:RFAM;Acc:RF00100]
22	29659446	29659547	ENSBTAG00000048243
24	60978529	61087325	ENSBTAG00000016663	PIGN	phosphatidylinositol glycan anchor biosynthesis class N [Source:HGNC Symbol;Acc:HGNC:8967]
24	61087762	61201878	ENSBTAG00000016666	KIAA1468	KIAA1468 [Source:HGNC Symbol;Acc:HGNC:29289]
24	61239109	61275194	ENSBTAG00000007569	TNFRSF11A	TNF receptor superfamily member 11a [Source:HGNC Symbol;Acc:HGNC:11908]
24	61676448	61791203	ENSBTAG00000045832	PHLPP1	PH domain and leucine rich repeat protein phosphatase 1 [Source:HGNC Symbol;Acc:HGNC:20610]
24	61914152	62105526	ENSBTAG00000019302	BCL2	BCL2, apoptosis regulator [Source:HGNC Symbol;Acc:HGNC:990]
24	62118339	62157966	ENSBTAG00000007723	KDSR	3-ketodihydrosphingosine reductase precursor [Source:RefSeq peptide;Acc:NP_001039384]
24	62175123	62204856	ENSBTAG00000010492	VPS4B	vacuolar protein sorting 4 homolog B [Source:HGNC Symbol;Acc:HGNC:10895]
24	62248909	62271054	ENSBTAG00000002019	SERPINB5	serpin family B member 5 [Source:HGNC Symbol;Acc:HGNC:8949]
24	62319472	62329373	ENSBTAG00000035171	SERPINB12	serpin family B member 12 [Source:HGNC Symbol;Acc:HGNC:14220]
24	62340435	62350499	ENSBTAG00000035182	SERPINB13	serpin family B member 13 [Source:HGNC Symbol;Acc:HGNC:8944]
24	62364703	62384881	ENSBTAG00000039037		Bos taurus serpin peptidase inhibitor, clade B like (LOC786410), mRNA. [Source:RefSeq mRNA;Acc:NM_001206713]
24	62379392	62384881	ENSBTAG00000037608
24	62394583	62406502	ENSBTAG00000037554		Uncharacterized protein [Source:UniProtKB/TrEMBL;Acc:G3X894]
24	62427625	62451599	ENSBTAG00000035224		Uncharacterized protein [Source:UniProtKB/TrEMBL;Acc:G5E537]
24	62440124	62451599	ENSBTAG00000040586		serpin peptidase inhibitor, clade B like [Source:RefSeq peptide;Acc:NP_001099089]
24	62485474	62489683	ENSBTAG00000005324
24	62512309	62530952	ENSBTAG00000037773	SERPINB7	serpin family B member 7 [Source:HGNC Symbol;Acc:HGNC:13902]
24	62166071	62166177	ENSBTAG00000043400	U6	U6 spliceosomal RNA [Source:RFAM;Acc:RF00026]
24	61149635	61149703	ENSBTAG00000042865	SNORD36	Small nucleolar RNA SNORD36 [Source:RFAM;Acc:RF00049]
25	41535263	41778055	ENSBTAG00000002474	MAD1L1	MAD1 mitotic arrest deficient like 1 [Source:HGNC Symbol;Acc:HGNC:6762]
25	41940912	41942637	ENSBTAG00000000050	PSMG3	proteasome assembly chaperone 3 [Source:HGNC Symbol;Acc:HGNC:22420]
25	41946139	41956711	ENSBTAG00000004676	TMEM184A	transmembrane protein 184A [Source:HGNC Symbol;Acc:HGNC:28797]
25	41960757	41961974	ENSBTAG00000019303	MAFK	MAF bZIP transcription factor K [Source:HGNC Symbol;Acc:HGNC:6782]
25	41983696	42007511	ENSBTAG00000000642	INTS1	integrator complex subunit 1 [Source:HGNC Symbol;Acc:HGNC:24555]
25	42015483	42035250	ENSBTAG00000003049	MICALL2	MICAL like 2 [Source:HGNC Symbol;Acc:HGNC:29672]
25	42167974	42171473	ENSBTAG00000030721	UNCX	UNC homeobox [Source:HGNC Symbol;Acc:HGNC:33194]
25	42221370	42229176	ENSBTAG00000007402	ZFAND2A	zinc finger AN1-type containing 2A [Source:HGNC Symbol;Acc:HGNC:28073]
25	42245836	42303133	ENSBTAG00000026192	C7orf50	chromosome 7 open reading frame 50 [Source:HGNC Symbol;Acc:HGNC:22421]
25	42272935	42282988	ENSBTAG00000046014	GPR146	G protein-coupled receptor 146 [Source:HGNC Symbol;Acc:HGNC:21718]
25	41817962	41820367	ENSBTAG00000030757	ELFN1	extracellular leucine rich repeat and fibronectin type III domain containing 1 [Source:HGNC Symbol;Acc:HGNC:33154]
25	42259657	42260709	ENSBTAG00000048154	GPER1	G protein-coupled estrogen receptor 1 [Source:HGNC Symbol;Acc:HGNC:4485]
25	42282747	42282828	ENSBTAG00000044959	bta-mir-2389	bta-mir-2389 [Source:miRBase;Acc:MI0011429]
25	42114158	42114265	ENSBTAG00000028976	5S_rRNA	5S ribosomal RNA [Source:RFAM;Acc:RF00001]
27	4313369	4554747	ENSBTAG00000011032	MCPH1	microcephalin 1 [Source:HGNC Symbol;Acc:HGNC:6954]
27	4679600	4727246	ENSBTAG00000004922	AGPAT5	1-acylglycerol-3-phosphate O-acyltransferase 5 [Source:HGNC Symbol;Acc:HGNC:20886]
27	4766514	4783646	ENSBTAG00000007473	XKR5	XK related 5 [Source:HGNC Symbol;Acc:HGNC:20782]
27	4788447	4815238	ENSBTAG00000007477
27	4798611	4801398	ENSBTAG00000008519		Uncharacterized protein [Source:UniProtKB/TrEMBL;Acc:F1MEB6]
27	4888373	4890323	ENSBTAG00000048171		Tracheal antimicrobial peptide [Source:UniProtKB/Swiss-Prot;Acc:P25068]
27	4898754	4899642	ENSBTAG00000045626		Beta-defensin 103B; Beta-defensin 300; Uncharacterized protein [Source:UniProtKB/TrEMBL;Acc:Q50JB9]
27	4920083	4942958	ENSBTAG00000034952		Sperm associated antigen 11 isoform C; Uncharacterized protein [Source:UniProtKB/TrEMBL;Acc:A4UAF0]
27	4996159	4999264	ENSBTAG00000046204	ZNF705A	zinc finger protein 705A [Source:RefSeq peptide;Acc:NP_001098502]
27	5024117	5031818	ENSBTAG00000007340		Uncharacterized protein [Source:UniProtKB/TrEMBL;Acc:G3X6N6]
27	6999636	7084866	ENSBTAG00000014737	VEGFC	vascular endothelial growth factor C [Source:HGNC Symbol;Acc:HGNC:12682]
27	6982216	6982322	ENSBTAG00000046289	U6	U6 spliceosomal RNA [Source:RFAM;Acc:RF00026]
27	4677302	4677407	ENSBTAG00000043496	U6	U6 spliceosomal RNA [Source:RFAM;Acc:RF00026]
27	4787124	4787336	ENSBTAG00000036358
28	4845473	4845594	ENSBTAG00000042578	SNORA25	Small nucleolar RNA SNORA25 [Source:RFAM;Acc:RF00402]
3	12546984	12563851	ENSBTAG00000022514	CD5L	CD5 molecule like [Source:HGNC Symbol;Acc:HGNC:1690]
3	12615413	12647987	ENSBTAG00000005891	FCRL1	Fc receptor like 1 [Source:HGNC Symbol;Acc:HGNC:18509]
3	12684810	12717577	ENSBTAG00000039702	FCRL3	Fc receptor like 3 [Source:HGNC Symbol;Acc:HGNC:18506]
3	12862100	12907593	ENSBTAG00000000964	FCRL5	Fc receptor like 5 [Source:HGNC Symbol;Acc:HGNC:18508]
3	33969546	34013930	ENSBTAG00000013016	GNAI3	G protein subunit alpha i3 [Source:HGNC Symbol;Acc:HGNC:4387]
3	34016627	34019939	ENSBTAG00000013014	GPR61	G protein-coupled receptor 61 [Source:HGNC Symbol;Acc:HGNC:13300]
3	34054795	34060289	ENSBTAG00000014083	AMIGO1	adhesion molecule with Ig like domain 1 [Source:HGNC Symbol;Acc:HGNC:20824]
3	34061189	34068836	ENSBTAG00000016643	CYB561D1	cytochrome b561 family member D1 [Source:HGNC Symbol;Acc:HGNC:26804]
3	34070247	34078942	ENSBTAG00000009042	ATXN7L2	ataxin 7 like 2 [Source:HGNC Symbol;Acc:HGNC:28713]
3	34082543	34095369	ENSBTAG00000015470	SYPL2	synaptophysin like 2 [Source:HGNC Symbol;Acc:HGNC:27638]
3	34126163	34147197	ENSBTAG00000020641	PSMA5	proteasome subunit alpha 5 [Source:HGNC Symbol;Acc:HGNC:9534]
3	34150876	34214025	ENSBTAG00000008849	SORT1	sortilin 1 [Source:HGNC Symbol;Acc:HGNC:11186]
3	34221092	34235694	ENSBTAG00000018807	MYBPHL	myosin binding protein H like [Source:HGNC Symbol;Acc:HGNC:30434]
3	34239156	34242726	ENSBTAG00000018806	PSRC1	proline and serine rich coiled-coil 1 [Source:HGNC Symbol;Acc:HGNC:24472]
3	34246149	34270501	ENSBTAG00000018804	CELSR2	cadherin EGF LAG seven-pass G-type receptor 2 precursor [Source:RefSeq peptide;Acc:NP_001179860]
3	34283445	34303242	ENSBTAG00000012962	SARS	seryl-tRNA synthetase [Source:HGNC Symbol;Acc:HGNC:10537]
3	34313872	34353121	ENSBTAG00000001136	KIAA1324	KIAA1324 [Source:HGNC Symbol;Acc:HGNC:29618]
3	34388638	34392858	ENSBTAG00000001135	C1orf194	chromosome 1 open reading frame 194 [Source:HGNC Symbol;Acc:HGNC:32331]
3	34401025	34405907	ENSBTAG00000038979	TMEM167B	transmembrane protein 167B [Source:HGNC Symbol;Acc:HGNC:30187]
3	34418712	34426687	ENSBTAG00000031656	TAF13	TATA-box binding protein associated factor 13 [Source:HGNC Symbol;Acc:HGNC:11546]
3	34438481	34438841	ENSBTAG00000031655
3	34446314	34506800	ENSBTAG00000020384	WDR47	WD repeat domain 47 [Source:HGNC Symbol;Acc:HGNC:29141]
3	34511153	34544280	ENSBTAG00000017129	CLCC1	chloride channel CLIC like 1 [Source:HGNC Symbol;Acc:HGNC:29675]
3	34545729	34580297	ENSBTAG00000017124	GPSM2	G-protein signaling modulator 2 [Source:HGNC Symbol;Acc:HGNC:29501]
3	34631048	34675858	ENSBTAG00000007333		Uncharacterized protein [Source:UniProtKB/TrEMBL;Acc:E1BDN0]
3	34681546	34734868	ENSBTAG00000007330	STXBP3	syntaxin binding protein 3 [Source:HGNC Symbol;Acc:HGNC:11446]
3	84749656	85167847	ENSBTAG00000000074	NFIA	nuclear factor I A [Source:HGNC Symbol;Acc:HGNC:7784]
3	117707634	117869819	ENSBTAG00000005354
3	117880750	117900879	ENSBTAG00000010676	RBM44	RNA binding motif protein 44 [Source:HGNC Symbol;Acc:HGNC:24756]
3	117913716	117955245	ENSBTAG00000011534
3	117916707	117917945	ENSBTAG00000045970		Uncharacterized protein [Source:UniProtKB/TrEMBL;Acc:G3MYZ9]
3	117987246	118032853	ENSBTAG00000026114		NEDD8-conjugating enzyme UBE2F [Source:UniProtKB/Swiss-Prot;Acc:Q1RMW1]
3	118043316	118073266	ENSBTAG00000017826	SCLY	selenocysteine lyase [Source:HGNC Symbol;Acc:HGNC:18161]
3	118074855	118096926	ENSBTAG00000010164	ESPNL	espin-like [Source:HGNC Symbol;Acc:HGNC:27937]
3	118122670	118131088	ENSBTAG00000030208	ERFE	erythroferrone [Source:HGNC Symbol;Acc:HGNC:26727]
3	118134026	118158557	ENSBTAG00000010176	ILKAP	ILK associated serine/threonine phosphatase [Source:HGNC Symbol;Acc:HGNC:15566]
3	118182616	118184696	ENSBTAG00000009870	HES6	hes family bHLH transcription factor 6 [Source:HGNC Symbol;Acc:HGNC:18254]
3	118191441	118206600	ENSBTAG00000001879
3	118208054	118223089	ENSBTAG00000045685		Uncharacterized protein [Source:UniProtKB/TrEMBL;Acc:G3N0M5]
3	118273223	118334789	ENSBTAG00000015973	TRAF3IP1	TRAF3 interacting protein 1 [Source:HGNC Symbol;Acc:HGNC:17861]
3	118353153	118372314	ENSBTAG00000003376	ASB1	ankyrin repeat and SOCS box containing 1 [Source:HGNC Symbol;Acc:HGNC:16011]
3	119779215	119794481	ENSBTAG00000003279	NDUFA10	NADH:ubiquinone oxidoreductase subunit A10 [Source:HGNC Symbol;Acc:HGNC:7684]
3	119842350	119843529	ENSBTAG00000030221		Olfactory receptor [Source:UniProtKB/TrEMBL;Acc:G3X8B3]
3	119879390	119880190	ENSBTAG00000047496		Uncharacterized protein [Source:UniProtKB/TrEMBL;Acc:G3MWX2]
3	119926498	119927582	ENSBTAG00000047813		Olfactory receptor [Source:UniProtKB/TrEMBL;Acc:G3MWS2]
3	119949520	119950525	ENSBTAG00000046632		Uncharacterized protein [Source:UniProtKB/TrEMBL;Acc:G5E6G8]
3	120004690	120006101	ENSBTAG00000040217		Olfactory receptor [Source:UniProtKB/TrEMBL;Acc:G3X868]
3	120079762	120081083	ENSBTAG00000038082		Olfactory receptor [Source:UniProtKB/TrEMBL;Acc:G5E6B4]
3	120109578	120111016	ENSBTAG00000033837		Olfactory receptor [Source:UniProtKB/TrEMBL;Acc:G5E603]
3	120123114	120127712	ENSBTAG00000010910
3	120133413	120134255	ENSBTAG00000020592	OTOS	otospiralin [Source:HGNC Symbol;Acc:HGNC:22644]
3	120199293	120199804	ENSBTAG00000033802
3	120269947	120287272	ENSBTAG00000003593	ANKMY1	ankyrin repeat and MYND domain containing 1 [Source:HGNC Symbol;Acc:HGNC:20987]
3	120320961	120324657	ENSBTAG00000007215	RNPEPL1	arginyl aminopeptidase like 1 [Source:HGNC Symbol;Acc:HGNC:10079]
3	120332023	120339480	ENSBTAG00000002809	CAPN10	calpain 10 [Source:HGNC Symbol;Acc:HGNC:1477]
3	120383561	120476582	ENSBTAG00000015996	GPC1	glypican 1 [Source:HGNC Symbol;Acc:HGNC:4449]
3	120439886	120441226	ENSBTAG00000030193	GPR35	G protein-coupled receptor 35 [Source:HGNC Symbol;Acc:HGNC:4492]
3	120451718	120488810	ENSBTAG00000003389		Uncharacterized protein [Source:UniProtKB/TrEMBL;Acc:E1BDW5]
3	120502458	120608549	ENSBTAG00000011538	KIF1A	kinesin family member 1A [Source:HGNC Symbol;Acc:HGNC:888]
3	120634569	120644626	ENSBTAG00000005797	AGXT	alanine-glyoxylate aminotransferase [Source:HGNC Symbol;Acc:HGNC:341]
3	120647666	120655025	ENSBTAG00000012374	C2orf54	chromosome 2 open reading frame 54 [Source:HGNC Symbol;Acc:HGNC:26216]
3	120676094	120714918	ENSBTAG00000005168	CROCC2	ciliary rootlet coiled-coil, rootletin family member 2 [Source:HGNC Symbol;Acc:HGNC:51677]
3	120761890	120806556	ENSBTAG00000014132	SNED1	sushi, nidogen and EGF like domains 1 [Source:HGNC Symbol;Acc:HGNC:24696]
3	120809687	120815327	ENSBTAG00000000784	MTERF4	mitochondrial transcription termination factor 4 [Source:HGNC Symbol;Acc:HGNC:28785]
3	120818380	120844640	ENSBTAG00000000785	PASK	PAS domain containing serine/threonine kinase [Source:HGNC Symbol;Acc:HGNC:17270]
3	120853355	120869389	ENSBTAG00000000789	PPP1R7	protein phosphatase 1 regulatory subunit 7 [Source:HGNC Symbol;Acc:HGNC:9295]
3	120904562	120960962	ENSBTAG00000004315	HDLBP	high density lipoprotein binding protein [Source:HGNC Symbol;Acc:HGNC:4857]
3	120968024	120988257	ENSBTAG00000002608	2016-09-02	septin-2 [Source:RefSeq peptide;Acc:NP_001039557]
3	121053424	121065029	ENSBTAG00000013110
3	121065394	121074671	ENSBTAG00000009676	STK25	serine/threonine kinase 25 [Source:HGNC Symbol;Acc:HGNC:11404]
3	121098866	121111324	ENSBTAG00000008711	BOK	BOK, BCL2 family apoptosis regulator [Source:HGNC Symbol;Acc:HGNC:1087]
3	121118653	121153701	ENSBTAG00000013253	THAP4	THAP domain-containing protein 4 [Source:RefSeq peptide;Acc:NP_001033758]
3	121162783	121171632	ENSBTAG00000015401	ATG4B	cysteine protease ATG4B [Source:RefSeq peptide;Acc:NP_001001170]
3	121173764	121182302	ENSBTAG00000015408	DTYMK	deoxythymidylate kinase [Source:HGNC Symbol;Acc:HGNC:3061]
3	121192036	121203725	ENSBTAG00000009123	ING5	inhibitor of growth protein 5 [Source:RefSeq peptide;Acc:NP_001035670]
3	121212557	121237816	ENSBTAG00000002847	D2HGDH	D-2-hydroxyglutarate dehydrogenase [Source:HGNC Symbol;Acc:HGNC:28358]
3	119799067	119799975	ENSBTAG00000040084		Olfactory receptor [Source:UniProtKB/TrEMBL;Acc:G5E6G3]
3	119810308	119811246	ENSBTAG00000003281		Uncharacterized protein [Source:UniProtKB/TrEMBL;Acc:G5E544]
3	119869625	119870584	ENSBTAG00000039566		Olfactory receptor [Source:UniProtKB/TrEMBL;Acc:G3X889]
3	119906880	119907812	ENSBTAG00000048084		Olfactory receptor [Source:UniProtKB/TrEMBL;Acc:G3MYJ5]
3	120036979	120037920	ENSBTAG00000039281		Olfactory receptor [Source:UniProtKB/TrEMBL;Acc:G3X865]
3	120067371	120068342	ENSBTAG00000040382		Olfactory receptor [Source:UniProtKB/TrEMBL;Acc:G5E6B8]
3	34571922	34572054	ENSBTAG00000044430	SNORA70	Small nucleolar RNA SNORA70 [Source:RFAM;Acc:RF00156]
3	117980135	117980199	ENSBTAG00000045663	bta-mir-2902	bta-mir-2902 [Source:miRBase;Acc:MI0013077]
3	99385488	99385595	ENSBTAG00000028255	5S_rRNA	5S ribosomal RNA [Source:RFAM;Acc:RF00001]
3	34569128	34569463	ENSBTAG00000044600	RNaseP_nuc	Nuclear RNase P [Source:RFAM;Acc:RF00009]
3	34395251	34395683	ENSBTAG00000045530	SCARNA2	Small Cajal body-specific RNA 2 [Source:RFAM;Acc:RF01268]
3	120467948	120468035	ENSBTAG00000030089	bta-mir-149	bta-mir-149 [Source:miRBase;Acc:MI0021115]
3	34060769	34060962	ENSBTAG00000048120	7SK	7SK RNA [Source:RFAM;Acc:RF00100]
4	31578311	31582667	ENSBTAG00000014921	IL6	interleukin 6 [Source:HGNC Symbol;Acc:HGNC:6018]
4	31742336	31791212	ENSBTAG00000004575	FAM126A	family with sequence similarity 126 member A [Source:HGNC Symbol;Acc:HGNC:24587]
4	63649808	64105542	ENSBTAG00000006528	BBS9	Bardet-Biedl syndrome 9 [Source:HGNC Symbol;Acc:HGNC:30000]
4	66610955	66643765	ENSBTAG00000039231	MTURN	maturin, neural progenitor differentiation regulator homolog [Source:HGNC Symbol;Acc:HGNC:25457]
4	66696649	66755780	ENSBTAG00000000521	PLEKHA8	pleckstrin homology domain containing A8 [Source:HGNC Symbol;Acc:HGNC:30037]
4	66758679	66770727	ENSBTAG00000007870	FKBP14	FK506 binding protein 14 [Source:HGNC Symbol;Acc:HGNC:18625]
4	66785266	66851245	ENSBTAG00000016223	SCRN1	secernin 1 [Source:HGNC Symbol;Acc:HGNC:22192]
4	66855715	66880967	ENSBTAG00000016220	WIPF3	WAS/WASL interacting protein family member 3 [Source:HGNC Symbol;Acc:HGNC:22004]
4	67039128	67042478	ENSBTAG00000045567	PRR15	proline rich 15 [Source:HGNC Symbol;Acc:HGNC:22310]
4	67065205	67401294	ENSBTAG00000020931	CHN2	chimerin 2 [Source:HGNC Symbol;Acc:HGNC:1944]
4	31693514	31694260	ENSBTAG00000033806		Peptidyl-prolyl cis-trans isomerase [Source:UniProtKB/TrEMBL;Acc:G3X8B1]
4	63704612	63704718	ENSBTAG00000042657	U6	U6 spliceosomal RNA [Source:RFAM;Acc:RF00026]
4	31677007	31677079	ENSBTAG00000043519	SNORD93	Small nucleolar RNA SNORD93 [Source:RFAM;Acc:RF00606]
5	24072282	24224562	ENSBTAG00000011245	PLXNC1	plexin C1 [Source:HGNC Symbol;Acc:HGNC:9106]
5	24226912	24374720	ENSBTAG00000004484	CEP83	centrosomal protein 83 [Source:HGNC Symbol;Acc:HGNC:17966]
5	24466600	24537335	ENSBTAG00000014375	TMCC3	transmembrane and coiled-coil domain family 3 [Source:HGNC Symbol;Acc:HGNC:29199]
5	43114782	43239445	ENSBTAG00000015296	PTPRB	protein tyrosine phosphatase, receptor type B [Source:HGNC Symbol;Acc:HGNC:9665]
5	43266425	43347032	ENSBTAG00000003749	KCNMB4	potassium calcium-activated channel subfamily M regulatory beta subunit 4 [Source:HGNC Symbol;Acc:HGNC:6289]
5	43361161	43494162	ENSBTAG00000003748	CNOT2	CCR4-NOT transcription complex subunit 2 [Source:HGNC Symbol;Acc:HGNC:7878]
5	43746464	43872342	ENSBTAG00000014829	MYRFL	myelin regulatory factor-like [Source:HGNC Symbol;Acc:HGNC:26316]
5	43887153	43944943	ENSBTAG00000031950		RAB3A interacting protein (Rabin3); Uncharacterized protein [Source:UniProtKB/TrEMBL;Acc:Q2KI32]
5	43995905	44048333	ENSBTAG00000002931	BEST3	bestrophin 3 [Source:HGNC Symbol;Acc:HGNC:17105]
5	44100435	44116239	ENSBTAG00000019156	CCT2	chaperonin containing TCP1 subunit 2 [Source:HGNC Symbol;Acc:HGNC:1615]
5	44127711	44133546	ENSBTAG00000019155	FRS2	fibroblast growth factor receptor substrate 2 [Source:HGNC Symbol;Acc:HGNC:16971]
5	44318357	44342854	ENSBTAG00000002256	YEATS4	YEATS domain containing 4 [Source:HGNC Symbol;Acc:HGNC:24859]
5	44351615	44357569	ENSBTAG00000011941		Lysozyme C, milk isozyme [Source:UniProtKB/Swiss-Prot;Acc:Q6B411]
5	44421169	44426117	ENSBTAG00000022971		Lysozyme [Source:UniProtKB/TrEMBL;Acc:G1K230]
5	44443587	44448198	ENSBTAG00000000198		Lysozyme [Source:UniProtKB/TrEMBL;Acc:G5E502]
5	44502011	44507108	ENSBTAG00000039170		Lysozyme [Source:UniProtKB/TrEMBL;Acc:E1BBW5]
5	44533886	44559481	ENSBTAG00000020564		Lysozyme [Source:UniProtKB/TrEMBL;Acc:E1BG16]
5	44554333	44559920	ENSBTAG00000026323		Lysozyme C, intestinal isozyme [Source:UniProtKB/Swiss-Prot;Acc:Q6B410]
5	44572855	44578603	ENSBTAG00000026088		Lysozyme C-2 [Source:UniProtKB/Swiss-Prot;Acc:Q06283]
5	48563806	48743354	ENSBTAG00000044017	MSRB3	methionine sulfoxide reductase B3 [Source:HGNC Symbol;Acc:HGNC:27375]
5	48773272	48844474	ENSBTAG00000039435	LEMD3	inner nuclear membrane protein Man1 [Source:RefSeq peptide;Acc:NP_001179628]
5	48917722	49009466	ENSBTAG00000014758	WIF1	WNT inhibitory factor 1 [Source:HGNC Symbol;Acc:HGNC:18081]
5	49181675	49265076	ENSBTAG00000011352	TBC1D30	TBC1 domain family member 30 [Source:HGNC Symbol;Acc:HGNC:29164]
5	56658077	56670842	ENSBTAG00000006335	STAT6	signal transducer and activator of transcription 6 [Source:HGNC Symbol;Acc:HGNC:11368]
5	56672011	56677995	ENSBTAG00000006324	NAB2	NGFI-A binding protein 2 [Source:HGNC Symbol;Acc:HGNC:7627]
5	56697178	56705119	ENSBTAG00000014659	NEMP1	transmembrane protein 194A [Source:RefSeq peptide;Acc:NP_001095631]
5	56712795	56738762	ENSBTAG00000014655	MYO1A	myosin IA [Source:HGNC Symbol;Acc:HGNC:7595]
5	56744605	56748242	ENSBTAG00000021807	TAC3	tachykinin 3 [Source:HGNC Symbol;Acc:HGNC:11521]
5	56773336	56775425	ENSBTAG00000039157	GPR182	G protein-coupled receptor 182 [Source:HGNC Symbol;Acc:HGNC:13708]
5	56863815	56869724	ENSBTAG00000001392	RDH16	retinol dehydrogenase 16 (all-trans) [Source:HGNC Symbol;Acc:HGNC:29674]
5	56877709	56887195	ENSBTAG00000013443	SDR9C7	short chain dehydrogenase/reductase family 9C, member 7 [Source:HGNC Symbol;Acc:HGNC:29958]
5	57004646	57026537	ENSBTAG00000011720	HSD17B6	hydroxysteroid 17-beta dehydrogenase 6 [Source:HGNC Symbol;Acc:HGNC:23316]
5	57042183	57059973	ENSBTAG00000044000	PRIM1	primase (DNA) subunit 1 [Source:HGNC Symbol;Acc:HGNC:9369]
5	57063071	57074070	ENSBTAG00000010701		Nascent polypeptide-associated complex subunit alpha [Source:UniProtKB/Swiss-Prot;Acc:Q5E9A1]
5	57091367	57112468	ENSBTAG00000017967	PTGES3	prostaglandin E synthase 3 [Source:HGNC Symbol;Acc:HGNC:16049]
5	57119917	57125290	ENSBTAG00000013315	ATP5B	ATP synthase, H+ transporting, mitochondrial F1 complex, beta polypeptide [Source:HGNC Symbol;Acc:HGNC:830]
5	57132351	57162026	ENSBTAG00000017840	BAZ2A	bromodomain adjacent to zinc finger domain 2A [Source:HGNC Symbol;Acc:HGNC:962]
5	57167137	57219971	ENSBTAG00000017830	RBMS2	RNA binding motif single stranded interacting protein 2 [Source:HGNC Symbol;Acc:HGNC:9909]
5	57241073	57253590	ENSBTAG00000009284	GLS2	glutaminase 2 [Source:HGNC Symbol;Acc:HGNC:29570]
5	57253563	57255634	ENSBTAG00000009281	SPRYD4	SPRY domain containing 4 [Source:HGNC Symbol;Acc:HGNC:27468]
5	57264365	57267776	ENSBTAG00000010127	MIP	major intrinsic protein of lens fiber [Source:HGNC Symbol;Acc:HGNC:7103]
5	57269609	57295102	ENSBTAG00000020459	TIMELESS	timeless circadian clock [Source:HGNC Symbol;Acc:HGNC:11813]
5	57303355	57318372	ENSBTAG00000004384	APOF	apolipoprotein F [Source:HGNC Symbol;Acc:HGNC:615]
5	57303355	57304738	ENSBTAG00000045969		ApoN protein; Uncharacterized protein [Source:UniProtKB/TrEMBL;Acc:Q2KIH2]
5	57318819	57333404	ENSBTAG00000004380	STAT2	signal transducer and activator of transcription 2 [Source:HGNC Symbol;Acc:HGNC:11363]
5	57333496	57335062	ENSBTAG00000004378	IL23A	interleukin 23 subunit alpha [Source:HGNC Symbol;Acc:HGNC:15488]
5	57338817	57352662	ENSBTAG00000004376	PAN2	PAN2 poly(A) specific ribonuclease subunit [Source:HGNC Symbol;Acc:HGNC:20074]
5	57354892	57357900	ENSBTAG00000004374		Canopy 2 homolog (Zebrafish); Uncharacterized protein [Source:UniProtKB/TrEMBL;Acc:Q1LZ72]
5	57366008	57389596	ENSBTAG00000004371	CS	citrate synthase [Source:HGNC Symbol;Acc:HGNC:2422]
5	57390328	57393708	ENSBTAG00000004367	COQ10A	coenzyme Q10A [Source:HGNC Symbol;Acc:HGNC:26515]
5	57399590	57411330	ENSBTAG00000011762	ANKRD52	ankyrin repeat domain 52 [Source:HGNC Symbol;Acc:HGNC:26614]
5	57416305	57421636	ENSBTAG00000002799	SLC39A5	solute carrier family 39 member 5 [Source:HGNC Symbol;Acc:HGNC:20502]
5	57421812	57427939	ENSBTAG00000002798	NABP2	nucleic acid binding protein 2 [Source:HGNC Symbol;Acc:HGNC:28412]
5	57428178	57454003	ENSBTAG00000026754	RNF41	E3 ubiquitin-protein ligase NRDP1 [Source:RefSeq peptide;Acc:NP_001039990]
5	57467337	57484118	ENSBTAG00000014697	SMARCC2	SWI/SNF complex subunit SMARCC2 [Source:RefSeq peptide;Acc:NP_001165695]
5	57486017	57489133	ENSBTAG00000010799	MYL6	myosin light chain 6 [Source:HGNC Symbol;Acc:HGNC:7587]
5	57489469	57492173	ENSBTAG00000031217	MYL6B	myosin light chain 6B [Source:HGNC Symbol;Acc:HGNC:29823]
5	57504094	57518152	ENSBTAG00000009543	ESYT1	extended synaptotagmin 1 [Source:HGNC Symbol;Acc:HGNC:29534]
5	58796713	58797757	ENSBTAG00000031111		Olfactory receptor [Source:UniProtKB/TrEMBL;Acc:E1BQ23]
5	109152548	109417890	ENSBTAG00000010660	CACNA1C	calcium voltage-gated channel subunit alpha1 C [Source:HGNC Symbol;Acc:HGNC:1390]
5	109376807	109391067	ENSBTAG00000011067	IL17RA	interleukin 17 receptor A [Source:HGNC Symbol;Acc:HGNC:5985]
5	109404797	109430265	ENSBTAG00000016995	CECR5	Bos taurus cat eye syndrome chromosome region, candidate 5 (CECR5), mRNA. [Source:RefSeq mRNA;Acc:NM_001024538]
5	109436267	109454513	ENSBTAG00000017313	CECR1	cat eye syndrome chromosome region, candidate 1 [Source:HGNC Symbol;Acc:HGNC:1839]
5	109515049	109553453	ENSBTAG00000009704	CECR2	CECR2, histone acetyl-lysine reader [Source:HGNC Symbol;Acc:HGNC:1840]
5	109564503	109578159	ENSBTAG00000014238	ATP6V1E1	ATPase H+ transporting V1 subunit E1 [Source:HGNC Symbol;Acc:HGNC:857]
5	109584777	109635907	ENSBTAG00000013956
5	109639251	109656755	ENSBTAG00000013988	BID	BH3 interacting domain death agonist [Source:HGNC Symbol;Acc:HGNC:1050]
5	109664103	109737010	ENSBTAG00000048271	MICAL3	microtubule associated monooxygenase, calponin and LIM domain containing 3 [Source:HGNC Symbol;Acc:HGNC:24694]
5	109855401	109860640	ENSBTAG00000011826	PEX26	peroxisomal biogenesis factor 26 [Source:HGNC Symbol;Acc:HGNC:22965]
5	109876442	109894993	ENSBTAG00000018530	TUBA8	tubulin alpha 8 [Source:HGNC Symbol;Acc:HGNC:12410]
5	109925709	109933537	ENSBTAG00000030258	CDC42EP1	CDC42 effector protein 1 [Source:HGNC Symbol;Acc:HGNC:17014]
5	109933973	109940236	ENSBTAG00000021615	LGALS2	galectin-2 isoform 1 [Source:RefSeq peptide;Acc:NP_001244020]
5	109960753	109979896	ENSBTAG00000006464	GGA1	ADP-ribosylation factor-binding protein GGA1 [Source:RefSeq peptide;Acc:NP_001030485]
5	109985808	109998234	ENSBTAG00000030257	SH3BP1	SH3 domain binding protein 1 [Source:HGNC Symbol;Acc:HGNC:10824]
5	110000368	110006138	ENSBTAG00000030255	PDXP	pyridoxal phosphatase [Source:HGNC Symbol;Acc:HGNC:30259]
5	110014543	110017878	ENSBTAG00000015089	LGALS1	galectin 1 [Source:HGNC Symbol;Acc:HGNC:6561]
5	110021365	110026384	ENSBTAG00000015092		Nucleolar protein 12 [Source:UniProtKB/Swiss-Prot;Acc:Q2KIV0]
5	110040663	110092020	ENSBTAG00000002539	TRIOBP	TRIO and F-actin binding protein [Source:HGNC Symbol;Acc:HGNC:17009]
5	44094624	44097706	ENSBTAG00000019157	LRRC10	leucine rich repeat containing 10 [Source:HGNC Symbol;Acc:HGNC:20264]
5	49247178	49248008	ENSBTAG00000000237		E3 ubiquitin-protein ligase [Source:UniProtKB/TrEMBL;Acc:F1N0S2]
5	56764459	56766582	ENSBTAG00000038498	ZBTB39	zinc finger and BTB domain containing 39 [Source:HGNC Symbol;Acc:HGNC:29014]
5	56683156	56683671	ENSBTAG00000031076
5	58618446	58619384	ENSBTAG00000007873
5	58751279	58752217	ENSBTAG00000026030		Olfactory receptor [Source:UniProtKB/TrEMBL;Acc:E1BFZ8]
5	58781761	58782696	ENSBTAG00000038521		Olfactory receptor [Source:UniProtKB/TrEMBL;Acc:F1MMU0]
5	62391854	62392231	ENSBTAG00000045919		Uncharacterized protein [Source:UniProtKB/TrEMBL;Acc:G3N011]
5	43428243	43428355	ENSBTAG00000044943	SNORA18	Small nucleolar RNA SNORA18 [Source:RFAM;Acc:RF00425]
5	56655700	56655767	ENSBTAG00000045218	bta-mir-2431	bta-mir-2431 [Source:miRBase;Acc:MI0011481]
5	56977943	56978022	ENSBTAG00000042169	snoU2_19	Small nucleolar RNA U2-19 [Source:RFAM;Acc:RF00494]
5	44390512	44390615	ENSBTAG00000042938	U6	U6 spliceosomal RNA [Source:RFAM;Acc:RF00026]
5	48952298	48952372	ENSBTAG00000045248	bta-mir-2429	bta-mir-2429 [Source:miRBase;Acc:MI0011479]
5	109867102	109867200	ENSBTAG00000044778	U6	U6 spliceosomal RNA [Source:RFAM;Acc:RF00026]
5	56652651	56652800	ENSBTAG00000043214	SNORA62	Small nucleolar RNA SNORA62/SNORA6 family [Source:RFAM;Acc:RF00091]
5	57400205	57400281	ENSBTAG00000044339	bta-mir-2433	bta-mir-2433 [Source:miRBase;Acc:MI0011484]
5	110023643	110023709	ENSBTAG00000044897	bta-mir-2438	bta-mir-2438 [Source:miRBase;Acc:MI0011491]
5	57120777	57120851	ENSBTAG00000043048	SNORD59	Small nucleolar RNA SNORD59 [Source:RFAM;Acc:RF00273]
5	44366491	44366579	ENSBTAG00000044377	U5	U5 spliceosomal RNA [Source:RFAM;Acc:RF00020]
5	48996775	48996881	ENSBTAG00000042928	U6	U6 spliceosomal RNA [Source:RFAM;Acc:RF00026]
5	57337563	57337633	ENSBTAG00000044879	bta-mir-2432	bta-mir-2432 [Source:miRBase;Acc:MI0011483]
5	109463613	109463719	ENSBTAG00000042255	U6	U6 spliceosomal RNA [Source:RFAM;Acc:RF00026]
5	57121852	57121922	ENSBTAG00000042677	SNORD59	Small nucleolar RNA SNORD59 [Source:RFAM;Acc:RF00273]
5	56978187	56978258	ENSBTAG00000043104	snoU2-30	Small nucleolar RNA U2-30 [Source:RFAM;Acc:RF00493]
5	44133033	44133160	ENSBTAG00000042237	SNORA25	Small nucleolar RNA SNORA25 [Source:RFAM;Acc:RF00402]
5	44255549	44255662	ENSBTAG00000045448	5S_rRNA	5S ribosomal RNA [Source:RFAM;Acc:RF00001]
7	31688655	31774451	ENSBTAG00000013184	CEP120	centrosomal protein 120 [Source:HGNC Symbol;Acc:HGNC:26690]
7	31950213	32058001	ENSBTAG00000020578	PRDM6	PR/SET domain 6 [Source:HGNC Symbol;Acc:HGNC:9350]
7	32114445	32128245	ENSBTAG00000001568	PPIC	peptidylprolyl isomerase C [Source:HGNC Symbol;Acc:HGNC:9256]
7	32140926	32313012	ENSBTAG00000031069	SNX24	sorting nexin 24 [Source:HGNC Symbol;Acc:HGNC:21533]
7	32329451	32388793	ENSBTAG00000025358	SNX2	sorting nexin 2 [Source:HGNC Symbol;Acc:HGNC:11173]
7	32714626	32756880	ENSBTAG00000021971	SNCAIP	synuclein alpha interacting protein [Source:HGNC Symbol;Acc:HGNC:11139]
7	32973283	33031108	ENSBTAG00000019881
7	33089540	33101644	ENSBTAG00000012994	LOX	lysyl oxidase [Source:HGNC Symbol;Acc:HGNC:6664]
7	33128260	33152038	ENSBTAG00000014320	SRFBP1	serum response factor binding protein 1 [Source:HGNC Symbol;Acc:HGNC:26333]
7	50666010	50774919	ENSBTAG00000002796	KLHL3	kelch like family member 3 [Source:HGNC Symbol;Acc:HGNC:6354]
7	52218128	52244915	ENSBTAG00000006756		Uncharacterized protein [Source:UniProtKB/TrEMBL;Acc:F1MXI4]
7	52252774	52270426	ENSBTAG00000008224	PAIP2	poly(A) binding protein interacting protein 2 [Source:HGNC Symbol;Acc:HGNC:17970]
7	52272186	52284986	ENSBTAG00000010798	SLC23A1	solute carrier family 23 member 1 [Source:HGNC Symbol;Acc:HGNC:10974]
7	52285863	52287943	ENSBTAG00000038337	MZB1	marginal zone B and B1 cell specific protein [Source:HGNC Symbol;Acc:HGNC:30125]
7	52295318	52300482	ENSBTAG00000017957	SPATA24	spermatogenesis associated 24 [Source:HGNC Symbol;Acc:HGNC:27322]
7	52305244	52337268	ENSBTAG00000002286	DNAJC18	DnaJ heat shock protein family (Hsp40) member C18 [Source:HGNC Symbol;Acc:HGNC:28429]
7	52346079	52354152	ENSBTAG00000030518		Endothelial cell-specific chemotaxis regulator [Source:UniProtKB/Swiss-Prot;Acc:Q2KIX5]
7	52355941	52357730	ENSBTAG00000030517		Uncharacterized protein [Source:UniProtKB/TrEMBL;Acc:E1B8N0]
7	52361793	52368150	ENSBTAG00000002296	TMEM173	transmembrane protein 173 [Source:HGNC Symbol;Acc:HGNC:27962]
7	52414547	52457128	ENSBTAG00000004161	UBE2D3	Ubiquitin-conjugating enzyme E2 D2 [Source:UniProtKB/Swiss-Prot;Acc:Q1RMX2]
7	52505097	52513059	ENSBTAG00000003986	CXXC5	CXXC finger protein 5 [Source:HGNC Symbol;Acc:HGNC:26943]
7	52669811	52707149	ENSBTAG00000000238	PSD2	pleckstrin and Sec7 domain containing 2 [Source:HGNC Symbol;Acc:HGNC:19092]
7	52714639	52774754	ENSBTAG00000010689	NRG2	neuregulin 2 [Source:HGNC Symbol;Acc:HGNC:7998]
7	61321641	61405244	ENSBTAG00000019140	SPINK5	serine peptidase inhibitor, Kazal type 5 [Source:HGNC Symbol;Acc:HGNC:15464]
7	61446179	61487954	ENSBTAG00000033470	SPINK6	serine peptidase inhibitor, Kazal type 6 [Source:HGNC Symbol;Acc:HGNC:29486]
7	61639308	61734503	ENSBTAG00000033759		Putative uncharacterized protein LOC777593; Uncharacterized protein [Source:UniProtKB/TrEMBL;Acc:Q0VBW4]
7	62392880	62446567	ENSBTAG00000017151	SH3TC2	SH3 domain and tetratricopeptide repeats 2 [Source:HGNC Symbol;Acc:HGNC:29427]
7	62502507	62637900	ENSBTAG00000004896	ABLIM3	actin binding LIM protein family member 3 [Source:HGNC Symbol;Acc:HGNC:29132]
7	62661628	62736415	ENSBTAG00000019948	AFAP1L1	actin filament associated protein 1 like 1 [Source:HGNC Symbol;Acc:HGNC:26714]
7	62740774	62749742	ENSBTAG00000019950		GrpE protein homolog 2, mitochondrial [Source:UniProtKB/Swiss-Prot;Acc:Q0P5N5]
7	62752481	62764723	ENSBTAG00000019951	PCYOX1L	prenylcysteine oxidase 1 like [Source:HGNC Symbol;Acc:HGNC:28477]
7	62769961	62773956	ENSBTAG00000010578	IL17B	interleukin 17B [Source:HGNC Symbol;Acc:HGNC:5982]
7	62856035	62902057	ENSBTAG00000005326
7	62923976	62978142	ENSBTAG00000015419	ARHGEF37	Rho guanine nucleotide exchange factor 37 [Source:HGNC Symbol;Acc:HGNC:34430]
7	65025011	65112636	ENSBTAG00000014395	GLRA1	glycine receptor alpha 1 [Source:HGNC Symbol;Acc:HGNC:4326]
7	72396487	72804182	ENSBTAG00000037508	EBF1	early B-cell factor 1 [Source:HGNC Symbol;Acc:HGNC:3126]
7	85222951	85267629	ENSBTAG00000039591	TMEM167A	transmembrane protein 167A [Source:HGNC Symbol;Acc:HGNC:28330]
7	85267807	85556934	ENSBTAG00000024275	XRCC4	X-ray repair cross complementing 4 [Source:HGNC Symbol;Acc:HGNC:12831]
7	52290536	52293580	ENSBTAG00000030520	PROB1	proline rich basic protein 1 [Source:HGNC Symbol;Acc:HGNC:41906]
7	52983071	52984039	ENSBTAG00000008881	PURA	purine rich element binding protein A [Source:HGNC Symbol;Acc:HGNC:9701]
7	52997527	52998020	ENSBTAG00000025226	IGIP	IgA inducing protein [Source:HGNC Symbol;Acc:HGNC:33847]
7	33311979	33313090	ENSBTAG00000005779	FTMT	ferritin mitochondrial [Source:HGNC Symbol;Acc:HGNC:17345]
7	33638716	33639158	ENSBTAG00000003086	RPLP2	ribosomal protein lateral stalk subunit P2 [Source:HGNC Symbol;Acc:HGNC:10377]
7	62810733	62810820	ENSBTAG00000029857	bta-mir-145	bta-mir-145 [Source:miRBase;Acc:MI0004756]
7	52936424	52936529	ENSBTAG00000042790	U6	U6 spliceosomal RNA [Source:RFAM;Acc:RF00026]
7	52207256	52207396	ENSBTAG00000044898	SNORA74	Small nucleolar RNA SNORA74 [Source:RFAM;Acc:RF00090]
7	62809304	62809404	ENSBTAG00000030114	bta-mir-143	bta-mir-143 [Source:miRBase;Acc:MI0009743]
7	62949522	62949626	ENSBTAG00000044335	U6	U6 spliceosomal RNA [Source:RFAM;Acc:RF00026]
7	85090720	85090826	ENSBTAG00000043734	U6	U6 spliceosomal RNA [Source:RFAM;Acc:RF00026]
7	61294716	61294819	ENSBTAG00000042643	U6	U6 spliceosomal RNA [Source:RFAM;Acc:RF00026]
7	85233543	85233680	ENSBTAG00000045243	snoU109	Small nucleolar RNA U109 [Source:RFAM;Acc:RF01233]
7	52209220	52209419	ENSBTAG00000042256	SNORA74	Small nucleolar RNA SNORA74 [Source:RFAM;Acc:RF00090]
7	33278651	33278776	ENSBTAG00000044364	5S_rRNA	5S ribosomal RNA [Source:RFAM;Acc:RF00001]
7	63067301	63067366	ENSBTAG00000029811	bta-mir-378-1	bta-mir-378-1 [Source:miRBase;Acc:MI0009819]
7	50687424	50687499	ENSBTAG00000037307	bta-mir-874	bta-mir-874 [Source:miRBase;Acc:MI0009900]
8	22932014	22932600	ENSBTAG00000039525
8	23007455	23008041	ENSBTAG00000039675
8	23035515	23036091	ENSBTAG00000034320
8	23065726	23066197	ENSBTAG00000017916
8	23196389	23197073	ENSBTAG00000033708		Uncharacterized protein [Source:UniProtKB/TrEMBL;Acc:M0QVZ1]
8	23248632	23249080	ENSBTAG00000017910
8	23339675	23369117	ENSBTAG00000017741	HACD4	3-hydroxyacyl-CoA dehydratase 4 [Source:HGNC Symbol;Acc:HGNC:20920]
8	23386997	23662561	ENSBTAG00000038181	FOCAD	focadhesin [Source:HGNC Symbol;Acc:HGNC:23377]
8	23748586	24032951	ENSBTAG00000014124	MLLT3	MLLT3, super elongation complex subunit [Source:HGNC Symbol;Acc:HGNC:7136]
8	44310613	44545537	ENSBTAG00000002190	DOCK8	dedicator of cytokinesis 8 [Source:HGNC Symbol;Acc:HGNC:19191]
8	44573091	44619054	ENSBTAG00000000269		Uncharacterized protein [Source:UniProtKB/TrEMBL;Acc:E1BFK3]
8	44631718	44638173	ENSBTAG00000033122	FOXD4L1	forkhead box D4-like 1 [Source:HGNC Symbol;Acc:HGNC:18521]
8	44682699	44892128	ENSBTAG00000033190	PGM5	phosphoglucomutase 5 [Source:HGNC Symbol;Acc:HGNC:8908]
8	64244150	64293418	ENSBTAG00000005133	ANKS6	ankyrin repeat and sterile alpha motif domain containing 6 [Source:HGNC Symbol;Acc:HGNC:26724]
8	64318050	64349112	ENSBTAG00000009037	GALNT12	polypeptide N-acetylgalactosaminyltransferase 12 [Source:HGNC Symbol;Acc:HGNC:19877]
8	64437276	64540739	ENSBTAG00000010082	COL15A1	collagen type XV alpha 1 chain [Source:HGNC Symbol;Acc:HGNC:2192]
8	65341202	65373695	ENSBTAG00000001864	NR4A3	nuclear receptor subfamily 4 group A member 3 [Source:HGNC Symbol;Acc:HGNC:7982]
8	65425936	65483851	ENSBTAG00000008016	STX17	syntaxin 17 [Source:HGNC Symbol;Acc:HGNC:11432]
8	65500573	65597182	ENSBTAG00000009804	ERP44	endoplasmic reticulum protein 44 [Source:HGNC Symbol;Acc:HGNC:18311]
8	65597445	65734342	ENSBTAG00000009806	INVS	inversin [Source:HGNC Symbol;Acc:HGNC:17870]
8	70033838	70046045	ENSBTAG00000015757	PHYHIP	phytanoyl-CoA 2-hydroxylase interacting protein [Source:HGNC Symbol;Acc:HGNC:16865]
8	70060559	70066835	ENSBTAG00000010036	POLR3D	RNA polymerase III subunit D [Source:HGNC Symbol;Acc:HGNC:1080]
8	70094806	70175916	ENSBTAG00000015835	PIWIL2	piwi like RNA-mediated gene silencing 2 [Source:HGNC Symbol;Acc:HGNC:17644]
8	70186539	70237645	ENSBTAG00000019225	SLC39A14	solute carrier family 39 member 14 [Source:HGNC Symbol;Acc:HGNC:20858]
8	70262316	70341783	ENSBTAG00000020133	PPP3CC	protein phosphatase 3 catalytic subunit gamma [Source:HGNC Symbol;Acc:HGNC:9316]
8	70354893	70384759	ENSBTAG00000014401	SORBS3	sorbin and SH3 domain containing 3 [Source:HGNC Symbol;Acc:HGNC:30907]
8	70388329	70401480	ENSBTAG00000007369
8	70406944	70412090	ENSBTAG00000005466		Uncharacterized protein [Source:UniProtKB/TrEMBL;Acc:F1N4V4]
8	70414190	70429165	ENSBTAG00000005469	CCAR2	cell cycle and apoptosis regulator 2 [Source:HGNC Symbol;Acc:HGNC:23360]
8	70429462	70480013	ENSBTAG00000005470	BIN3	bridging integrator 3 [Source:HGNC Symbol;Acc:HGNC:1054]
8	70503688	70506163	ENSBTAG00000019293	EGR3	early growth response 3 [Source:HGNC Symbol;Acc:HGNC:3240]
8	70525321	70751235	ENSBTAG00000015416	PEBP4	phosphatidylethanolamine binding protein 4 [Source:HGNC Symbol;Acc:HGNC:28319]
8	75089346	75168436	ENSBTAG00000018373	DPYSL2	dihydropyrimidinase like 2 [Source:HGNC Symbol;Acc:HGNC:3014]
8	75257161	75364423	ENSBTAG00000031632	ADRA1A	Bos taurus adrenergic, alpha-1A-, receptor (ADRA1A), mRNA. [Source:RefSeq mRNA;Acc:NM_174498]
8	75636008	75659670	ENSBTAG00000017627	STMN4	stathmin 4 [Source:HGNC Symbol;Acc:HGNC:16078]
8	75681765	75697613	ENSBTAG00000009958	TRIM35	tripartite motif containing 35 [Source:HGNC Symbol;Acc:HGNC:16285]
8	75713097	75850738	ENSBTAG00000005958	PTK2B	protein-tyrosine kinase 2-beta [Source:RefSeq peptide;Acc:NP_001095722]
8	75872774	75885860	ENSBTAG00000002252	CHRNA2	cholinergic receptor nicotinic alpha 2 subunit [Source:HGNC Symbol;Acc:HGNC:1956]
8	75908165	75977482	ENSBTAG00000015241	EPHX2	epoxide hydrolase 2 [Source:HGNC Symbol;Acc:HGNC:3402]
8	75984696	76010699	ENSBTAG00000026748		L-gulonolactone oxidase [Source:UniProtKB/Swiss-Prot;Acc:Q3ZC33]
8	76025045	76040735	ENSBTAG00000015027		Clusterin [Source:UniProtKB/TrEMBL;Acc:F1MWI1]
8	76066458	76082190	ENSBTAG00000013947	APTX	aprataxin [Source:HGNC Symbol;Acc:HGNC:15984]
8	76107824	76118491	ENSBTAG00000016265	DNAJA1	DnaJ heat shock protein family (Hsp40) member A1 [Source:HGNC Symbol;Acc:HGNC:5229]
8	76122540	76152278	ENSBTAG00000019564	SMU1	DNA replication regulator and spliceosomal factor [Source:HGNC Symbol;Acc:HGNC:18247]
8	76176882	76232330	ENSBTAG00000015249	B4GALT1	Beta-1,4-galactosyltransferase 1 Lactose synthase A protein N-acetyllactosamine synthase Beta-N-acetylglucosaminylglycopeptide beta-1,4-galactosyltransferase Beta-N-acetylglucosaminyl-glycolipid beta-1,4-galactosyltransferase Processed beta-1,4-galactosyltransferase 1 [Source:UniProtKB/Swiss-Prot;Acc:P08037]
8	76329357	76348121	ENSBTAG00000032093	SPINK4	Bos taurus serine peptidase inhibitor, Kazal type 4 (SPINK4), mRNA. [Source:RefSeq mRNA;Acc:NM_001114522]
8	76352438	76363634	ENSBTAG00000017845	BAG1	BCL2 associated athanogene 1 [Source:HGNC Symbol;Acc:HGNC:937]
8	76364232	76378151	ENSBTAG00000012383	CHMP5	charged multivesicular body protein 5 [Source:HGNC Symbol;Acc:HGNC:26942]
8	23079451	23080038	ENSBTAG00000045845		Uncharacterized protein [Source:UniProtKB/TrEMBL;Acc:G3MY24]
8	23089413	23090000	ENSBTAG00000046097		Uncharacterized protein [Source:UniProtKB/TrEMBL;Acc:G3MZ20]
8	23102227	23102814	ENSBTAG00000047982		Uncharacterized protein [Source:UniProtKB/TrEMBL;Acc:G3N183]
8	23117018	23117605	ENSBTAG00000046683		Uncharacterized protein [Source:UniProtKB/TrEMBL;Acc:G3N2A8]
8	23125252	23125752	ENSBTAG00000022787		Uncharacterized protein [Source:UniProtKB/TrEMBL;Acc:G8JKY7]
8	23130919	23131506	ENSBTAG00000039827		Uncharacterized protein [Source:UniProtKB/TrEMBL;Acc:F1MT30]
8	23177939	23178499	ENSBTAG00000046849		interferon beta-3 precursor [Source:RefSeq peptide;Acc:NP_001107769]
8	23207799	23208359	ENSBTAG00000047142		Interferon beta-1 [Source:UniProtKB/TrEMBL;Acc:G3N0I1]
8	23231884	23232444	ENSBTAG00000045674		interferon beta-1 precursor [Source:RefSeq peptide;Acc:NP_776775]
8	23253528	23254085	ENSBTAG00000046967		Uncharacterized protein [Source:UniProtKB/TrEMBL;Acc:G3N0E4]
8	23287349	23287909	ENSBTAG00000033695		Interferon beta-2 [Source:UniProtKB/Swiss-Prot;Acc:P01576]
8	23310186	23310956	ENSBTAG00000046456		Uncharacterized protein [Source:UniProtKB/TrEMBL;Acc:G3MWZ5]
8	54950670	54951447	ENSBTAG00000024233
8	22909809	22910378	ENSBTAG00000034325		Uncharacterized protein [Source:UniProtKB/TrEMBL;Acc:F1MRU7]
8	22920117	22920704	ENSBTAG00000034326		Uncharacterized protein [Source:UniProtKB/TrEMBL;Acc:E1BPH2]
8	22941498	22942085	ENSBTAG00000046598		Uncharacterized protein [Source:UniProtKB/TrEMBL;Acc:G3MXY3]
8	22954216	22954854	ENSBTAG00000046443		Uncharacterized protein [Source:UniProtKB/TrEMBL;Acc:F1N6A7]
8	22966103	22966690	ENSBTAG00000045552		Uncharacterized protein [Source:UniProtKB/TrEMBL;Acc:G5E6N5]
8	22975515	22976102	ENSBTAG00000047134		Uncharacterized protein [Source:UniProtKB/TrEMBL;Acc:G3N164]
8	23016040	23016627	ENSBTAG00000046629		Uncharacterized protein [Source:UniProtKB/TrEMBL;Acc:G3N3M8]
8	23023863	23024450	ENSBTAG00000047413		Uncharacterized protein [Source:UniProtKB/TrEMBL;Acc:G3MZI3]
8	23045591	23046178	ENSBTAG00000046815		Uncharacterized protein [Source:UniProtKB/TrEMBL;Acc:E1BMT4]
8	23053977	23054543	ENSBTAG00000039963		Uncharacterized protein [Source:UniProtKB/TrEMBL;Acc:E1B7E8]
8	23073254	23073823	ENSBTAG00000046638		Uncharacterized protein [Source:UniProtKB/TrEMBL;Acc:F1MLP8]
8	70060384	70060465	ENSBTAG00000029761	bta-mir-320a-1	bta-mir-320a-1 [Source:miRBase;Acc:MI0012211]
8	23661686	23661769	ENSBTAG00000029956	bta-mir-491	bta-mir-491 [Source:miRBase;Acc:MI0009846]
8	23582948	23583055	ENSBTAG00000043395	SNORA30	Small nucleolar RNA SNORA30/SNORA37 family [Source:RFAM;Acc:RF00415]
8	24128822	24128928	ENSBTAG00000034187	5S_rRNA	5S ribosomal RNA [Source:RFAM;Acc:RF00001]
9	69159349	69262020	ENSBTAG00000017393	L3MBTL3	l(3)mbt-like 3 (Drosophila) [Source:HGNC Symbol;Acc:HGNC:23035]
9	69267000	69311228	ENSBTAG00000021361	SAMD3	sterile alpha motif domain containing 3 [Source:HGNC Symbol;Acc:HGNC:21574]
9	70499608	70516610	ENSBTAG00000012403	ARG1	arginase 1 [Source:HGNC Symbol;Acc:HGNC:663]
9	70518631	70573296	ENSBTAG00000012418	MED23	mediator of RNA polymerase II transcription subunit 23 [Source:RefSeq peptide;Acc:NP_001192691]
9	70588607	70673279	ENSBTAG00000020196	ENPP3	ectonucleotide pyrophosphatase/phosphodiesterase 3 [Source:HGNC Symbol;Acc:HGNC:3358]
9	70734253	70804135	ENSBTAG00000021830	ENPP1	ectonucleotide pyrophosphatase/phosphodiesterase 1 [Source:HGNC Symbol;Acc:HGNC:3356]
9	73305313	73310869	ENSBTAG00000004269	SGK1	serum/glucocorticoid regulated kinase 1 [Source:HGNC Symbol;Acc:HGNC:10810]
9	73977645	74002359	ENSBTAG00000007975	ALDH8A1	aldehyde dehydrogenase 8 family member A1 [Source:HGNC Symbol;Acc:HGNC:15471]
9	74011379	74096501	ENSBTAG00000020174	HBS1L	HBS1 like translational GTPase [Source:HGNC Symbol;Acc:HGNC:4834]
9	76766557	76776874	ENSBTAG00000000436	TNFAIP3	TNF alpha induced protein 3 [Source:HGNC Symbol;Acc:HGNC:11896]
9	85627754	85785707	ENSBTAG00000021107	STXBP5	syntaxin binding protein 5 [Source:HGNC Symbol;Acc:HGNC:19665]
9	94882344	95271883	ENSBTAG00000002728	ARID1B	AT-rich interaction domain 1B [Source:HGNC Symbol;Acc:HGNC:18040]
9	95353542	95394421	ENSBTAG00000007201	TMEM242	UPF0463 transmembrane protein C6orf35 homolog [Source:RefSeq peptide;Acc:NP_001039693]
9	104735657	104760261	ENSBTAG00000018810	THBS2	thrombospondin-2 precursor [Source:RefSeq peptide;Acc:NP_789861]
9	104927415	105066196	ENSBTAG00000009620	WDR27	WD repeat domain 27 [Source:HGNC Symbol;Acc:HGNC:21248]
9	105073006	105075610	ENSBTAG00000003925	C6orf120	chromosome 6 open reading frame 120 [Source:HGNC Symbol;Acc:HGNC:21247]
9	105074687	105089466	ENSBTAG00000003929	PHF10	PHD finger protein 10 [Source:HGNC Symbol;Acc:HGNC:18250]
9	105105497	105128175	ENSBTAG00000000916	TCTE3	t-complex-associated-testis-expressed 3 [Source:HGNC Symbol;Acc:HGNC:11695]
9	105128747	105157156	ENSBTAG00000000918	ERMARD	ER membrane associated RNA degradation [Source:HGNC Symbol;Acc:HGNC:21056]
9	105508313	105516028	ENSBTAG00000031476	DLL1	delta like canonical Notch ligand 1 [Source:HGNC Symbol;Acc:HGNC:2908]
9	105530205	105597623	ENSBTAG00000003884	FAM120B	family with sequence similarity 120B [Source:HGNC Symbol;Acc:HGNC:21109]
9	105655749	105673470	ENSBTAG00000007685	PSMB1	proteasome subunit beta 1 [Source:HGNC Symbol;Acc:HGNC:9537]
9	73661287	73661544	ENSBTAG00000026543		Mitochondrial import inner membrane translocase subunit Tim10 [Source:UniProtKB/TrEMBL;Acc:F1MIS2]
9	76409932	76410750	ENSBTAG00000008749	OLIG3	oligodendrocyte transcription factor 3 [Source:HGNC Symbol;Acc:HGNC:18003]
9	95165926	95166855	ENSBTAG00000045772		Uncharacterized protein [Source:UniProtKB/TrEMBL;Acc:G3N220]
9	73931379	73931491	ENSBTAG00000043896	5S_rRNA	5S ribosomal RNA [Source:RFAM;Acc:RF00001]
9	94314514	94314599	ENSBTAG00000045210	5S_rRNA	5S ribosomal RNA [Source:RFAM;Acc:RF00001]
9	76799262	76799536	ENSBTAG00000044558	7SK	7SK RNA [Source:RFAM;Acc:RF00100]
9	76831897	76831990	ENSBTAG00000045015	U6	U6 spliceosomal RNA [Source:RFAM;Acc:RF00026]
9	74021313	74021407	ENSBTAG00000047686
9	73656230	73656336	ENSBTAG00000042400	U6	U6 spliceosomal RNA [Source:RFAM;Acc:RF00026]
9	94976406	94976530	ENSBTAG00000037085	5S_rRNA	5S ribosomal RNA [Source:RFAM;Acc:RF00001]
9	95289915	95289978	ENSBTAG00000045429	bta-mir-2481	bta-mir-2481 [Source:miRBase;Acc:MI0011543]

## Sheet: East African_shared
BTA	Start	End	Ensembl Gene ID	Gene Name	Description
2	125213837	125255802	ENSBTAG00000003202	OPRD1	opioid receptor delta 1 [Source:HGNC Symbol;Acc:HGNC:8153]
2	125294728	125324175	ENSBTAG00000015771	YTHDF2	YTH N6-methyladenosine RNA binding protein 2 [Source:HGNC Symbol;Acc:HGNC:31675]
2	125334330	125334436	ENSBTAG00000043380	U6	U6 spliceosomal RNA [Source:RFAM;Acc:RF00026]
2	125343515	125370269	ENSBTAG00000001160	GMEB1	glucocorticoid modulatory element binding protein 1 [Source:HGNC Symbol;Acc:HGNC:4370]
2	125390299	125390431	ENSBTAG00000042723	U11	U11 spliceosomal RNA [Source:RFAM;Acc:RF00548]
2	125394311	125418237	ENSBTAG00000026660		Transcription initiation factor TFIID subunit 12 [Source:UniProtKB/Swiss-Prot;Acc:Q3T174]
2	125426086	125427402	ENSBTAG00000021525
2	125434927	125438150	ENSBTAG00000048228		Hypothetical LOC100174923 protein; Uncharacterized protein [Source:UniProtKB/TrEMBL;Acc:B5AGT0]
2	125436173	125436307	ENSBTAG00000042986	SNORA16	Small nucleolar RNA SNORA16B/SNORA16A family [Source:RFAM;Acc:RF00190]
2	125436795	125436925	ENSBTAG00000042871	SNORA44	Small nucleolar RNA SNORA44 [Source:RFAM;Acc:RF00405]
2	125437145	125437270	ENSBTAG00000043315	SNORA61	Small nucleolar RNA SNORA61 [Source:RFAM;Acc:RF00420]
2	125437888	125437961	ENSBTAG00000042553	SNORD99	Small nucleolar RNA SNORD99 [Source:RFAM;Acc:RF00608]
2	125439385	125462744	ENSBTAG00000010393	TRNAU1AP	tRNA selenocysteine 1 associated protein 1 [Source:HGNC Symbol;Acc:HGNC:30813]
2	125468461	125475905	ENSBTAG00000003788	RCC1	regulator of chromosome condensation 1 [Source:HGNC Symbol;Acc:HGNC:1913]
2	125499760	125499963	ENSBTAG00000046050	SNORA73	Small nucleolar RNA SNORA73 family [Source:RFAM;Acc:RF00045]
2	125500693	125500896	ENSBTAG00000046681	SNORA73	Small nucleolar RNA SNORA73 family [Source:RFAM;Acc:RF00045]
2	125501622	125501825	ENSBTAG00000045668	SNORA73	Small nucleolar RNA SNORA73 family [Source:RFAM;Acc:RF00045]
2	125507620	125558651	ENSBTAG00000002727	PHACTR4	phosphatase and actin regulator 4 [Source:HGNC Symbol;Acc:HGNC:25793]
2	125600540	125600953	ENSBTAG00000003676		Uncharacterized protein [Source:UniProtKB/TrEMBL;Acc:F1N6T9]
2	125629834	125630345	ENSBTAG00000040210
2	125646957	125647070	ENSBTAG00000045032	SNORA40	Small nucleolar RNA SNORA40 [Source:RFAM;Acc:RF00561]
2	125653307	125658882	ENSBTAG00000002678	MED18	mediator complex subunit 18 [Source:HGNC Symbol;Acc:HGNC:25944]
2	125698160	125714128	ENSBTAG00000002363	SESN2	sestrin 2 [Source:HGNC Symbol;Acc:HGNC:20746]
2	125727885	125730128	ENSBTAG00000006342
2	125733245	125757519	ENSBTAG00000018385	DNAJC8	DnaJ heat shock protein family (Hsp40) member C8 [Source:HGNC Symbol;Acc:HGNC:15470]
2	125784497	125811602	ENSBTAG00000027051	PTAFR	platelet activating factor receptor [Source:HGNC Symbol;Acc:HGNC:9582]
2	125829745	125830707	ENSBTAG00000009937		Uncharacterized protein [Source:UniProtKB/TrEMBL;Acc:F1MTY3]
2	125899852	125969668	ENSBTAG00000043989	EYA3	EYA transcriptional coactivator and phosphatase 3 [Source:HGNC Symbol;Acc:HGNC:3521]
2	125975898	125982957	ENSBTAG00000008800	XKR8	XK related 8 [Source:HGNC Symbol;Acc:HGNC:25508]
2	125983558	126015376	ENSBTAG00000012997	SMPDL3B	sphingomyelin phosphodiesterase acid like 3B [Source:HGNC Symbol;Acc:HGNC:21416]
3	34246149	34270501	ENSBTAG00000018804	CELSR2	cadherin EGF LAG seven-pass G-type receptor 2 precursor [Source:RefSeq peptide;Acc:NP_001179860]
3	34283445	34303242	ENSBTAG00000012962	SARS	seryl-tRNA synthetase [Source:HGNC Symbol;Acc:HGNC:10537]
3	34313872	34353121	ENSBTAG00000001136	KIAA1324	KIAA1324 [Source:HGNC Symbol;Acc:HGNC:29618]
3	34388638	34392858	ENSBTAG00000001135	C1orf194	chromosome 1 open reading frame 194 [Source:HGNC Symbol;Acc:HGNC:32331]
3	34395251	34395683	ENSBTAG00000045530	SCARNA2	Small Cajal body-specific RNA 2 [Source:RFAM;Acc:RF01268]
3	34401025	34405907	ENSBTAG00000038979	TMEM167B	transmembrane protein 167B [Source:HGNC Symbol;Acc:HGNC:30187]
3	34418712	34426687	ENSBTAG00000031656	TAF13	TATA-box binding protein associated factor 13 [Source:HGNC Symbol;Acc:HGNC:11546]
3	34438481	34438841	ENSBTAG00000031655
3	34446314	34506800	ENSBTAG00000020384	WDR47	WD repeat domain 47 [Source:HGNC Symbol;Acc:HGNC:29141]
3	34511153	34544280	ENSBTAG00000017129	CLCC1	chloride channel CLIC like 1 [Source:HGNC Symbol;Acc:HGNC:29675]
3	34545729	34580297	ENSBTAG00000017124	GPSM2	G-protein signaling modulator 2 [Source:HGNC Symbol;Acc:HGNC:29501]
3	34569128	34569463	ENSBTAG00000044600	RNaseP_nuc	Nuclear RNase P [Source:RFAM;Acc:RF00009]
3	34571922	34572054	ENSBTAG00000044430	SNORA70	Small nucleolar RNA SNORA70 [Source:RFAM;Acc:RF00156]
3	34631048	34675858	ENSBTAG00000007333		Uncharacterized protein [Source:UniProtKB/TrEMBL;Acc:E1BDN0]
3	34681546	34734868	ENSBTAG00000007330	STXBP3	syntaxin binding protein 3 [Source:HGNC Symbol;Acc:HGNC:11446]
3	120502458	120608549	ENSBTAG00000011538	KIF1A	kinesin family member 1A [Source:HGNC Symbol;Acc:HGNC:888]
3	120634569	120644626	ENSBTAG00000005797	AGXT	alanine-glyoxylate aminotransferase [Source:HGNC Symbol;Acc:HGNC:341]
3	120647666	120655025	ENSBTAG00000012374	C2orf54	chromosome 2 open reading frame 54 [Source:HGNC Symbol;Acc:HGNC:26216]
3	120676094	120714918	ENSBTAG00000005168	CROCC2	ciliary rootlet coiled-coil, rootletin family member 2 [Source:HGNC Symbol;Acc:HGNC:51677]
3	120761890	120806556	ENSBTAG00000014132	SNED1	sushi, nidogen and EGF like domains 1 [Source:HGNC Symbol;Acc:HGNC:24696]
3	120809687	120815327	ENSBTAG00000000784	MTERF4	mitochondrial transcription termination factor 4 [Source:HGNC Symbol;Acc:HGNC:28785]
3	120818380	120844640	ENSBTAG00000000785	PASK	PAS domain containing serine/threonine kinase [Source:HGNC Symbol;Acc:HGNC:17270]
3	120853355	120869389	ENSBTAG00000000789	PPP1R7	protein phosphatase 1 regulatory subunit 7 [Source:HGNC Symbol;Acc:HGNC:9295]
3	120904562	120960962	ENSBTAG00000004315	HDLBP	high density lipoprotein binding protein [Source:HGNC Symbol;Acc:HGNC:4857]
3	120968024	120988257	ENSBTAG00000002608	2016-09-02	septin-2 [Source:RefSeq peptide;Acc:NP_001039557]
3	121053424	121065029	ENSBTAG00000013110
3	121065394	121074671	ENSBTAG00000009676	STK25	serine/threonine kinase 25 [Source:HGNC Symbol;Acc:HGNC:11404]
3	121098866	121111324	ENSBTAG00000008711	BOK	BOK, BCL2 family apoptosis regulator [Source:HGNC Symbol;Acc:HGNC:1087]
3	121118653	121153701	ENSBTAG00000013253	THAP4	THAP domain-containing protein 4 [Source:RefSeq peptide;Acc:NP_001033758]
3	121162783	121171632	ENSBTAG00000015401	ATG4B	cysteine protease ATG4B [Source:RefSeq peptide;Acc:NP_001001170]
3	121173764	121182302	ENSBTAG00000015408	DTYMK	deoxythymidylate kinase [Source:HGNC Symbol;Acc:HGNC:3061]
3	121192036	121203725	ENSBTAG00000009123	ING5	inhibitor of growth protein 5 [Source:RefSeq peptide;Acc:NP_001035670]
3	121212557	121237816	ENSBTAG00000002847	D2HGDH	D-2-hydroxyglutarate dehydrogenase [Source:HGNC Symbol;Acc:HGNC:28358]
5	24072282	24224562	ENSBTAG00000011245	PLXNC1	plexin C1 [Source:HGNC Symbol;Acc:HGNC:9106]
5	24226912	24374720	ENSBTAG00000004484	CEP83	centrosomal protein 83 [Source:HGNC Symbol;Acc:HGNC:17966]
5	109152548	109417890	ENSBTAG00000010660	CACNA1C	calcium voltage-gated channel subunit alpha1 C [Source:HGNC Symbol;Acc:HGNC:1390]
5	109376807	109391067	ENSBTAG00000011067	IL17RA	interleukin 17 receptor A [Source:HGNC Symbol;Acc:HGNC:5985]
5	109404797	109430265	ENSBTAG00000016995	CECR5	Bos taurus cat eye syndrome chromosome region, candidate 5 (CECR5), mRNA. [Source:RefSeq mRNA;Acc:NM_001024538]
5	109436267	109454513	ENSBTAG00000017313	CECR1	cat eye syndrome chromosome region, candidate 1 [Source:HGNC Symbol;Acc:HGNC:1839]
5	109463613	109463719	ENSBTAG00000042255	U6	U6 spliceosomal RNA [Source:RFAM;Acc:RF00026]
5	109515049	109553453	ENSBTAG00000009704	CECR2	CECR2, histone acetyl-lysine reader [Source:HGNC Symbol;Acc:HGNC:1840]
5	109564503	109578159	ENSBTAG00000014238	ATP6V1E1	ATPase H+ transporting V1 subunit E1 [Source:HGNC Symbol;Acc:HGNC:857]
5	109584777	109635907	ENSBTAG00000013956
5	109639251	109656755	ENSBTAG00000013988	BID	BH3 interacting domain death agonist [Source:HGNC Symbol;Acc:HGNC:1050]
5	109664103	109737010	ENSBTAG00000048271	MICAL3	microtubule associated monooxygenase, calponin and LIM domain containing 3 [Source:HGNC Symbol;Acc:HGNC:24694]
7	61294716	61294819	ENSBTAG00000042643	U6	U6 spliceosomal RNA [Source:RFAM;Acc:RF00026]
7	61321641	61405244	ENSBTAG00000019140	SPINK5	serine peptidase inhibitor, Kazal type 5 [Source:HGNC Symbol;Acc:HGNC:15464]
8	23339675	23369117	ENSBTAG00000017741	HACD4	3-hydroxyacyl-CoA dehydratase 4 [Source:HGNC Symbol;Acc:HGNC:20920]
8	23386997	23662561	ENSBTAG00000038181	FOCAD	focadhesin [Source:HGNC Symbol;Acc:HGNC:23377]
8	23582948	23583055	ENSBTAG00000043395	SNORA30	Small nucleolar RNA SNORA30/SNORA37 family [Source:RFAM;Acc:RF00415]
8	23661686	23661769	ENSBTAG00000029956	bta-mir-491	bta-mir-491 [Source:miRBase;Acc:MI0009846]
8	65425936	65483851	ENSBTAG00000008016	STX17	syntaxin 17 [Source:HGNC Symbol;Acc:HGNC:11432]
8	65500573	65597182	ENSBTAG00000009804	ERP44	endoplasmic reticulum protein 44 [Source:HGNC Symbol;Acc:HGNC:18311]
8	65597445	65734342	ENSBTAG00000009806	INVS	inversin [Source:HGNC Symbol;Acc:HGNC:17870]
9	69159349	69262020	ENSBTAG00000017393	L3MBTL3	l(3)mbt-like 3 (Drosophila) [Source:HGNC Symbol;Acc:HGNC:23035]
9	69267000	69311228	ENSBTAG00000021361	SAMD3	sterile alpha motif domain containing 3 [Source:HGNC Symbol;Acc:HGNC:21574]
9	73305313	73310869	ENSBTAG00000004269	SGK1	serum/glucocorticoid regulated kinase 1 [Source:HGNC Symbol;Acc:HGNC:10810]
9	73656230	73656336	ENSBTAG00000042400	U6	U6 spliceosomal RNA [Source:RFAM;Acc:RF00026]
9	73661287	73661544	ENSBTAG00000026543		Mitochondrial import inner membrane translocase subunit Tim10 [Source:UniProtKB/TrEMBL;Acc:F1MIS2]
9	73931379	73931491	ENSBTAG00000043896	5S_rRNA	5S ribosomal RNA [Source:RFAM;Acc:RF00001]
9	73977645	74002359	ENSBTAG00000007975	ALDH8A1	aldehyde dehydrogenase 8 family member A1 [Source:HGNC Symbol;Acc:HGNC:15471]
9	74011379	74096501	ENSBTAG00000020174	HBS1L	HBS1 like translational GTPase [Source:HGNC Symbol;Acc:HGNC:4834]
9	74021313	74021407	ENSBTAG00000047686
9	76409932	76410750	ENSBTAG00000008749	OLIG3	oligodendrocyte transcription factor 3 [Source:HGNC Symbol;Acc:HGNC:18003]
9	76766557	76776874	ENSBTAG00000000436	TNFAIP3	TNF alpha induced protein 3 [Source:HGNC Symbol;Acc:HGNC:11896]
9	76799262	76799536	ENSBTAG00000044558	7SK	7SK RNA [Source:RFAM;Acc:RF00100]
9	76831897	76831990	ENSBTAG00000045015	U6	U6 spliceosomal RNA [Source:RFAM;Acc:RF00026]
10	80248849	80631540	ENSBTAG00000018971	RAD51B	RAD51 paralog B [Source:HGNC Symbol;Acc:HGNC:9822]
11	38338744	38408288	ENSBTAG00000017448	EFEMP1	EGF containing fibulin like extracellular matrix protein 1 [Source:HGNC Symbol;Acc:HGNC:3218]
11	38482488	38482597	ENSBTAG00000036435	bta-mir-217	bta-mir-217 [Source:miRBase;Acc:MI0009779]
11	38494726	38494834	ENSBTAG00000029903	bta-mir-216a	bta-mir-216a [Source:miRBase;Acc:MI0009777]
11	38511117	38511202	ENSBTAG00000030046	bta-mir-216b	bta-mir-216b [Source:miRBase;Acc:MI0009778]
11	38706659	38928773	ENSBTAG00000012394	CCDC85A	coiled-coil domain-containing protein 85A [Source:RefSeq peptide;Acc:NP_001095565]
11	71403125	71826561	ENSBTAG00000031335	BRE	brain and reproductive organ-expressed (TNFRSF1A modulator) [Source:HGNC Symbol;Acc:HGNC:1106]
11	71827005	71921665	ENSBTAG00000031332	RBKS	ribokinase [Source:HGNC Symbol;Acc:HGNC:30325]
11	71996944	72021017	ENSBTAG00000018680		Uncharacterized protein [Source:UniProtKB/TrEMBL;Acc:F1MR50]
11	72021273	72033985	ENSBTAG00000003906	SUPT7L	SPT7-like STAGA complex gamma subunit [Source:HGNC Symbol;Acc:HGNC:30632]
11	72034551	72058245	ENSBTAG00000003904	GPN1	GPN-loop GTPase 1 [Source:HGNC Symbol;Acc:HGNC:17030]
11	72059857	72060691	ENSBTAG00000046049
11	72067123	72097173	ENSBTAG00000003902	ZNF512	zinc finger protein 512 [Source:HGNC Symbol;Acc:HGNC:29380]
11	72097722	72102932	ENSBTAG00000046280	C2orf16	chromosome 2 open reading frame 16 [Source:HGNC Symbol;Acc:HGNC:25275]
11	72154947	72176344	ENSBTAG00000031302	GCKR	glucokinase regulator [Source:HGNC Symbol;Acc:HGNC:4196]
11	72181230	72183230	ENSBTAG00000018164	FNDC4	fibronectin type III domain containing 4 [Source:HGNC Symbol;Acc:HGNC:20239]
11	72185482	72222959	ENSBTAG00000018157	IFT172	intraflagellar transport 172 [Source:HGNC Symbol;Acc:HGNC:30391]
12	21083061	21268125	ENSBTAG00000008053	WDFY2	WD repeat and FYVE domain containing 2 [Source:HGNC Symbol;Acc:HGNC:20482]
12	24926157	24926477	ENSBTAG00000046386	SERTM1	serine rich and transmembrane domain containing 1 [Source:HGNC Symbol;Acc:HGNC:33792]
12	25129699	25140597	ENSBTAG00000007284	CCNA1	cyclin A1 [Source:HGNC Symbol;Acc:HGNC:1577]
12	25199123	25229866	ENSBTAG00000008040	SPG20	spastic paraplegia 20 (Troyer syndrome) [Source:HGNC Symbol;Acc:HGNC:18514]
12	25231843	25324738	ENSBTAG00000018955		Uncharacterized protein [Source:UniProtKB/TrEMBL;Acc:F1MTG6]
12	25281101	25281531	ENSBTAG00000035493
12	25362948	25712458	ENSBTAG00000038495
12	35710543	35769962	ENSBTAG00000015943	MICU2	mitochondrial calcium uptake 2 [Source:HGNC Symbol;Acc:HGNC:31830]
12	35781299	35837108	ENSBTAG00000006177	ZDHHC20	zinc finger DHHC-type containing 20 [Source:HGNC Symbol;Acc:HGNC:20749]
12	35840400	35841483	ENSBTAG00000003315	MRPL57	mitochondrial ribosomal protein L57 [Source:HGNC Symbol;Acc:HGNC:14514]
12	35841563	35854986	ENSBTAG00000003314	SKA3	spindle and kinetochore associated complex subunit 3 [Source:HGNC Symbol;Acc:HGNC:20262]
12	35860636	35868470	ENSBTAG00000018631	SAP18	Sin3A associated protein 18 [Source:HGNC Symbol;Acc:HGNC:10530]
12	35919546	35942309	ENSBTAG00000014406	LATS2	large tumor suppressor kinase 2 [Source:HGNC Symbol;Acc:HGNC:6515]
12	35958357	36046871	ENSBTAG00000003710	XPO4	exportin 4 [Source:HGNC Symbol;Acc:HGNC:17796]
12	36055182	36075245	ENSBTAG00000008296	EEF1AKMT1	eukaryotic translation elongation factor 1 alpha lysine methyltransferase 1 [Source:HGNC Symbol;Acc:HGNC:27351]
12	36076412	36105865	ENSBTAG00000025402	IL17D	interleukin 17D [Source:HGNC Symbol;Acc:HGNC:5984]
12	36110810	36166860	ENSBTAG00000014286	IFT88	intraflagellar transport 88 [Source:HGNC Symbol;Acc:HGNC:20606]
12	36187100	36243551	ENSBTAG00000011726	CRYL1	crystallin lambda 1 [Source:HGNC Symbol;Acc:HGNC:18246]
12	36310779	36318420	ENSBTAG00000038662	GJB6	gap junction protein beta 6 [Source:HGNC Symbol;Acc:HGNC:4288]
12	36335916	36340957	ENSBTAG00000017425	GJB2	gap junction protein beta 2 [Source:HGNC Symbol;Acc:HGNC:4284]
12	36373090	36374313	ENSBTAG00000020400	GJA3	gap junction protein alpha 3 [Source:HGNC Symbol;Acc:HGNC:4277]
12	36391824	36453989	ENSBTAG00000020403
12	36491414	36491611	ENSBTAG00000025383
12	36493992	36520152	ENSBTAG00000007167
12	36529631	36579763	ENSBTAG00000003934	PSPC1	paraspeckle component 1 [Source:HGNC Symbol;Acc:HGNC:20320]
12	36608008	36653042	ENSBTAG00000003922	MPHOSPH8	M-phase phosphoprotein 8 [Source:HGNC Symbol;Acc:HGNC:29810]
12	36656631	36727198	ENSBTAG00000025400	PARP4	poly(ADP-ribose) polymerase family member 4 [Source:HGNC Symbol;Acc:HGNC:271]
12	36660548	36660653	ENSBTAG00000045099	SNORA61	Small nucleolar RNA SNORA61 [Source:RFAM;Acc:RF00420]
12	36744725	36779275	ENSBTAG00000017048	CENPJ	centromere protein J [Source:HGNC Symbol;Acc:HGNC:17272]
13	39202450	39632869	ENSBTAG00000011882	SLC24A3	solute carrier family 24 member 3 [Source:HGNC Symbol;Acc:HGNC:10977]
13	39657081	39658685	ENSBTAG00000032893		Uncharacterized protein [Source:UniProtKB/TrEMBL;Acc:E1BKY8]
13	39808123	39871299	ENSBTAG00000020382	RIN2	ras and Rab interactor 2 [Source:RefSeq peptide;Acc:NP_001095674]
13	39836873	39836938	ENSBTAG00000045220	bta-mir-2305	bta-mir-2305 [Source:miRBase;Acc:MI0011318]
13	39883240	39901761	ENSBTAG00000001144	NAA20	N-alpha-acetyltransferase 20 [Source:RefSeq peptide;Acc:NP_001193758]
13	39903829	39927979	ENSBTAG00000008472	CRNKL1	crooked neck pre-mRNA splicing factor 1 [Source:HGNC Symbol;Acc:HGNC:15762]
13	39934251	40222551	ENSBTAG00000009291	CFAP61	cilia and flagella associated protein 61 [Source:HGNC Symbol;Acc:HGNC:15872]
13	40230297	40231781	ENSBTAG00000045526	INSM1	INSM transcriptional repressor 1 [Source:HGNC Symbol;Acc:HGNC:6090]
13	40323236	40535389	ENSBTAG00000014178	RALGAPA2	Ral GTPase activating protein catalytic alpha subunit 2 [Source:HGNC Symbol;Acc:HGNC:16207]
13	40793316	40793450	ENSBTAG00000042976	SNORA70	Small nucleolar RNA SNORA70 [Source:RFAM;Acc:RF00156]
13	40837473	40930702	ENSBTAG00000020988	KIZ	kizuna centrosomal protein [Source:HGNC Symbol;Acc:HGNC:15865]
13	40962751	41025285	ENSBTAG00000011304	XRN2	5'-3' exoribonuclease 2 [Source:HGNC Symbol;Acc:HGNC:12836]
13	41031399	41032534	ENSBTAG00000011312	NKX2-4	NK2 homeobox 4 [Source:HGNC Symbol;Acc:HGNC:7837]
13	41104463	41107079	ENSBTAG00000010277	NKX2-2	NK2 homeobox 2 [Source:HGNC Symbol;Acc:HGNC:7835]
13	41140043	41141508	ENSBTAG00000035643
13	41248125	41257312	ENSBTAG00000006742	PAX1	paired box 1 [Source:HGNC Symbol;Acc:HGNC:8615]
13	47553870	47553976	ENSBTAG00000042488	U6	U6 spliceosomal RNA [Source:RFAM;Acc:RF00026]
13	47567745	47706157	ENSBTAG00000032366	SLC23A2	solute carrier family 23 member 2 [Source:HGNC Symbol;Acc:HGNC:10973]
13	47779510	47787910	ENSBTAG00000006063		Transmembrane protein 230 [Source:UniProtKB/Swiss-Prot;Acc:Q5E975]
13	47788530	47794602	ENSBTAG00000006065	PCNA	proliferating cell nuclear antigen [Source:HGNC Symbol;Acc:HGNC:8729]
13	47799924	47856833	ENSBTAG00000006066	CDS2	CDP-diacylglycerol synthase 2 [Source:HGNC Symbol;Acc:HGNC:1801]
13	47845901	47846006	ENSBTAG00000042644	snoU6-53	Small nucleolar RNA U6-53/MBII-28 [Source:RFAM;Acc:RF00377]
13	47904560	47905533	ENSBTAG00000020668
13	47908389	47915709	ENSBTAG00000015872	PROKR2	prokineticin receptor 2 [Source:HGNC Symbol;Acc:HGNC:15836]
13	48086530	48150177	ENSBTAG00000008293	GPCPD1	glycerophosphocholine phosphodiesterase 1 [Source:HGNC Symbol;Acc:HGNC:26957]
13	49550050	49561303	ENSBTAG00000005111	BMP2	bone morphogenetic protein 2 [Source:HGNC Symbol;Acc:HGNC:1069]
13	58308600	58308740	ENSBTAG00000038838
13	58439175	58446547	ENSBTAG00000020397	APCDD1L	APC down-regulated 1 like [Source:HGNC Symbol;Acc:HGNC:26892]
13	58463228	58510710	ENSBTAG00000017424	VAPB	VAMP associated protein B and C [Source:HGNC Symbol;Acc:HGNC:12649]
13	58537701	58585721	ENSBTAG00000018053	RAB22A	RAB22A, member RAS oncogene family [Source:HGNC Symbol;Acc:HGNC:9764]
14	28338276	28338335	ENSBTAG00000045005
16	27058047	27058913	ENSBTAG00000044081	AUH	AU RNA binding methylglutaconyl-CoA hydratase [Source:HGNC Symbol;Acc:HGNC:890]
16	47552971	47623294	ENSBTAG00000011217	DNAJC11	DnaJ heat shock protein family (Hsp40) member C11 [Source:HGNC Symbol;Acc:HGNC:25570]
19	3427683	3428230	ENSBTAG00000010674
19	9498689	9523833	ENSBTAG00000046321	TSPOAP1	TSPO associated protein 1 [Source:HGNC Symbol;Acc:HGNC:16831]
19	9527305	9527391	ENSBTAG00000029982	bta-mir-142	bta-mir-142 [Source:miRBase;Acc:MI0005011]
19	9540309	9546074	ENSBTAG00000003386	SUPT4H1	SPT4 homolog, DSIF elongation factor subunit [Source:HGNC Symbol;Acc:HGNC:11467]
19	9548268	9612348	ENSBTAG00000020119	RNF43	ring finger protein 43 [Source:HGNC Symbol;Acc:HGNC:18505]
19	9645919	9670385	ENSBTAG00000001166	HSF5	heat shock transcription factor 5 [Source:HGNC Symbol;Acc:HGNC:26862]
19	9671308	9696122	ENSBTAG00000015352	MTMR4	myotubularin related protein 4 [Source:HGNC Symbol;Acc:HGNC:7452]
19	9697827	9707120	ENSBTAG00000015368	2016-09-04	septin 4 [Source:HGNC Symbol;Acc:HGNC:9165]
19	9718926	9721230	ENSBTAG00000048278	C17orf47	chromosome 17 open reading frame 47 [Source:HGNC Symbol;Acc:HGNC:26844]
19	9738376	9847849	ENSBTAG00000010167	TEX14	testis expressed 14, intercellular bridge forming factor [Source:HGNC Symbol;Acc:HGNC:11737]
19	39351741	39363523	ENSBTAG00000014199	TBX21	T-box 21 [Source:HGNC Symbol;Acc:HGNC:11599]
19	39384855	39401009	ENSBTAG00000011280	TBKBP1	TBK1 binding protein 1 [Source:HGNC Symbol;Acc:HGNC:30140]
19	39409895	39431772	ENSBTAG00000006586	KPNB1	karyopherin subunit beta 1 [Source:HGNC Symbol;Acc:HGNC:6400]
19	39447333	39447800	ENSBTAG00000011441
19	39460692	39564822	ENSBTAG00000011435	NPEPPS	aminopeptidase puromycin sensitive [Source:HGNC Symbol;Acc:HGNC:7900]
19	39500907	39501012	ENSBTAG00000042555	U6	U6 spliceosomal RNA [Source:RFAM;Acc:RF00026]
19	40068315	40071728	ENSBTAG00000044056	C17orf98	chromosome 17 open reading frame 98 [Source:HGNC Symbol;Acc:HGNC:34492]
19	40075000	40079360	ENSBTAG00000003229		60S ribosomal protein L23 [Source:UniProtKB/Swiss-Prot;Acc:Q3T057]
19	40077050	40077182	ENSBTAG00000045022	SNORA21	Small nucleolar RNA SNORA21 [Source:RFAM;Acc:RF00412]
19	40078484	40078619	ENSBTAG00000043359	SNORA21	Small nucleolar RNA SNORA21 [Source:RFAM;Acc:RF00412]
19	40090995	40131373	ENSBTAG00000030587	LASP1	LIM and SH3 protein 1 [Source:HGNC Symbol;Acc:HGNC:6513]
19	40140828	40167376	ENSBTAG00000024983	FBXO47	F-box protein 47 [Source:HGNC Symbol;Acc:HGNC:31969]
19	40226036	40293157	ENSBTAG00000019347	PLXDC1	plexin domain containing 1 [Source:HGNC Symbol;Acc:HGNC:20945]
19	40298255	40312857	ENSBTAG00000002036	CACNB1	calcium voltage-gated channel auxiliary subunit beta 1 [Source:HGNC Symbol;Acc:HGNC:1401]
19	40319250	40325150	ENSBTAG00000002035	ARL5C	ADP ribosylation factor like GTPase 5C [Source:HGNC Symbol;Acc:HGNC:31111]
19	40332947	40334703	ENSBTAG00000002060	RPL19	ribosomal protein L19 [Source:HGNC Symbol;Acc:HGNC:10312]
19	40340981	40352870	ENSBTAG00000008366	STAC2	SH3 and cysteine rich domain 2 [Source:HGNC Symbol;Acc:HGNC:23990]
19	40363703	40372714	ENSBTAG00000008368		Uncharacterized protein [Source:UniProtKB/TrEMBL;Acc:F1N107]
19	40379412	40478817	ENSBTAG00000008371	FBXL20	F-box/LRR-repeat protein 20 [Source:UniProtKB/Swiss-Prot;Acc:Q58DG6]
19	40495454	40516179	ENSBTAG00000013236	MED1	mediator complex subunit 1 [Source:HGNC Symbol;Acc:HGNC:9234]
19	40516423	40516496	ENSBTAG00000044355	bta-mir-2342	bta-mir-2342 [Source:miRBase;Acc:MI0011370]
19	40528317	40566472	ENSBTAG00000013238	CDK12	cyclin dependent kinase 12 [Source:HGNC Symbol;Acc:HGNC:24224]
19	40634439	40635587	ENSBTAG00000004119	NEUROD2	neuronal differentiation 2 [Source:HGNC Symbol;Acc:HGNC:7763]
19	40655222	40663767	ENSBTAG00000006035	PPP1R1B	protein phosphatase 1 regulatory inhibitor subunit 1B [Source:HGNC Symbol;Acc:HGNC:9287]
19	40664260	40688903	ENSBTAG00000011729	STARD3	StAR related lipid transfer domain containing 3 [Source:HGNC Symbol;Acc:HGNC:17579]
19	40691138	40692346	ENSBTAG00000011730	TCAP	titin-cap [Source:HGNC Symbol;Acc:HGNC:11610]
19	40694079	40695765	ENSBTAG00000011731	PNMT	phenylethanolamine N-methyltransferase [Source:HGNC Symbol;Acc:HGNC:9160]
19	40696351	40710279	ENSBTAG00000011732	PGAP3	post-GPI attachment to proteins 3 [Source:HGNC Symbol;Acc:HGNC:23719]
19	40722051	40745987	ENSBTAG00000021798	ERBB2	erb-b2 receptor tyrosine kinase 2 [Source:HGNC Symbol;Acc:HGNC:3430]
19	40747367	40748741	ENSBTAG00000021802	MIEN1	migration and invasion enhancer 1 [Source:HGNC Symbol;Acc:HGNC:28230]
19	40753903	40762633	ENSBTAG00000017366	GRB7	growth factor receptor bound protein 7 [Source:HGNC Symbol;Acc:HGNC:4567]
19	40779127	40864311	ENSBTAG00000011003	IKZF3	zinc finger protein Aiolos [Source:RefSeq peptide;Acc:NP_001075082]
22	29659446	29659547	ENSBTAG00000048243
22	30019806	30078465	ENSBTAG00000018862	EIF4E3	eukaryotic translation initiation factor 4E family member 3 [Source:HGNC Symbol;Acc:HGNC:31837]
22	30035342	30044548	ENSBTAG00000019330	PROK2	prokineticin 2 [Source:HGNC Symbol;Acc:HGNC:18455]
22	30220160	30220277	ENSBTAG00000038546	bta-mir-1284	bta-mir-1284 [Source:miRBase;Acc:MI0010456]

## Sheet: East_and_West_African_shared
BTA	Start	End	Ensembl Gene ID	Gene Name	Description
1	149720302	149720392	ENSBTAG00000030105
2	70972738	70977033	ENSBTAG00000021494	EN1	engrailed homeobox 1 [Source:HGNC Symbol;Acc:HGNC:3342]
2	71099131	71134074	ENSBTAG00000018473	MARCO	macrophage receptor with collagenous structure [Source:HGNC Symbol;Acc:HGNC:6895]
5	43746464	43872342	ENSBTAG00000014829	MYRFL	myelin regulatory factor-like [Source:HGNC Symbol;Acc:HGNC:26316]
5	43887153	43944943	ENSBTAG00000031950		RAB3A interacting protein (Rabin3); Uncharacterized protein [Source:UniProtKB/TrEMBL;Acc:Q2KI32]
5	43995905	44048333	ENSBTAG00000002931	BEST3	bestrophin 3 [Source:HGNC Symbol;Acc:HGNC:17105]
5	44094624	44097706	ENSBTAG00000019157	LRRC10	leucine rich repeat containing 10 [Source:HGNC Symbol;Acc:HGNC:20264]
5	44100435	44116239	ENSBTAG00000019156	CCT2	chaperonin containing TCP1 subunit 2 [Source:HGNC Symbol;Acc:HGNC:1615]
5	44127711	44133546	ENSBTAG00000019155	FRS2	fibroblast growth factor receptor substrate 2 [Source:HGNC Symbol;Acc:HGNC:16971]
5	44133033	44133160	ENSBTAG00000042237	SNORA25	Small nucleolar RNA SNORA25 [Source:RFAM;Acc:RF00402]
5	44255549	44255662	ENSBTAG00000045448	5S_rRNA	5S ribosomal RNA [Source:RFAM;Acc:RF00001]
5	44318357	44342854	ENSBTAG00000002256	YEATS4	YEATS domain containing 4 [Source:HGNC Symbol;Acc:HGNC:24859]
5	44351615	44357569	ENSBTAG00000011941		Lysozyme C, milk isozyme [Source:UniProtKB/Swiss-Prot;Acc:Q6B411]
5	44366491	44366579	ENSBTAG00000044377	U5	U5 spliceosomal RNA [Source:RFAM;Acc:RF00020]
5	44390512	44390615	ENSBTAG00000042938	U6	U6 spliceosomal RNA [Source:RFAM;Acc:RF00026]
5	44421169	44426117	ENSBTAG00000022971		Lysozyme [Source:UniProtKB/TrEMBL;Acc:G1K230]
5	44443587	44448198	ENSBTAG00000000198		Lysozyme [Source:UniProtKB/TrEMBL;Acc:G5E502]
5	44502011	44507108	ENSBTAG00000039170		Lysozyme [Source:UniProtKB/TrEMBL;Acc:E1BBW5]
5	44533886	44559481	ENSBTAG00000020564		Lysozyme [Source:UniProtKB/TrEMBL;Acc:E1BG16]
5	44554333	44559920	ENSBTAG00000026323		Lysozyme C, intestinal isozyme [Source:UniProtKB/Swiss-Prot;Acc:Q6B410]
5	44572855	44578603	ENSBTAG00000026088		Lysozyme C-2 [Source:UniProtKB/Swiss-Prot;Acc:Q06283]
5	48563806	48743354	ENSBTAG00000044017	MSRB3	methionine sulfoxide reductase B3 [Source:HGNC Symbol;Acc:HGNC:27375]
5	48773272	48844474	ENSBTAG00000039435	LEMD3	inner nuclear membrane protein Man1 [Source:RefSeq peptide;Acc:NP_001179628]
5	48917722	49009466	ENSBTAG00000014758	WIF1	WNT inhibitory factor 1 [Source:HGNC Symbol;Acc:HGNC:18081]
5	48952298	48952372	ENSBTAG00000045248	bta-mir-2429	bta-mir-2429 [Source:miRBase;Acc:MI0011479]
5	48996775	48996881	ENSBTAG00000042928	U6	U6 spliceosomal RNA [Source:RFAM;Acc:RF00026]
5	49181675	49265076	ENSBTAG00000011352	TBC1D30	TBC1 domain family member 30 [Source:HGNC Symbol;Acc:HGNC:29164]
5	62391854	62392231	ENSBTAG00000045919		Uncharacterized protein [Source:UniProtKB/TrEMBL;Acc:G3N011]
7	32714626	32756880	ENSBTAG00000021971	SNCAIP	synuclein alpha interacting protein [Source:HGNC Symbol;Acc:HGNC:11139]
7	32973283	33031108	ENSBTAG00000019881
7	33089540	33101644	ENSBTAG00000012994	LOX	lysyl oxidase [Source:HGNC Symbol;Acc:HGNC:6664]
7	50666010	50774919	ENSBTAG00000002796	KLHL3	kelch like family member 3 [Source:HGNC Symbol;Acc:HGNC:6354]
7	62502507	62637900	ENSBTAG00000004896	ABLIM3	actin binding LIM protein family member 3 [Source:HGNC Symbol;Acc:HGNC:29132]
7	62661628	62736415	ENSBTAG00000019948	AFAP1L1	actin filament associated protein 1 like 1 [Source:HGNC Symbol;Acc:HGNC:26714]
7	62740774	62749742	ENSBTAG00000019950		GrpE protein homolog 2, mitochondrial [Source:UniProtKB/Swiss-Prot;Acc:Q0P5N5]
7	62752481	62764723	ENSBTAG00000019951	PCYOX1L	prenylcysteine oxidase 1 like [Source:HGNC Symbol;Acc:HGNC:28477]
7	62769961	62773956	ENSBTAG00000010578	IL17B	interleukin 17B [Source:HGNC Symbol;Acc:HGNC:5982]
11	62301309	62377281	ENSBTAG00000000115	VPS54	VPS54, GARP complex subunit [Source:HGNC Symbol;Acc:HGNC:18652]
11	62471609	62528075	ENSBTAG00000020865	PELI1	pellino E3 ubiquitin protein ligase 1 [Source:HGNC Symbol;Acc:HGNC:8827]
12	28769267	28967537	ENSBTAG00000006771	FRY	FRY microtubule binding protein [Source:HGNC Symbol;Acc:HGNC:20367]
13	18094999	18177768	ENSBTAG00000005136	ABI1	abl interactor 1 [Source:HGNC Symbol;Acc:HGNC:11320]
13	18182707	18224123	ENSBTAG00000006529	PDSS1	prenyl (decaprenyl) diphosphate synthase, subunit 1 [Source:HGNC Symbol;Acc:HGNC:17759]
13	18259068	18334728	ENSBTAG00000012526	APBB1IP	amyloid beta precursor protein binding family B member 1 interacting protein [Source:HGNC Symbol;Acc:HGNC:17379]
16	50596706	50646330	ENSBTAG00000005812	TP73	tumor protein p73 [Source:HGNC Symbol;Acc:HGNC:12003]
16	50640460	50640548	ENSBTAG00000037296
16	50674472	50686441	ENSBTAG00000015859	WRAP73	WD repeat containing, antisense to TP73 [Source:HGNC Symbol;Acc:HGNC:12759]
16	50687998	50690794	ENSBTAG00000015857	TPRG1L	Bos taurus tumor protein p63 regulated 1-like (TPRG1L), mRNA. [Source:RefSeq mRNA;Acc:NM_001076418]
16	50705001	50803757	ENSBTAG00000020839	MEGF6	multiple EGF like domains 6 [Source:HGNC Symbol;Acc:HGNC:3232]
16	50741093	50741187	ENSBTAG00000030099	bta-mir-551a	bta-mir-551a [Source:miRBase;Acc:MI0009863]
19	27014446	27043780	ENSBTAG00000001349	KIF1C	kinesin family member 1C [Source:HGNC Symbol;Acc:HGNC:6317]
19	27047777	27052238	ENSBTAG00000008593	INCA1	inhibitor of CDK, cyclin A1 interacting protein 1 [Source:HGNC Symbol;Acc:HGNC:32224]
19	27054328	27067739	ENSBTAG00000008591	CAMTA2	calmodulin binding transcription activator 2 [Source:HGNC Symbol;Acc:HGNC:18807]
19	27068573	27072718	ENSBTAG00000008590	SPAG7	sperm associated antigen 7 [Source:HGNC Symbol;Acc:HGNC:11216]
19	27073498	27078655	ENSBTAG00000005534	ENO3	enolase 3 [Source:HGNC Symbol;Acc:HGNC:3354]
19	27081319	27084643	ENSBTAG00000004915		Profilin-1 [Source:UniProtKB/Swiss-Prot;Acc:P02584]
19	27085162	27087524	ENSBTAG00000004913
19	27089299	27092026	ENSBTAG00000004910	SLC25A11	solute carrier family 25 member 11 [Source:HGNC Symbol;Acc:HGNC:10981]
19	27094265	27096217	ENSBTAG00000004909	GP1BA	glycoprotein Ib platelet alpha subunit [Source:HGNC Symbol;Acc:HGNC:4439]
19	27118517	27123114	ENSBTAG00000004908	CHRNE	cholinergic receptor nicotinic epsilon subunit [Source:HGNC Symbol;Acc:HGNC:1966]
19	27121211	27121973	ENSBTAG00000047992	C17orf107	chromosome 17 open reading frame 107 [Source:HGNC Symbol;Acc:HGNC:37238]
19	27123625	27170653	ENSBTAG00000004907	MINK1	misshapen-like kinase 1 [Source:RefSeq peptide;Acc:NP_001092846]
19	44782788	44792763	ENSBTAG00000011447	FAM171A2	family with sequence similarity 171 member A2 [Source:HGNC Symbol;Acc:HGNC:30480]
19	44798081	44811145	ENSBTAG00000008165	ITGA2B	integrin subunit alpha 2b [Source:HGNC Symbol;Acc:HGNC:6138]
19	44817719	44889648	ENSBTAG00000038316	GPATCH8	G-patch domain containing 8 [Source:HGNC Symbol;Acc:HGNC:29066]
19	46524375	46644713	ENSBTAG00000017512
19	46650344	46775847	ENSBTAG00000012564	KANSL1	KAT8 regulatory NSL complex subunit 1 [Source:HGNC Symbol;Acc:HGNC:24565]
21	33574740	33610470	ENSBTAG00000012219	CSPG4	chondroitin sulfate proteoglycan 4 [Source:HGNC Symbol;Acc:HGNC:2466]
21	33625677	33633910	ENSBTAG00000012206	SNX33	sorting nexin 33 [Source:HGNC Symbol;Acc:HGNC:28468]
21	33646397	33647525	ENSBTAG00000012199	IMP3	IMP3, U3 small nucleolar ribonucleoprotein [Source:HGNC Symbol;Acc:HGNC:14497]
21	33666094	33683243	ENSBTAG00000021293	SNUPN	snurportin 1 [Source:HGNC Symbol;Acc:HGNC:14245]
22	45094510	45555745	ENSBTAG00000010029	ERC2	ELKS/RAB6-interacting/CAST family member 2 [Source:HGNC Symbol;Acc:HGNC:31922]
22	45657968	45658271	ENSBTAG00000043482	7SK	7SK RNA [Source:RFAM;Acc:RF00100]
22	46096245	46112683	ENSBTAG00000020221	WNT5A	Wnt family member 5A [Source:HGNC Symbol;Acc:HGNC:12784]
24	61914152	62105526	ENSBTAG00000019302	BCL2	BCL2, apoptosis regulator [Source:HGNC Symbol;Acc:HGNC:990]
24	62118339	62157966	ENSBTAG00000007723	KDSR	3-ketodihydrosphingosine reductase precursor [Source:RefSeq peptide;Acc:NP_001039384]
24	62166071	62166177	ENSBTAG00000043400	U6	U6 spliceosomal RNA [Source:RFAM;Acc:RF00026]
24	62175123	62204856	ENSBTAG00000010492	VPS4B	vacuolar protein sorting 4 homolog B [Source:HGNC Symbol;Acc:HGNC:10895]
24	62248909	62271054	ENSBTAG00000002019	SERPINB5	serpin family B member 5 [Source:HGNC Symbol;Acc:HGNC:8949]
24	62319472	62329373	ENSBTAG00000035171	SERPINB12	serpin family B member 12 [Source:HGNC Symbol;Acc:HGNC:14220]
24	62340435	62350499	ENSBTAG00000035182	SERPINB13	serpin family B member 13 [Source:HGNC Symbol;Acc:HGNC:8944]
24	62364703	62384881	ENSBTAG00000039037		Bos taurus serpin peptidase inhibitor, clade B like (LOC786410), mRNA. [Source:RefSeq mRNA;Acc:NM_001206713]
24	62379392	62384881	ENSBTAG00000037608
24	62394583	62406502	ENSBTAG00000037554		Uncharacterized protein [Source:UniProtKB/TrEMBL;Acc:G3X894]
24	62427625	62451599	ENSBTAG00000035224		Uncharacterized protein [Source:UniProtKB/TrEMBL;Acc:G5E537]
24	62440124	62451599	ENSBTAG00000040586		serpin peptidase inhibitor, clade B like [Source:RefSeq peptide;Acc:NP_001099089]
24	62485474	62489683	ENSBTAG00000005324
24	62512309	62530952	ENSBTAG00000037773	SERPINB7	serpin family B member 7 [Source:HGNC Symbol;Acc:HGNC:13902]
