# Supplementary material for: Signatures of Selection for Environmental Adaptation and Zebu × Taurine Hybrid Fitness in East African Shorthorn Zebu
Source: Front Genet. 2017 Jun 8;8:68. doi: 10.3389/fgene.2017.00068 (PMC5462927; doi:10.3389/fgene.2017.00068)
Supplement: Supplementary file 3 [file Table12.XLSX]

## Sheet: Sheet2
Supplementray Table 12: Genes within KEASZ candidate Hp sweep regions
BTA	gene start (BP)	gene end (BP)	gene ID	gene name	Description
1	14791090	15026555	ENSBTAG00000003301	NCAM2	neural cell adhesion molecule 2 [Source:HGNC Symbol;Acc:HGNC:7657]
1	42119014	42119928	ENSBTAG00000027113		Olfactory receptor [Source:UniProtKB/TrEMBL;Acc:F1MLW5]
1	42203169	42204113	ENSBTAG00000033437		Olfactory receptor [Source:UniProtKB/TrEMBL;Acc:F1MM70]
1	42518056	42531538	ENSBTAG00000004124	CPOX	coproporphyrinogen oxidase [Source:HGNC Symbol;Acc:HGNC:2321]
1	42547015	42547151	ENSBTAG00000044934	SNORA68	Small nucleolar RNA SNORA68 [Source:RFAM;Acc:RF00263]
1	42566823	42571545	ENSBTAG00000023666		Ferritin [Source:UniProtKB/TrEMBL;Acc:E1BFC9]
1	50332272	50558841	ENSBTAG00000000088	ALCAM	activated leukocyte cell adhesion molecule [Source:HGNC Symbol;Acc:HGNC:400]
1	56353745	56378308	ENSBTAG00000013769	NECTIN3	nectin cell adhesion molecule 3 [Source:HGNC Symbol;Acc:HGNC:17664]
1	66900639	66956302	ENSBTAG00000013070	EAF2	ELL associated factor 2 [Source:HGNC Symbol;Acc:HGNC:23115]
1	66968007	67009449	ENSBTAG00000033166		Uncharacterized protein [Source:UniProtKB/TrEMBL;Acc:F1MPK7]
1	67036691	67046927	ENSBTAG00000001442		Uncharacterized protein [Source:UniProtKB/TrEMBL;Acc:F1N3X5]
1	67255524	67344655	ENSBTAG00000003865
1	67363713	67363923	ENSBTAG00000045101	7SK	7SK RNA [Source:RFAM;Acc:RF00100]
1	67371546	67372112	ENSBTAG00000014133		Uncharacterized protein [Source:UniProtKB/TrEMBL;Acc:E1B8I0]
1	67373084	67383963	ENSBTAG00000010688	CSTA	cystatin A [Source:HGNC Symbol;Acc:HGNC:2481]
1	67398385	67457625	ENSBTAG00000011138	CCDC58	coiled-coil domain containing 58 [Source:HGNC Symbol;Acc:HGNC:31136]
1	67422932	67443491	ENSBTAG00000011140	FAM162A	protein FAM162A [Source:RefSeq peptide;Acc:NP_001040057]
1	67476527	67545097	ENSBTAG00000011143	KPNA1	karyopherin subunit alpha 1 [Source:HGNC Symbol;Acc:HGNC:6394]
1	67510386	67510492	ENSBTAG00000042660	U6	U6 spliceosomal RNA [Source:RFAM;Acc:RF00026]
1	67559268	67589062	ENSBTAG00000021791	PARP9	poly(ADP-ribose) polymerase family member 9 [Source:HGNC Symbol;Acc:HGNC:24118]
1	67588920	67597019	ENSBTAG00000009933	DTX3L	deltex E3 ubiquitin ligase 3L [Source:HGNC Symbol;Acc:HGNC:30323]
1	67613092	67659266	ENSBTAG00000016656	PARP14	poly(ADP-ribose) polymerase family member 14 [Source:HGNC Symbol;Acc:HGNC:29232]
1	67664799	67720894	ENSBTAG00000005066	HSPBAP1	HSPB1 associated protein 1 [Source:HGNC Symbol;Acc:HGNC:16389]
1	71207395	71230157	ENSBTAG00000021364	TNK2	tyrosine kinase non receptor 2 [Source:HGNC Symbol;Acc:HGNC:19297]
1	71260068	71280648	ENSBTAG00000032719	TFRC	transferrin receptor protein 1 [Source:RefSeq peptide;Acc:NP_001193506]
1	80596924	80649363	ENSBTAG00000012467	MASP1	mannan binding lectin serine peptidase 1 [Source:HGNC Symbol;Acc:HGNC:6901]
1	127257267	127318221	ENSBTAG00000002232	TRPC1	transient receptor potential cation channel subfamily C member 1 [Source:HGNC Symbol;Acc:HGNC:12333]
1	127323050	127416649	ENSBTAG00000023429	PLS1	plastin 1 [Source:HGNC Symbol;Acc:HGNC:9090]
2	71099131	71134074	ENSBTAG00000018473	MARCO	macrophage receptor with collagenous structure [Source:HGNC Symbol;Acc:HGNC:6895]
2	106321081	106321176	ENSBTAG00000044973
2	111402467	111492915	ENSBTAG00000046649	SGPP2	sphingosine-1-phosphate phosphatase 2 [Source:HGNC Symbol;Acc:HGNC:19953]
2	125294728	125324175	ENSBTAG00000015771	YTHDF2	YTH N6-methyladenosine RNA binding protein 2 [Source:HGNC Symbol;Acc:HGNC:31675]
2	125334330	125334436	ENSBTAG00000043380	U6	U6 spliceosomal RNA [Source:RFAM;Acc:RF00026]
2	125343515	125370269	ENSBTAG00000001160	GMEB1	glucocorticoid modulatory element binding protein 1 [Source:HGNC Symbol;Acc:HGNC:4370]
2	125390299	125390431	ENSBTAG00000042723	U11	U11 spliceosomal RNA [Source:RFAM;Acc:RF00548]
2	125394311	125418237	ENSBTAG00000026660		Transcription initiation factor TFIID subunit 12 [Source:UniProtKB/Swiss-Prot;Acc:Q3T174]
2	125426086	125427402	ENSBTAG00000021525
2	125434927	125438150	ENSBTAG00000048228		Hypothetical LOC100174923 protein; Uncharacterized protein [Source:UniProtKB/TrEMBL;Acc:B5AGT0]
2	125436173	125436307	ENSBTAG00000042986	SNORA16	Small nucleolar RNA SNORA16B/SNORA16A family [Source:RFAM;Acc:RF00190]
2	125436795	125436925	ENSBTAG00000042871	SNORA44	Small nucleolar RNA SNORA44 [Source:RFAM;Acc:RF00405]
2	125437145	125437270	ENSBTAG00000043315	SNORA61	Small nucleolar RNA SNORA61 [Source:RFAM;Acc:RF00420]
2	125437888	125437961	ENSBTAG00000042553	SNORD99	Small nucleolar RNA SNORD99 [Source:RFAM;Acc:RF00608]
2	125439385	125462744	ENSBTAG00000010393	TRNAU1AP	tRNA selenocysteine 1 associated protein 1 [Source:HGNC Symbol;Acc:HGNC:30813]
2	125468461	125475905	ENSBTAG00000003788	RCC1	regulator of chromosome condensation 1 [Source:HGNC Symbol;Acc:HGNC:1913]
2	125499760	125499963	ENSBTAG00000046050	SNORA73	Small nucleolar RNA SNORA73 family [Source:RFAM;Acc:RF00045]
2	125500693	125500896	ENSBTAG00000046681	SNORA73	Small nucleolar RNA SNORA73 family [Source:RFAM;Acc:RF00045]
2	125501622	125501825	ENSBTAG00000045668	SNORA73	Small nucleolar RNA SNORA73 family [Source:RFAM;Acc:RF00045]
2	125507620	125558651	ENSBTAG00000002727	PHACTR4	phosphatase and actin regulator 4 [Source:HGNC Symbol;Acc:HGNC:25793]
2	125600540	125600953	ENSBTAG00000003676		Uncharacterized protein [Source:UniProtKB/TrEMBL;Acc:F1N6T9]
2	125646957	125647070	ENSBTAG00000045032	SNORA40	Small nucleolar RNA SNORA40 [Source:RFAM;Acc:RF00561]
2	125653307	125658882	ENSBTAG00000002678	MED18	mediator complex subunit 18 [Source:HGNC Symbol;Acc:HGNC:25944]
2	125698160	125714128	ENSBTAG00000002363	SESN2	sestrin 2 [Source:HGNC Symbol;Acc:HGNC:20746]
2	125727885	125730128	ENSBTAG00000006342
2	125733245	125757519	ENSBTAG00000018385	DNAJC8	DnaJ heat shock protein family (Hsp40) member C8 [Source:HGNC Symbol;Acc:HGNC:15470]
2	125784497	125811602	ENSBTAG00000027051	PTAFR	platelet activating factor receptor [Source:HGNC Symbol;Acc:HGNC:9582]
2	125829745	125830707	ENSBTAG00000009937		Uncharacterized protein [Source:UniProtKB/TrEMBL;Acc:F1MTY3]
2	125899852	125969668	ENSBTAG00000043989	EYA3	EYA transcriptional coactivator and phosphatase 3 [Source:HGNC Symbol;Acc:HGNC:3521]
2	125975898	125982957	ENSBTAG00000008800	XKR8	XK related 8 [Source:HGNC Symbol;Acc:HGNC:25508]
2	125983558	126015376	ENSBTAG00000012997	SMPDL3B	sphingomyelin phosphodiesterase acid like 3B [Source:HGNC Symbol;Acc:HGNC:21416]
2	126030987	126055499	ENSBTAG00000006225	RPA2	replication protein A2 [Source:HGNC Symbol;Acc:HGNC:10290]
2	126058353	126070741	ENSBTAG00000006223	THEMIS2	thymocyte selection associated family member 2 [Source:HGNC Symbol;Acc:HGNC:16839]
3	57411164	57457439	ENSBTAG00000031171	SH3GLB1	endophilin-B1 [Source:RefSeq peptide;Acc:NP_001071461]
3	57499184	57531728	ENSBTAG00000021501		Uncharacterized protein [Source:UniProtKB/TrEMBL;Acc:F1MXP7]
3	57553954	57588483	ENSBTAG00000016712		Uncharacterized protein [Source:UniProtKB/TrEMBL;Acc:F1N4Y9]
3	57643206	57674223	ENSBTAG00000017357	CLCA4	chloride channel accessory 4 [Source:HGNC Symbol;Acc:HGNC:2018]
3	57702753	57736671	ENSBTAG00000008161	CLCA1	chloride channel accessory 1 [Source:HGNC Symbol;Acc:HGNC:2015]
3	57750913	57792193	ENSBTAG00000038215	CLCA2	chloride channel accessory 2 [Source:HGNC Symbol;Acc:HGNC:2016]
3	57817816	57856926	ENSBTAG00000012907	ODF2L	Bos taurus outer dense fiber of sperm tails 2-like (ODF2L), mRNA. [Source:RefSeq mRNA;Acc:NM_001075993]
3	65921137	66062039	ENSBTAG00000019733	ADGRL4	adhesion G protein-coupled receptor L4 [Source:HGNC Symbol;Acc:HGNC:20822]
4	63649808	64105542	ENSBTAG00000006528	BBS9	Bardet-Biedl syndrome 9 [Source:HGNC Symbol;Acc:HGNC:30000]
4	64131287	64143143	ENSBTAG00000032598	RP9	retinitis pigmentosa 9 (autosomal dominant) [Source:HGNC Symbol;Acc:HGNC:10288]
4	64185799	64205027	ENSBTAG00000016709	NT5C3A	5'-nucleotidase, cytosolic IIIA [Source:HGNC Symbol;Acc:HGNC:17820]
4	64209775	64252100	ENSBTAG00000016707	FKBP9	FK506 binding protein 9 [Source:HGNC Symbol;Acc:HGNC:3725]
4	75013861	75132831	ENSBTAG00000032166	GTPBP10	Bos taurus GTP-binding protein 10 (putative) (GTPBP10), mRNA. [Source:RefSeq mRNA;Acc:NM_001080314]
4	75086140	75086922	ENSBTAG00000047435		Uncharacterized protein [Source:UniProtKB/TrEMBL;Acc:G3X6N4]
4	75146925	75159359	ENSBTAG00000013226	HUS1	HUS1 checkpoint clamp component [Source:HGNC Symbol;Acc:HGNC:5309]
5	24928042	25025876	ENSBTAG00000014030	FGD6	FYVE, RhoGEF and PH domain containing 6 [Source:HGNC Symbol;Acc:HGNC:21740]
5	25058531	25102612	ENSBTAG00000014044	VEZT	vezatin, adherens junctions transmembrane protein [Source:HGNC Symbol;Acc:HGNC:18258]
5	47534237	47703486	ENSBTAG00000033726	GRIP1	glutamate receptor interacting protein 1 [Source:HGNC Symbol;Acc:HGNC:18708]
5	47602843	47603007	ENSBTAG00000028990	U1	U1 spliceosomal RNA [Source:RFAM;Acc:RF00003]
5	47713520	47751430	ENSBTAG00000020806	HELB	DNA helicase B [Source:HGNC Symbol;Acc:HGNC:17196]
5	47736728	47737193	ENSBTAG00000031786	FAU	40S ribosomal protein S30 [Source:RefSeq peptide;Acc:NP_777156]
5	47796256	47839675	ENSBTAG00000007636	IRAK3	interleukin 1 receptor associated kinase 3 [Source:HGNC Symbol;Acc:HGNC:17020]
5	47877715	47894116	ENSBTAG00000026993		CGI-119 protein; TMBIM4 protein; Transmembrane BAX inhibitor motif containing 4; Uncharacterized protein [Source:UniProtKB/TrEMBL;Acc:Q58DU1]
5	47901612	47905608	ENSBTAG00000002004	LLPH	LLP homolog, long-term synaptic facilitation [Source:HGNC Symbol;Acc:HGNC:28229]
5	47950271	47950388	ENSBTAG00000045454	5S_rRNA	5S ribosomal RNA [Source:RFAM;Acc:RF00001]
5	48053846	48199963	ENSBTAG00000044118	HMGA2	high mobility group AT-hook 2 [Source:HGNC Symbol;Acc:HGNC:5009]
5	48563806	48743354	ENSBTAG00000044017	MSRB3	methionine sulfoxide reductase B3 [Source:HGNC Symbol;Acc:HGNC:27375]
5	48773272	48844474	ENSBTAG00000039435	LEMD3	inner nuclear membrane protein Man1 [Source:RefSeq peptide;Acc:NP_001179628]
5	48917722	49009466	ENSBTAG00000014758	WIF1	WNT inhibitory factor 1 [Source:HGNC Symbol;Acc:HGNC:18081]
5	48952298	48952372	ENSBTAG00000045248	bta-mir-2429	bta-mir-2429 [Source:miRBase;Acc:MI0011479]
5	48996775	48996881	ENSBTAG00000042928	U6	U6 spliceosomal RNA [Source:RFAM;Acc:RF00026]
5	49181675	49265076	ENSBTAG00000011352	TBC1D30	TBC1 domain family member 30 [Source:HGNC Symbol;Acc:HGNC:29164]
5	59518269	59519207	ENSBTAG00000031099		Uncharacterized protein [Source:UniProtKB/TrEMBL;Acc:F1MKU6]
5	59531214	59532137	ENSBTAG00000046446		Uncharacterized protein [Source:UniProtKB/TrEMBL;Acc:E1BNL2]
5	59562261	59563319	ENSBTAG00000026078		Olfactory receptor [Source:UniProtKB/TrEMBL;Acc:E1BCL7]
5	59618501	59619439	ENSBTAG00000031097		Olfactory receptor [Source:UniProtKB/TrEMBL;Acc:F1N6X1]
5	59633534	59634472	ENSBTAG00000031096		Olfactory receptor [Source:UniProtKB/TrEMBL;Acc:E1BNL4]
5	60598348	60613063	ENSBTAG00000016275	AMDHD1	amidohydrolase domain containing 1 [Source:HGNC Symbol;Acc:HGNC:28577]
5	60618663	60641990	ENSBTAG00000016276	HAL	histidine ammonia-lyase [Source:HGNC Symbol;Acc:HGNC:4806]
5	60647973	60678518	ENSBTAG00000016415	LTA4H	leukotriene A4 hydrolase [Source:HGNC Symbol;Acc:HGNC:6710]
5	66532877	66604734	ENSBTAG00000011082	IGF-I	Insulin-like growth factor I [Source:UniProtKB/Swiss-Prot;Acc:P07455]
5	66658142	66658248	ENSBTAG00000042420	U6	U6 spliceosomal RNA [Source:RFAM;Acc:RF00026]
5	66861001	66861106	ENSBTAG00000043051	U6	U6 spliceosomal RNA [Source:RFAM;Acc:RF00026]
5	66950501	67040705	ENSBTAG00000012794	PAH	phenylalanine hydroxylase [Source:HGNC Symbol;Acc:HGNC:8582]
5	68700933	68813411	ENSBTAG00000021875	SLC41A2	solute carrier family 41 member 2 [Source:HGNC Symbol;Acc:HGNC:31045]
5	68866724	68876104	ENSBTAG00000021196	C12orf45	chromosome 12 open reading frame 45 [Source:HGNC Symbol;Acc:HGNC:28628]
5	68883546	68928003	ENSBTAG00000006326	ALDH1L2	aldehyde dehydrogenase 1 family member L2 [Source:HGNC Symbol;Acc:HGNC:26777]
5	68979110	69034136	ENSBTAG00000033735	KIAA1033	KIAA1033 [Source:HGNC Symbol;Acc:HGNC:29174]
5	89554512	89620721	ENSBTAG00000017260	PDE3A	phosphodiesterase 3A [Source:HGNC Symbol;Acc:HGNC:8778]
5	114357560	114475163	ENSBTAG00000019290	PACSIN2	protein kinase C and casein kinase substrate in neurons 2 [Source:HGNC Symbol;Acc:HGNC:8571]
5	114494264	114530242	ENSBTAG00000012030	TTLL1	tubulin tyrosine ligase like 1 [Source:HGNC Symbol;Acc:HGNC:1312]
5	120826688	120858589	ENSBTAG00000046760	BRD1	bromodomain containing 1 [Source:HGNC Symbol;Acc:HGNC:1102]
5	120924137	120932984	ENSBTAG00000046173	ALG12	ALG12, alpha-1,6-mannosyltransferase [Source:HGNC Symbol;Acc:HGNC:19358]
5	120933369	120940333	ENSBTAG00000047801	CRELD2	cysteine rich with EGF like domains 2 [Source:HGNC Symbol;Acc:HGNC:28150]
5	120970011	120973246	ENSBTAG00000045904	PIM3	Pim-3 proto-oncogene, serine/threonine kinase [Source:HGNC Symbol;Acc:HGNC:19310]
5	120992689	120995979	ENSBTAG00000045808	IL17REL	interleukin 17 receptor E like [Source:HGNC Symbol;Acc:HGNC:33808]
5	121012667	121067541	ENSBTAG00000011098	TTLL8	tubulin tyrosine ligase like 8 [Source:HGNC Symbol;Acc:HGNC:34000]
5	121081095	121095342	ENSBTAG00000021626	MLC1	megalencephalic leukoencephalopathy with subcortical cysts 1 [Source:HGNC Symbol;Acc:HGNC:17082]
5	121099143	121164873	ENSBTAG00000020341	MOV10L1	Mov10 RISC complex RNA helicase like 1 [Source:HGNC Symbol;Acc:HGNC:7201]
5	121139577	121140069	ENSBTAG00000046844
5	121141236	121142831	ENSBTAG00000047080
5	121158935	121159016	ENSBTAG00000048285	bta-mir-2894	bta-mir-2894 [Source:miRBase;Acc:MI0013069]
5	121170973	121178483	ENSBTAG00000009297	PANX2	pannexin 2 [Source:HGNC Symbol;Acc:HGNC:8600]
5	121181282	121188623	ENSBTAG00000001931	TRABD	TraB domain containing [Source:HGNC Symbol;Acc:HGNC:28805]
6	5474607	5499008	ENSBTAG00000047900		Uncharacterized protein [Source:UniProtKB/TrEMBL;Acc:G3N3S7]
6	5533052	5535233	ENSBTAG00000024874		Uncharacterized protein [Source:UniProtKB/TrEMBL;Acc:G3MX31]
6	5536842	5566204	ENSBTAG00000035129		Uncharacterized protein [Source:UniProtKB/TrEMBL;Acc:G3MX31]
6	6013172	6020467	ENSBTAG00000035319	MAD2L1	Uncharacterized protein [Source:UniProtKB/TrEMBL;Acc:E1BL65]
6	6218169	6264276	ENSBTAG00000035764		Uncharacterized protein [Source:UniProtKB/TrEMBL;Acc:G5E620]
6	6219956	6244737	ENSBTAG00000040228		Uncharacterized protein [Source:UniProtKB/TrEMBL;Acc:M0QW37]
6	6499944	6500030	ENSBTAG00000037311
6	12720022	12803721	ENSBTAG00000017808	ARSJ	arylsulfatase family member J [Source:HGNC Symbol;Acc:HGNC:26286]
6	60173834	60206257	ENSBTAG00000014517	KLB	beta-klotho precursor [Source:RefSeq peptide;Acc:NP_001192255]
6	60210361	60215120	ENSBTAG00000014518		60S ribosomal protein L9 [Source:UniProtKB/Swiss-Prot;Acc:Q3SYR7]
6	60215272	60227136	ENSBTAG00000014520	LIAS	lipoic acid synthetase [Source:HGNC Symbol;Acc:HGNC:16429]
6	60231100	60265819	ENSBTAG00000014521	UGDH	UDP-glucose 6-dehydrogenase [Source:HGNC Symbol;Acc:HGNC:12525]
6	60277932	60336533	ENSBTAG00000014522	SMIM14	small integral membrane protein 14 [Source:HGNC Symbol;Acc:HGNC:27321]
6	60420296	60496136	ENSBTAG00000020175	UBE2K	ubiquitin conjugating enzyme E2 K [Source:HGNC Symbol;Acc:HGNC:4914]
6	60534319	60620112	ENSBTAG00000017809	PDS5A	PDS5 cohesin associated factor A [Source:HGNC Symbol;Acc:HGNC:29088]
6	81511554	81653990	ENSBTAG00000024826	TECRL	trans-2,3-enoyl-CoA reductase-like [Source:HGNC Symbol;Acc:HGNC:27365]
6	94108967	94109493	ENSBTAG00000032022	RPL23A	60S ribosomal protein L23a [Source:UniProtKB/Swiss-Prot;Acc:Q24JY1]
6	94177121	94217673	ENSBTAG00000004353	CNOT6L	CCR4-NOT transcription complex subunit 6 like [Source:HGNC Symbol;Acc:HGNC:18042]
6	99846841	99892778	ENSBTAG00000005745	HPSE	heparanase precursor [Source:RefSeq peptide;Acc:NP_776507]
6	99976544	99976614	ENSBTAG00000045132	bta-mir-2446	bta-mir-2446 [Source:miRBase;Acc:MI0011500]
6	99999687	100006472	ENSBTAG00000018151
6	100006745	100011712	ENSBTAG00000018155	MRPS18C	mitochondrial ribosomal protein S18C [Source:HGNC Symbol;Acc:HGNC:16633]
7	413897	442984	ENSBTAG00000001462	FLT4	fms related tyrosine kinase 4 [Source:HGNC Symbol;Acc:HGNC:3767]
7	493450	574753	ENSBTAG00000017362	CNOT6	CCR4-NOT transcription complex subunit 6 [Source:HGNC Symbol;Acc:HGNC:14099]
7	22897111	22984690	ENSBTAG00000025477	KIF3A	kinesin family member 3A [Source:HGNC Symbol;Acc:HGNC:6319]
7	22993179	23001067	ENSBTAG00000015957	IL4	interleukin 4 [Source:HGNC Symbol;Acc:HGNC:6014]
7	31688655	31774451	ENSBTAG00000013184	CEP120	centrosomal protein 120 [Source:HGNC Symbol;Acc:HGNC:26690]
7	33089540	33101644	ENSBTAG00000012994	LOX	lysyl oxidase [Source:HGNC Symbol;Acc:HGNC:6664]
7	33128260	33152038	ENSBTAG00000014320	SRFBP1	serum response factor binding protein 1 [Source:HGNC Symbol;Acc:HGNC:26333]
7	33278651	33278776	ENSBTAG00000044364	5S_rRNA	5S ribosomal RNA [Source:RFAM;Acc:RF00001]
7	44464560	44465483	ENSBTAG00000045589		Olfactory receptor [Source:UniProtKB/TrEMBL;Acc:G5E6M9]
7	51361891	51418615	ENSBTAG00000010063	KDM3B	lysine demethylase 3B [Source:HGNC Symbol;Acc:HGNC:1337]
7	51421165	51427158	ENSBTAG00000010068	REEP2	receptor accessory protein 2 [Source:HGNC Symbol;Acc:HGNC:17975]
7	51438727	51442500	ENSBTAG00000010069	EGR1	early growth response 1 [Source:HGNC Symbol;Acc:HGNC:3238]
7	51470294	51498199	ENSBTAG00000011415	ETF1	eukaryotic translation termination factor 1 [Source:HGNC Symbol;Acc:HGNC:3477]
7	51506219	51521515	ENSBTAG00000011419	HSPA9	heat shock protein family A (Hsp70) member 9 [Source:HGNC Symbol;Acc:HGNC:5244]
7	51509435	51509499	ENSBTAG00000045306	SNORD63	Small nucleolar RNA SNORD63 [Source:RFAM;Acc:RF00154]
7	51510849	51510920	ENSBTAG00000043776	SNORD63	Small nucleolar RNA SNORD63 [Source:RFAM;Acc:RF00154]
7	51683087	51684304	ENSBTAG00000004415
7	51688098	51880519	ENSBTAG00000014182	CTNNA1	Bos taurus catenin (cadherin-associated protein), alpha 1, 102kDa (CTNNA1), mRNA. [Source:RefSeq mRNA;Acc:NM_001035366]
7	51745434	51745547	ENSBTAG00000029283	5S_rRNA	5S ribosomal RNA [Source:RFAM;Acc:RF00001]
7	51803645	51806667	ENSBTAG00000014192	LRRTM2	leucine rich repeat transmembrane neuronal 2 [Source:HGNC Symbol;Acc:HGNC:19409]
7	51888630	52144488	ENSBTAG00000033747	SIL1	SIL1 nucleotide exchange factor [Source:HGNC Symbol;Acc:HGNC:24624]
7	51944664	51945231	ENSBTAG00000046926	GPX4	glutathione peroxidase 4 [Source:HGNC Symbol;Acc:HGNC:4556]
7	52207256	52207396	ENSBTAG00000044898	SNORA74	Small nucleolar RNA SNORA74 [Source:RFAM;Acc:RF00090]
7	52209220	52209419	ENSBTAG00000042256	SNORA74	Small nucleolar RNA SNORA74 [Source:RFAM;Acc:RF00090]
7	52218128	52244915	ENSBTAG00000006756		Uncharacterized protein [Source:UniProtKB/TrEMBL;Acc:F1MXI4]
7	52252774	52270426	ENSBTAG00000008224	PAIP2	poly(A) binding protein interacting protein 2 [Source:HGNC Symbol;Acc:HGNC:17970]
7	52272186	52284986	ENSBTAG00000010798	SLC23A1	solute carrier family 23 member 1 [Source:HGNC Symbol;Acc:HGNC:10974]
7	52285863	52287943	ENSBTAG00000038337	MZB1	marginal zone B and B1 cell specific protein [Source:HGNC Symbol;Acc:HGNC:30125]
7	52290536	52293580	ENSBTAG00000030520	PROB1	proline rich basic protein 1 [Source:HGNC Symbol;Acc:HGNC:41906]
7	52295318	52300482	ENSBTAG00000017957	SPATA24	spermatogenesis associated 24 [Source:HGNC Symbol;Acc:HGNC:27322]
7	52305244	52337268	ENSBTAG00000002286	DNAJC18	DnaJ heat shock protein family (Hsp40) member C18 [Source:HGNC Symbol;Acc:HGNC:28429]
7	52346079	52354152	ENSBTAG00000030518		Endothelial cell-specific chemotaxis regulator [Source:UniProtKB/Swiss-Prot;Acc:Q2KIX5]
7	52355941	52357730	ENSBTAG00000030517		Uncharacterized protein [Source:UniProtKB/TrEMBL;Acc:E1B8N0]
7	52361793	52368150	ENSBTAG00000002296	TMEM173	transmembrane protein 173 [Source:HGNC Symbol;Acc:HGNC:27962]
7	52414547	52457128	ENSBTAG00000004161	UBE2D3	Ubiquitin-conjugating enzyme E2 D2 [Source:UniProtKB/Swiss-Prot;Acc:Q1RMX2]
7	52505097	52513059	ENSBTAG00000003986	CXXC5	CXXC finger protein 5 [Source:HGNC Symbol;Acc:HGNC:26943]
7	52669811	52707149	ENSBTAG00000000238	PSD2	pleckstrin and Sec7 domain containing 2 [Source:HGNC Symbol;Acc:HGNC:19092]
7	52714639	52774754	ENSBTAG00000010689	NRG2	neuregulin 2 [Source:HGNC Symbol;Acc:HGNC:7998]
7	52936424	52936529	ENSBTAG00000042790	U6	U6 spliceosomal RNA [Source:RFAM;Acc:RF00026]
7	52983071	52984039	ENSBTAG00000008881	PURA	purine rich element binding protein A [Source:HGNC Symbol;Acc:HGNC:9701]
7	52997527	52998020	ENSBTAG00000025226	IGIP	IgA inducing protein [Source:HGNC Symbol;Acc:HGNC:33847]
7	53047810	53118491	ENSBTAG00000016595	CYSTM1	cysteine rich transmembrane module containing 1 [Source:HGNC Symbol;Acc:HGNC:30239]
7	53119765	53193428	ENSBTAG00000016596	PFDN1	prefoldin subunit 1 [Source:HGNC Symbol;Acc:HGNC:8866]
7	53216665	53227848	ENSBTAG00000021766	HBEGF	heparin binding EGF like growth factor [Source:HGNC Symbol;Acc:HGNC:3059]
7	53242016	53256016	ENSBTAG00000021775	SLC4A9	anion exchange protein 4 [Source:RefSeq peptide;Acc:NP_001179135]
7	53294302	53407210	ENSBTAG00000010871		Uncharacterized protein [Source:UniProtKB/TrEMBL;Acc:G3MZJ0]
7	53322494	53322600	ENSBTAG00000042520	U6	U6 spliceosomal RNA [Source:RFAM;Acc:RF00026]
7	53663779	53787480	ENSBTAG00000030227	PCDHA13	protocadherin alpha 13 [Source:HGNC Symbol;Acc:HGNC:8667]
7	53726356	53727631	ENSBTAG00000009530
7	53853039	53855495	ENSBTAG00000037885	PCDHB1	protocadherin beta 1 [Source:HGNC Symbol;Acc:HGNC:8680]
7	53859676	53860389	ENSBTAG00000045858	DNAJB1	DnaJ heat shock protein family (Hsp40) member B1 [Source:HGNC Symbol;Acc:HGNC:5270]
7	53908354	53910744	ENSBTAG00000045603	PCDHB4	protocadherin beta 4 [Source:HGNC Symbol;Acc:HGNC:8689]
7	53933784	53936171	ENSBTAG00000047478	PCDHB6	protocadherin beta 6 [Source:HGNC Symbol;Acc:HGNC:8691]
7	53946908	53949301	ENSBTAG00000039433
7	53973806	53976193	ENSBTAG00000046262	PCDHB7	protocadherin beta 7 [Source:HGNC Symbol;Acc:HGNC:8692]
7	53979051	53981402	ENSBTAG00000045859	PCDHB8	protocadherin beta 8 [Source:HGNC Symbol;Acc:HGNC:8693]
7	53986019	53988346	ENSBTAG00000015453	PCDHB16	protocadherin beta 16 [Source:HGNC Symbol;Acc:HGNC:14546]
7	53990709	53993078	ENSBTAG00000045743
7	54001450	54004030	ENSBTAG00000007350		Uncharacterized protein [Source:UniProtKB/TrEMBL;Acc:G3MYJ3]
7	54012329	54014719	ENSBTAG00000007349	PCDHB14	protocadherin beta 14 [Source:HGNC Symbol;Acc:HGNC:8685]
7	54021985	54024905	ENSBTAG00000030474		Uncharacterized protein [Source:UniProtKB/TrEMBL;Acc:G3MYX2]
7	54027466	54029850	ENSBTAG00000039067	PCDHB15	protocadherin beta 15 [Source:HGNC Symbol;Acc:HGNC:8686]
7	54075650	54076555	ENSBTAG00000011938
7	54080964	54083194	ENSBTAG00000011945	TAF7	TATA-box binding protein associated factor 7 [Source:HGNC Symbol;Acc:HGNC:11541]
7	54106881	54110067	ENSBTAG00000039162	PCDHGA2	protocadherin gamma subfamily A, 2 [Source:HGNC Symbol;Acc:HGNC:8700]
7	54111955	54114015	ENSBTAG00000040473
7	54117005	54119380	ENSBTAG00000046103	PCDHGB1	protocadherin gamma subfamily B, 1 [Source:HGNC Symbol;Acc:HGNC:8708]
7	54125768	54128330	ENSBTAG00000037968	PCDHGB2	protocadherin gamma subfamily B, 2 [Source:HGNC Symbol;Acc:HGNC:8709]
7	54130985	54133372	ENSBTAG00000045683	PCDHGA5	protocadherin gamma subfamily A, 5 [Source:HGNC Symbol;Acc:HGNC:8703]
7	54147732	54150161	ENSBTAG00000037717	PCDHGA7	protocadherin gamma subfamily A, 7 [Source:HGNC Symbol;Acc:HGNC:8705]
7	54152475	54281944	ENSBTAG00000017349
7	54224152	54224730	ENSBTAG00000047946		Uncharacterized protein [Source:UniProtKB/TrEMBL;Acc:F6PWD5]
7	54285455	54437207	ENSBTAG00000030499	DIAPH1	diaphanous related formin 1 [Source:HGNC Symbol;Acc:HGNC:2876]
7	54359830	54363506	ENSBTAG00000017371	RELL2	RELT like 2 [Source:HGNC Symbol;Acc:HGNC:26902]
7	54377030	54453900	ENSBTAG00000015938	ARAP3	ArfGAP with RhoGAP domain, ankyrin repeat and PH domain 3 [Source:HGNC Symbol;Acc:HGNC:24097]
7	54439886	54446348	ENSBTAG00000017360
7	54463502	54463639	ENSBTAG00000043606	U4	U4 spliceosomal RNA [Source:RFAM;Acc:RF00015]
7	54624665	54639999	ENSBTAG00000012518	PCDH1	protocadherin-1 [Source:RefSeq peptide;Acc:NP_001077124]
7	54670603	54685592	ENSBTAG00000008435	KIAA0141	KIAA0141 [Source:HGNC Symbol;Acc:HGNC:28969]
7	54690461	54702923	ENSBTAG00000008437	PCDH12	protocadherin 12 [Source:HGNC Symbol;Acc:HGNC:8657]
7	54717280	54735688	ENSBTAG00000005249	RNF14	ring finger protein 14 [Source:HGNC Symbol;Acc:HGNC:10058]
7	54748005	54759289	ENSBTAG00000007865	GNPDA1	glucosamine-6-phosphate deaminase 1 [Source:HGNC Symbol;Acc:HGNC:4417]
7	89140311	89140422	ENSBTAG00000028668	5S_rRNA	5S ribosomal RNA [Source:RFAM;Acc:RF00001]
7	89154112	89154189	ENSBTAG00000044371
7	89281002	89391377	ENSBTAG00000009565	RASA1	RAS p21 protein activator 1 [Source:HGNC Symbol;Acc:HGNC:9871]
7	93240419	93253094	ENSBTAG00000007116	ARRDC3	arrestin domain containing 3 [Source:HGNC Symbol;Acc:HGNC:29263]
7	93431857	93431943	ENSBTAG00000037330
8	59797489	60010848	ENSBTAG00000011397	UNC13B	unc-13 homolog B [Source:HGNC Symbol;Acc:HGNC:12566]
9	57622907	57830272	ENSBTAG00000021420	EPHA7	EPH receptor A7 [Source:HGNC Symbol;Acc:HGNC:3390]
9	71245109	71341930	ENSBTAG00000019460	MOXD1	monooxygenase DBH like 1 [Source:HGNC Symbol;Acc:HGNC:21063]
9	71329420	71329523	ENSBTAG00000043516	U6	U6 spliceosomal RNA [Source:RFAM;Acc:RF00026]
9	71381757	71455585	ENSBTAG00000017139	STX7	syntaxin 7 [Source:HGNC Symbol;Acc:HGNC:11442]
9	73931379	73931491	ENSBTAG00000043896	5S_rRNA	5S ribosomal RNA [Source:RFAM;Acc:RF00001]
9	73977645	74002359	ENSBTAG00000007975	ALDH8A1	aldehyde dehydrogenase 8 family member A1 [Source:HGNC Symbol;Acc:HGNC:15471]
9	74011379	74096501	ENSBTAG00000020174	HBS1L	HBS1 like translational GTPase [Source:HGNC Symbol;Acc:HGNC:4834]
9	74021313	74021407	ENSBTAG00000047686
9	76766557	76776874	ENSBTAG00000000436	TNFAIP3	TNF alpha induced protein 3 [Source:HGNC Symbol;Acc:HGNC:11896]
9	76799262	76799536	ENSBTAG00000044558	7SK	7SK RNA [Source:RFAM;Acc:RF00100]
9	76831897	76831990	ENSBTAG00000045015	U6	U6 spliceosomal RNA [Source:RFAM;Acc:RF00026]
10	17200008	17200480	ENSBTAG00000030439		Uncharacterized protein [Source:UniProtKB/TrEMBL;Acc:E1B9Q6]
10	59077123	59131740	ENSBTAG00000002576	GLDN	gliomedin [Source:HGNC Symbol;Acc:HGNC:29514]
10	76362023	76699213	ENSBTAG00000025450	SYNE2	spectrin repeat containing nuclear envelope protein 2 [Source:HGNC Symbol;Acc:HGNC:17084]
10	76707922	76757370	ENSBTAG00000004498	ESR2	estrogen receptor 2 [Source:HGNC Symbol;Acc:HGNC:3468]
10	76759087	76759190	ENSBTAG00000044963	U6	U6 spliceosomal RNA [Source:RFAM;Acc:RF00026]
10	76820114	76850823	ENSBTAG00000013836		Uncharacterized protein [Source:UniProtKB/TrEMBL;Acc:E1B846]
11	7121609	7141103	ENSBTAG00000018571	IL1RL1	interleukin 1 receptor like 1 [Source:HGNC Symbol;Acc:HGNC:5998]
11	7153231	7179569	ENSBTAG00000001034	IL18R1	interleukin 18 receptor 1 [Source:HGNC Symbol;Acc:HGNC:5988]
11	7196920	7221257	ENSBTAG00000033748	IL18RAP	interleukin 18 receptor accessory protein [Source:HGNC Symbol;Acc:HGNC:5989]
11	7229706	7284500	ENSBTAG00000024075	SLC9A4	solute carrier family 9 member A4 [Source:HGNC Symbol;Acc:HGNC:11077]
11	7255469	7255575	ENSBTAG00000042997	U6	U6 spliceosomal RNA [Source:RFAM;Acc:RF00026]
11	37290106	37573238	ENSBTAG00000011101	EML6	echinoderm microtubule associated protein like 6 [Source:HGNC Symbol;Acc:HGNC:35412]
11	37575270	37649696	ENSBTAG00000011104	RTN4	reticulon 4 [Source:HGNC Symbol;Acc:HGNC:14085]
11	51605826	51605956	ENSBTAG00000042855	SNORA72	Small nucleolar RNA SNORA72 [Source:RFAM;Acc:RF00139]
11	62812719	62817829	ENSBTAG00000000156	LGALSL	galectin like [Source:HGNC Symbol;Acc:HGNC:25012]
11	62911414	62951512	ENSBTAG00000009299	AFTPH	aftiphilin [Source:HGNC Symbol;Acc:HGNC:25951]
11	64583017	64583121	ENSBTAG00000043609	5S_rRNA	5S ribosomal RNA [Source:RFAM;Acc:RF00001]
11	75141459	75261008	ENSBTAG00000017255	ATAD2B	ATPase family, AAA domain containing 2B [Source:HGNC Symbol;Acc:HGNC:29230]
11	75290644	75623195	ENSBTAG00000021969	KLHL29	kelch like family member 29 [Source:HGNC Symbol;Acc:HGNC:29404]
11	107167131	107189741	ENSBTAG00000002044	SIRT3	sirtuin 3 [Source:HGNC Symbol;Acc:HGNC:14931]
11	107191850	107193047	ENSBTAG00000019017	IFITM1	interferon-induced transmembrane protein 1 (9-27) isoform 1 [Source:RefSeq peptide;Acc:NP_001071610]
11	107202290	107203655	ENSBTAG00000020575	IFITM5	interferon induced transmembrane protein 5 [Source:HGNC Symbol;Acc:HGNC:16644]
11	107206459	107211665	ENSBTAG00000016722	PGGHG	protein-glucosylgalactosylhydroxylysine glucosidase [Source:HGNC Symbol;Acc:HGNC:26210]
11	107214414	107220027	ENSBTAG00000001076	NLRP6	NLR family pyrin domain containing 6 [Source:HGNC Symbol;Acc:HGNC:22944]
11	107244220	107246853	ENSBTAG00000002046
11	107246518	107254957	ENSBTAG00000002045	PSMD13	26S proteasome non-ATPase regulatory subunit 13 [Source:RefSeq peptide;Acc:NP_001019703]
11	107260653	107261718	ENSBTAG00000019018		Uncharacterized protein [Source:UniProtKB/TrEMBL;Acc:G5E5L8]
12	20856479	20887977	ENSBTAG00000005284	SERPINE3	serpin family E member 3 [Source:HGNC Symbol;Acc:HGNC:24774]
12	20888781	20973823	ENSBTAG00000002970	INTS6	integrator complex subunit 6 [Source:HGNC Symbol;Acc:HGNC:14879]
12	21083061	21268125	ENSBTAG00000008053	WDFY2	WD repeat and FYVE domain containing 2 [Source:HGNC Symbol;Acc:HGNC:20482]
12	21275900	21316172	ENSBTAG00000016109	DHRS12	dehydrogenase/reductase 12 [Source:HGNC Symbol;Acc:HGNC:25832]
12	29234959	29280832	ENSBTAG00000015132	RXFP2	relaxin/insulin like family peptide receptor 2 [Source:HGNC Symbol;Acc:HGNC:17318]
12	72529374	72690449	ENSBTAG00000047181		Uncharacterized protein [Source:UniProtKB/TrEMBL;Acc:G3MW08]
12	74816045	74978179	ENSBTAG00000023309		Uncharacterized protein [Source:UniProtKB/TrEMBL;Acc:G3MW09]
13	422889	424810	ENSBTAG00000025720		Uncharacterized protein [Source:UniProtKB/TrEMBL;Acc:F1ME27]
13	5424637	5425326	ENSBTAG00000047779	Sry	Sex-determining region Y protein [Source:UniProtKB/Swiss-Prot;Acc:Q03255]
13	17486172	17509050	ENSBTAG00000021951	RBM17	RNA binding motif protein 17 [Source:HGNC Symbol;Acc:HGNC:16944]
13	17540961	17586321	ENSBTAG00000020892	IL2RA	interleukin 2 receptor subunit alpha [Source:HGNC Symbol;Acc:HGNC:6008]
13	24480938	24482339	ENSBTAG00000047315	PTF1A	pancreas specific transcription factor, 1a [Source:HGNC Symbol;Acc:HGNC:23734]
13	24492609	24578813	ENSBTAG00000044137
13	48086530	48150177	ENSBTAG00000008293	GPCPD1	glycerophosphocholine phosphodiesterase 1 [Source:HGNC Symbol;Acc:HGNC:26957]
13	48282728	48394530	ENSBTAG00000014048	C20orf196	chromosome 20 open reading frame 196 [Source:HGNC Symbol;Acc:HGNC:26318]
13	48435003	48449940	ENSBTAG00000011782	CHGB	chromogranin B [Source:HGNC Symbol;Acc:HGNC:1930]
13	48618063	48665879	ENSBTAG00000020465	FERMT1	fermitin family member 1 [Source:HGNC Symbol;Acc:HGNC:15889]
13	49550050	49561303	ENSBTAG00000005111	BMP2	bone morphogenetic protein 2 [Source:HGNC Symbol;Acc:HGNC:1069]
13	50354055	50354498	ENSBTAG00000048291		Uncharacterized protein [Source:UniProtKB/TrEMBL;Acc:G3MY62]
13	50358162	50359402	ENSBTAG00000045753
13	50362601	50399181	ENSBTAG00000046276		Uncharacterized protein [Source:UniProtKB/TrEMBL;Acc:G3N222]
13	50367208	50384236	ENSBTAG00000046776		Ubiquitin-conjugating enzyme E2 D3; Uncharacterized protein [Source:UniProtKB/TrEMBL;Acc:G3MZ57]
13	50369150	50386926	ENSBTAG00000047638		Ubiquitin-conjugating enzyme E2 D3; Uncharacterized protein [Source:UniProtKB/TrEMBL;Acc:G3MZ57]
13	50370106	50392917	ENSBTAG00000047320		Ubiquitin-conjugating enzyme E2 D3; Uncharacterized protein [Source:UniProtKB/TrEMBL;Acc:G3MZ57]
13	50372923	50384126	ENSBTAG00000047962		Ubiquitin-conjugating enzyme E2 D3; Uncharacterized protein [Source:UniProtKB/TrEMBL;Acc:G3MZ57]
13	50373933	50378534	ENSBTAG00000048089		Ubiquitin-conjugating enzyme E2 D3; Uncharacterized protein [Source:UniProtKB/TrEMBL;Acc:G3MZ57]
13	50375754	50380459	ENSBTAG00000047653		Ubiquitin-conjugating enzyme E2 D3; Uncharacterized protein [Source:UniProtKB/TrEMBL;Acc:G3MZ57]
13	50376900	50385121	ENSBTAG00000047102		Ubiquitin-conjugating enzyme E2 D3; Uncharacterized protein [Source:UniProtKB/TrEMBL;Acc:G3MZ57]
13	50377759	50385128	ENSBTAG00000046716		Ubiquitin-conjugating enzyme E2 D3; Uncharacterized protein [Source:UniProtKB/TrEMBL;Acc:G3MZ57]
13	50382536	50393772	ENSBTAG00000045555		Ubiquitin-conjugating enzyme E2 D3; Uncharacterized protein [Source:UniProtKB/TrEMBL;Acc:G3MZ57]
13	50384433	50400983	ENSBTAG00000046631		Ubiquitin-conjugating enzyme E2 D3; Uncharacterized protein [Source:UniProtKB/TrEMBL;Acc:G3MZ57]
13	51370890	51392113	ENSBTAG00000019504	ADRA1D	adrenoceptor alpha 1D [Source:HGNC Symbol;Acc:HGNC:280]
13	51409995	51445203	ENSBTAG00000001112	SMOX	spermine oxidase [Source:HGNC Symbol;Acc:HGNC:15862]
13	51620614	51727304	ENSBTAG00000007922	RNF24	ring finger protein 24 [Source:HGNC Symbol;Acc:HGNC:13779]
13	51736324	51765187	ENSBTAG00000007920	PANK2	pantothenate kinase 2 [Source:HGNC Symbol;Acc:HGNC:15894]
13	51742417	51742496	ENSBTAG00000029793	bta-mir-103-2	bta-mir-103-2 [Source:miRBase;Acc:MI0005456]
13	51797279	51809475	ENSBTAG00000013545	MAVS	mitochondrial antiviral signaling protein [Source:HGNC Symbol;Acc:HGNC:29233]
13	52003104	52192979	ENSBTAG00000003848	ATRN	attractin [Source:HGNC Symbol;Acc:HGNC:885]
13	55509535	55517058	ENSBTAG00000021558	LSM14B	LSM family member 14B [Source:HGNC Symbol;Acc:HGNC:15887]
13	55519323	55521407	ENSBTAG00000031625	HRH3	histamine receptor H3 [Source:HGNC Symbol;Acc:HGNC:5184]
13	55530681	55537451	ENSBTAG00000014442	MTG2	mitochondrial ribosome associated GTPase 2 [Source:HGNC Symbol;Acc:HGNC:16239]
13	55538716	55566383	ENSBTAG00000014438	SS18L1	SS18L1, nBAF chromatin remodeling complex subunit [Source:HGNC Symbol;Acc:HGNC:15592]
13	55672235	55803649	ENSBTAG00000015058	CDH4	cadherin 4 [Source:HGNC Symbol;Acc:HGNC:1763]
13	58010287	58049012	ENSBTAG00000017475
13	58019524	58049012	ENSBTAG00000047223		Neuroendocrine secretory protein 55 LSAL tetrapeptide GAIPIRRH peptide [Source:UniProtKB/Swiss-Prot;Acc:O18979]
13	58091936	58092013	ENSBTAG00000037319	bta-mir-296	bta-mir-296 [Source:miRBase;Acc:MI0009786]
14	716784	716890	ENSBTAG00000042158	U6	U6 spliceosomal RNA [Source:RFAM;Acc:RF00026]
14	727106	742068	ENSBTAG00000034176		Uncharacterized protein [Source:UniProtKB/TrEMBL;Acc:E1B9M2]
14	949553	950464	ENSBTAG00000045763
14	954555	954673	ENSBTAG00000045557	5S_rRNA	5S ribosomal RNA [Source:RFAM;Acc:RF00001]
14	2178232	2201042	ENSBTAG00000008421	SCRIB	scribbled planar cell polarity protein [Source:HGNC Symbol;Acc:HGNC:30377]
14	2227350	2232020	ENSBTAG00000038682	FAM83H	family with sequence similarity 83 member H [Source:HGNC Symbol;Acc:HGNC:24797]
14	2235034	2240765	ENSBTAG00000019864	MAPK15	mitogen-activated protein kinase 15 [Source:HGNC Symbol;Acc:HGNC:24667]
14	2253177	2254950	ENSBTAG00000040360	CCDC166	coiled-coil domain containing 166 [Source:HGNC Symbol;Acc:HGNC:41910]
14	2266062	2267715	ENSBTAG00000045791	ZNF623	zinc finger protein 623 [Source:HGNC Symbol;Acc:HGNC:29084]
14	2281340	2284499	ENSBTAG00000046866
14	2288555	2293395	ENSBTAG00000034691	TSTA3	tissue specific transplantation antigen P35B [Source:HGNC Symbol;Acc:HGNC:12390]
14	2301587	2309099	ENSBTAG00000016810	PYCRL	pyrroline-5-carboxylate reductase-like [Source:HGNC Symbol;Acc:HGNC:25846]
14	2311790	2313733	ENSBTAG00000048160	TIGD5	tigger transposable element derived 5 [Source:HGNC Symbol;Acc:HGNC:18336]
14	2317971	2326718	ENSBTAG00000014643	eef1d	Elongation factor 1-delta [Source:UniProtKB/Swiss-Prot;Acc:A5D989]
14	2327870	2331019	ENSBTAG00000014642	NAPRT	nicotinate phosphoribosyltransferase [Source:HGNC Symbol;Acc:HGNC:30450]
14	2332751	2337785	ENSBTAG00000034613	MROH6	maestro heat like repeat family member 6 [Source:HGNC Symbol;Acc:HGNC:27814]
14	2341290	2346302	ENSBTAG00000021474	GSDMD	Gasdermin D; Gasdermin domain containing 1 [Source:UniProtKB/TrEMBL;Acc:Q29S10]
14	2354390	2418557	ENSBTAG00000021472	ZC3H3	zinc finger CCCH-type containing 3 [Source:HGNC Symbol;Acc:HGNC:28972]
14	41513836	41513938	ENSBTAG00000042995	U6	U6 spliceosomal RNA [Source:RFAM;Acc:RF00026]
14	83139846	83177274	ENSBTAG00000019639	SNX16	sorting nexin 16 [Source:HGNC Symbol;Acc:HGNC:14980]
14	83201749	83231069	ENSBTAG00000004792	CHMP4C	charged multivesicular body protein 4C [Source:HGNC Symbol;Acc:HGNC:30599]
14	83209932	83210074	ENSBTAG00000043940	U4	U4 spliceosomal RNA [Source:RFAM;Acc:RF00015]
14	83360211	83456674	ENSBTAG00000013165	ENPP2	ectonucleotide pyrophosphatase/phosphodiesterase 2 [Source:HGNC Symbol;Acc:HGNC:3357]
15	59499816	59575706	ENSBTAG00000002117	KIF18A	kinesin family member 18A [Source:HGNC Symbol;Acc:HGNC:29441]
15	59585680	59800570	ENSBTAG00000003361	METTL15	methyltransferase like 15 [Source:HGNC Symbol;Acc:HGNC:26606]
15	85246728	85265482	ENSBTAG00000048316		Uncharacterized protein [Source:UniProtKB/TrEMBL;Acc:G3N0Z7]
16	33163184	33172676	ENSBTAG00000007606	HNRNPU	heterogeneous nuclear ribonucleoprotein U [Source:HGNC Symbol;Acc:HGNC:5048]
16	33181539	33188176	ENSBTAG00000033136	COX20	COX20, cytochrome c oxidase assembly factor [Source:HGNC Symbol;Acc:HGNC:26970]
16	44633323	44671659	ENSBTAG00000011823	CLSTN1	calsyntenin 1 [Source:HGNC Symbol;Acc:HGNC:17447]
16	44674362	44688066	ENSBTAG00000018984	PIK3CD	phosphatidylinositol-4,5-bisphosphate 3-kinase catalytic subunit delta [Source:HGNC Symbol;Acc:HGNC:8977]
16	44685966	44686072	ENSBTAG00000042888	U6	U6 spliceosomal RNA [Source:RFAM;Acc:RF00026]
16	44727384	44727503	ENSBTAG00000036516	5S_rRNA	5S ribosomal RNA [Source:RFAM;Acc:RF00001]
16	44768107	44768213	ENSBTAG00000042532	U6	U6 spliceosomal RNA [Source:RFAM;Acc:RF00026]
16	44775432	44797198	ENSBTAG00000003180	TMEM201	transmembrane protein 201 [Source:HGNC Symbol;Acc:HGNC:33719]
16	44801770	44831904	ENSBTAG00000003177	SLC25A33	solute carrier family 25 member 33 [Source:HGNC Symbol;Acc:HGNC:29681]
17	35618100	35622852	ENSBTAG00000020883	IL2	interleukin-2 precursor [Source:RefSeq peptide;Acc:NP_851340]
17	35768716	35771692	ENSBTAG00000046302		Uncharacterized protein [Source:UniProtKB/TrEMBL;Acc:G3MXF9]
17	35870788	35873721	ENSBTAG00000045738		Uncharacterized protein [Source:UniProtKB/TrEMBL;Acc:G3MYJ9]
17	35912721	35914373	ENSBTAG00000045938		Uncharacterized protein [Source:UniProtKB/TrEMBL;Acc:G3X7Y8]
17	49075827	49090245	ENSBTAG00000002950
17	50927147	50927590	ENSBTAG00000046657		Uncharacterized protein [Source:UniProtKB/TrEMBL;Acc:G3MXY4]
17	51217469	51219592	ENSBTAG00000047597		Uncharacterized protein [Source:UniProtKB/TrEMBL;Acc:G3X7I2]
17	51260767	51262423	ENSBTAG00000033558		Uncharacterized protein [Source:UniProtKB/TrEMBL;Acc:G3X806]
17	51355676	51357428	ENSBTAG00000046306		Uncharacterized protein [Source:UniProtKB/TrEMBL;Acc:G5E6H6]
17	51374860	51380364	ENSBTAG00000047085	PRAME	Bos taurus preferentially expressed antigen in melanoma (PRAME), mRNA. [Source:RefSeq mRNA;Acc:NM_001245953]
17	51532092	51533990	ENSBTAG00000039769		Uncharacterized protein [Source:UniProtKB/TrEMBL;Acc:G3X8B9]
17	51645903	51648371	ENSBTAG00000034761		Uncharacterized protein [Source:UniProtKB/TrEMBL;Acc:G5E607]
17	51872341	51874762	ENSBTAG00000033620		Uncharacterized protein [Source:UniProtKB/TrEMBL;Acc:G5E5Z9]
18	23309540	23312757	ENSBTAG00000004838	IRX5	iroquois homeobox 5 [Source:HGNC Symbol;Acc:HGNC:14361]
18	23592718	23593060	ENSBTAG00000000171
18	36471594	36500063	ENSBTAG00000006347	UTP4	UTP4, small subunit processome component [Source:HGNC Symbol;Acc:HGNC:1983]
18	36510905	36574882	ENSBTAG00000001654	SNTB2	syntrophin beta 2 [Source:HGNC Symbol;Acc:HGNC:11169]
18	36584633	36595360	ENSBTAG00000001659		Uncharacterized protein; Vacuolar protein sorting 4 homolog A (S. cerevisiae) [Source:UniProtKB/TrEMBL;Acc:Q2HJB1]
18	36598368	36600210	ENSBTAG00000001663	PDF	peptide deformylase (mitochondrial) [Source:HGNC Symbol;Acc:HGNC:30012]
18	36600499	36607395	ENSBTAG00000001665		Conserved oligomeric Golgi complex subunit 8 [Source:UniProtKB/TrEMBL;Acc:F1N5R4]
18	36607628	36610400	ENSBTAG00000001666	NIP7	NIP7, nucleolar pre-rRNA processing protein [Source:HGNC Symbol;Acc:HGNC:24328]
18	36611038	36616277	ENSBTAG00000007616		Transmembrane emp24 domain-containing protein 6 [Source:UniProtKB/Swiss-Prot;Acc:Q0VCA9]
18	36618815	36640451	ENSBTAG00000007617	TERF2	telomeric repeat binding factor 2 [Source:HGNC Symbol;Acc:HGNC:11729]
18	36674604	36696376	ENSBTAG00000002412	CYB5B	cytochrome b5 type B [Source:HGNC Symbol;Acc:HGNC:24374]
18	36955238	37096910	ENSBTAG00000018421	WWP2	WW domain containing E3 ubiquitin protein ligase 2 [Source:HGNC Symbol;Acc:HGNC:16804]
18	37088137	37088230	ENSBTAG00000029771	bta-mir-140	bta-mir-140 [Source:miRBase;Acc:MI0005010]
18	37108019	37115996	ENSBTAG00000018425	PSMD7	proteasome 26S subunit, non-ATPase 7 [Source:HGNC Symbol;Acc:HGNC:9565]
18	50564356	50581387	ENSBTAG00000003871	CYP2B6	cytochrome P450 family 2 subfamily B member 6 [Source:HGNC Symbol;Acc:HGNC:2615]
18	50611276	50611827	ENSBTAG00000047196		Uncharacterized protein [Source:UniProtKB/TrEMBL;Acc:G3N1Z6]
18	50654851	50666554	ENSBTAG00000018240	CYP2S1	cytochrome P450 family 2 subfamily S member 1 [Source:HGNC Symbol;Acc:HGNC:15654]
19	9498689	9523833	ENSBTAG00000046321	TSPOAP1	TSPO associated protein 1 [Source:HGNC Symbol;Acc:HGNC:16831]
19	9527305	9527391	ENSBTAG00000029982	bta-mir-142	bta-mir-142 [Source:miRBase;Acc:MI0005011]
19	9540309	9546074	ENSBTAG00000003386	SUPT4H1	SPT4 homolog, DSIF elongation factor subunit [Source:HGNC Symbol;Acc:HGNC:11467]
19	9548268	9612348	ENSBTAG00000020119	RNF43	ring finger protein 43 [Source:HGNC Symbol;Acc:HGNC:18505]
19	12242530	12588255	ENSBTAG00000002663	BCAS3	BCAS3, microtubule associated cell migration factor [Source:HGNC Symbol;Acc:HGNC:14347]
19	12536191	12538358	ENSBTAG00000033841		Uncharacterized protein [Source:UniProtKB/TrEMBL;Acc:G3X7X0]
19	12570839	12573533	ENSBTAG00000045964		Uncharacterized protein [Source:UniProtKB/TrEMBL;Acc:G3MW02]
19	12591390	12591494	ENSBTAG00000043437	U6	U6 spliceosomal RNA [Source:RFAM;Acc:RF00026]
19	12602357	12662178	ENSBTAG00000009427	PPM1D	protein phosphatase, Mg2+/Mn2+ dependent 1D [Source:HGNC Symbol;Acc:HGNC:9277]
19	12622717	12623538	ENSBTAG00000046974
19	26916675	26922987	ENSBTAG00000035975	SCIMP	SLP adaptor and CSK interacting membrane protein [Source:HGNC Symbol;Acc:HGNC:33504]
19	26949113	26950507	ENSBTAG00000013906		Uncharacterized protein [Source:UniProtKB/TrEMBL;Acc:F1MK93]
19	26968018	26975114	ENSBTAG00000003699	ZFP3	ZFP3 zinc finger protein [Source:HGNC Symbol;Acc:HGNC:12861]
19	27014446	27043780	ENSBTAG00000001349	KIF1C	kinesin family member 1C [Source:HGNC Symbol;Acc:HGNC:6317]
19	27047777	27052238	ENSBTAG00000008593	INCA1	inhibitor of CDK, cyclin A1 interacting protein 1 [Source:HGNC Symbol;Acc:HGNC:32224]
19	27054328	27067739	ENSBTAG00000008591	CAMTA2	calmodulin binding transcription activator 2 [Source:HGNC Symbol;Acc:HGNC:18807]
19	27068573	27072718	ENSBTAG00000008590	SPAG7	sperm associated antigen 7 [Source:HGNC Symbol;Acc:HGNC:11216]
19	27073498	27078655	ENSBTAG00000005534	ENO3	enolase 3 [Source:HGNC Symbol;Acc:HGNC:3354]
19	27081319	27084643	ENSBTAG00000004915		Profilin-1 [Source:UniProtKB/Swiss-Prot;Acc:P02584]
19	27085162	27087524	ENSBTAG00000004913
19	27089299	27092026	ENSBTAG00000004910	SLC25A11	solute carrier family 25 member 11 [Source:HGNC Symbol;Acc:HGNC:10981]
19	27094265	27096217	ENSBTAG00000004909	GP1BA	glycoprotein Ib platelet alpha subunit [Source:HGNC Symbol;Acc:HGNC:4439]
19	27118517	27123114	ENSBTAG00000004908	CHRNE	cholinergic receptor nicotinic epsilon subunit [Source:HGNC Symbol;Acc:HGNC:1966]
19	27121211	27121973	ENSBTAG00000047992	C17orf107	chromosome 17 open reading frame 107 [Source:HGNC Symbol;Acc:HGNC:37238]
19	27123625	27170653	ENSBTAG00000004907	MINK1	misshapen-like kinase 1 [Source:RefSeq peptide;Acc:NP_001092846]
19	27490118	27500094	ENSBTAG00000025101	ASGR2	asialoglycoprotein receptor 2 [Source:HGNC Symbol;Acc:HGNC:743]
19	27529097	27532634	ENSBTAG00000012071	ASGR1	asialoglycoprotein receptor 1 [Source:HGNC Symbol;Acc:HGNC:742]
19	27539053	27539197	ENSBTAG00000042630	SNORA1	Small nucleolar RNA SNORA1 [Source:RFAM;Acc:RF00408]
19	27543283	27565410	ENSBTAG00000002564	DLG4	discs large MAGUK scaffold protein 4 [Source:HGNC Symbol;Acc:HGNC:2903]
19	27568181	27573378	ENSBTAG00000003072	ACADVL	acyl-CoA dehydrogenase, very long chain [Source:HGNC Symbol;Acc:HGNC:92]
19	27571341	27571429	ENSBTAG00000029812	bta-mir-324	bta-mir-324 [Source:miRBase;Acc:MI0009798]
19	27574027	27581405	ENSBTAG00000003075	DVL2	dishevelled segment polarity protein 2 [Source:HGNC Symbol;Acc:HGNC:3086]
19	27582170	27585794	ENSBTAG00000014881	PHF23	PHD finger protein 23 [Source:HGNC Symbol;Acc:HGNC:28428]
19	27586886	27588815	ENSBTAG00000014883	GABARAP	GABA type A receptor-associated protein [Source:HGNC Symbol;Acc:HGNC:4067]
19	27589896	27596032	ENSBTAG00000019443	CTDNEP1	CTD nuclear envelope phosphatase 1 [Source:HGNC Symbol;Acc:HGNC:19085]
19	27596778	27602464	ENSBTAG00000019446	ELP5	elongator acetyltransferase complex subunit 5 [Source:HGNC Symbol;Acc:HGNC:30617]
19	27602595	27604817	ENSBTAG00000019448	CLDN7	claudin 7 [Source:HGNC Symbol;Acc:HGNC:2049]
19	27616793	27621455	ENSBTAG00000009190	SLC2A4	Solute carrier family 2, facilitated glucose transporter member 4 [Source:UniProtKB/Swiss-Prot;Acc:Q27994]
19	27622773	27628780	ENSBTAG00000009126	YBX2	Y-box binding protein 2 [Source:HGNC Symbol;Acc:HGNC:17948]
19	27648382	27653256	ENSBTAG00000002018		Eukaryotic translation initiation factor 5A-1 [Source:UniProtKB/Swiss-Prot;Acc:Q6EWQ7]
19	27653444	27656067	ENSBTAG00000010513	GPS2	G protein pathway suppressor 2 [Source:HGNC Symbol;Acc:HGNC:4550]
19	27656328	27668154	ENSBTAG00000010519		Uncharacterized protein [Source:UniProtKB/TrEMBL;Acc:F1MXX8]
19	27669262	27672230	ENSBTAG00000045892		Uncharacterized protein [Source:UniProtKB/TrEMBL;Acc:G3MZM7]
19	27673004	27684649	ENSBTAG00000010527	ACAP1	ArfGAP with coiled-coil, ankyrin repeat and PH domains 1 [Source:HGNC Symbol;Acc:HGNC:16467]
19	27973743	27978543	ENSBTAG00000013680	ATP1B2	ATPase Na+/K+ transporting subunit beta 2 [Source:HGNC Symbol;Acc:HGNC:805]
19	27985495	27997841	ENSBTAG00000001069	TP53	Cellular tumor antigen p53 [Source:UniProtKB/Swiss-Prot;Acc:P67939]
19	27998930	28010744	ENSBTAG00000001071	WRAP53	WD repeat containing antisense to TP53 [Source:HGNC Symbol;Acc:HGNC:25522]
19	28012878	28016763	ENSBTAG00000037604	EFNB3	ephrin B3 [Source:HGNC Symbol;Acc:HGNC:3228]
19	28027092	28134582	ENSBTAG00000008605	DNAH2	dynein axonemal heavy chain 2 [Source:HGNC Symbol;Acc:HGNC:2948]
19	39194570	39296546	ENSBTAG00000013740	SP2	Sp2 transcription factor [Source:HGNC Symbol;Acc:HGNC:11207]
19	39351741	39363523	ENSBTAG00000014199	TBX21	T-box 21 [Source:HGNC Symbol;Acc:HGNC:11599]
19	39384855	39401009	ENSBTAG00000011280	TBKBP1	TBK1 binding protein 1 [Source:HGNC Symbol;Acc:HGNC:30140]
19	39409895	39431772	ENSBTAG00000006586	KPNB1	karyopherin subunit beta 1 [Source:HGNC Symbol;Acc:HGNC:6400]
19	40495454	40516179	ENSBTAG00000013236	MED1	mediator complex subunit 1 [Source:HGNC Symbol;Acc:HGNC:9234]
19	40516423	40516496	ENSBTAG00000044355	bta-mir-2342	bta-mir-2342 [Source:miRBase;Acc:MI0011370]
19	40528317	40566472	ENSBTAG00000013238	CDK12	cyclin dependent kinase 12 [Source:HGNC Symbol;Acc:HGNC:24224]
19	40634439	40635587	ENSBTAG00000004119	NEUROD2	neuronal differentiation 2 [Source:HGNC Symbol;Acc:HGNC:7763]
19	40655222	40663767	ENSBTAG00000006035	PPP1R1B	protein phosphatase 1 regulatory inhibitor subunit 1B [Source:HGNC Symbol;Acc:HGNC:9287]
19	40664260	40688903	ENSBTAG00000011729	STARD3	StAR related lipid transfer domain containing 3 [Source:HGNC Symbol;Acc:HGNC:17579]
19	40691138	40692346	ENSBTAG00000011730	TCAP	titin-cap [Source:HGNC Symbol;Acc:HGNC:11610]
19	40694079	40695765	ENSBTAG00000011731	PNMT	phenylethanolamine N-methyltransferase [Source:HGNC Symbol;Acc:HGNC:9160]
19	40696351	40710279	ENSBTAG00000011732	PGAP3	post-GPI attachment to proteins 3 [Source:HGNC Symbol;Acc:HGNC:23719]
19	40961497	40974702	ENSBTAG00000021461	PSMD3	proteasome 26S subunit, non-ATPase 3 [Source:HGNC Symbol;Acc:HGNC:9560]
19	40981690	40983998	ENSBTAG00000021462	CSF3	colony stimulating factor 3 [Source:HGNC Symbol;Acc:HGNC:2438]
19	40985698	41009183	ENSBTAG00000021468	MED24	mediator complex subunit 24 [Source:HGNC Symbol;Acc:HGNC:22963]
19	40992603	40992706	ENSBTAG00000045067	SNORD124	Small nucleolar RNA SNORD124 [Source:RFAM;Acc:RF01211]
19	41017271	41042023	ENSBTAG00000010745	THRA	thyroid hormone receptor, alpha [Source:HGNC Symbol;Acc:HGNC:11796]
19	41040926	41048228	ENSBTAG00000012178	NR1D1	nuclear receptor subfamily 1 group D member 1 [Source:HGNC Symbol;Acc:HGNC:7962]
19	41069311	41079135	ENSBTAG00000010375
19	41084252	41106062	ENSBTAG00000006250	CASC3	cancer susceptibility candidate 3 [Source:HGNC Symbol;Acc:HGNC:17040]
19	41109870	41122210	ENSBTAG00000015232	RAPGEFL1	Rap guanine nucleotide exchange factor like 1 [Source:HGNC Symbol;Acc:HGNC:17428]
19	41162358	41177893	ENSBTAG00000038126	WIPF2	WAS/WASL interacting protein family member 2 [Source:HGNC Symbol;Acc:HGNC:30923]
19	41185975	41196948	ENSBTAG00000010384	CDC6	cell division cycle 6 [Source:HGNC Symbol;Acc:HGNC:1744]
19	41210900	41249293	ENSBTAG00000012500	RARA	retinoic acid receptor alpha [Source:HGNC Symbol;Acc:HGNC:9864]
19	41259127	41259981	ENSBTAG00000018759
19	41281652	41307194	ENSBTAG00000019262	TOP2A	topoisomerase (DNA) II alpha [Source:HGNC Symbol;Acc:HGNC:11989]
19	41326678	41338255	ENSBTAG00000008611	IGFBP4	insulin like growth factor binding protein 4 [Source:HGNC Symbol;Acc:HGNC:5473]
19	41350972	41370441	ENSBTAG00000007958	TNS4	tensin 4 [Source:HGNC Symbol;Acc:HGNC:24352]
19	41428917	41440070	ENSBTAG00000015133	CCR7	C-C motif chemokine receptor 7 [Source:HGNC Symbol;Acc:HGNC:1608]
19	42888854	42895399	ENSBTAG00000044019	KAT2A	lysine acetyltransferase 2A [Source:HGNC Symbol;Acc:HGNC:4201]
19	42896709	42897222	ENSBTAG00000024979	HSPB9	heat shock protein family B (small) member 9 [Source:HGNC Symbol;Acc:HGNC:30589]
19	42898002	42903081	ENSBTAG00000006982
19	42922699	42938502	ENSBTAG00000001195	KCNH4	potassium voltage-gated channel subfamily H member 4 [Source:HGNC Symbol;Acc:HGNC:6253]
19	42941042	42942287	ENSBTAG00000000665	HCRT	hypocretin neuropeptide precursor [Source:HGNC Symbol;Acc:HGNC:4847]
19	42946040	42949784	ENSBTAG00000000666	GHDC	GH3 domain containing [Source:HGNC Symbol;Acc:HGNC:24438]
19	42960226	42996671	ENSBTAG00000010125	STAT5B	signal transducer and activator of transcription 5B [Source:HGNC Symbol;Acc:HGNC:11367]
19	43033597	43054075	ENSBTAG00000009496	STAT5A	signal transducer and activator of transcription 5A [Source:RefSeq peptide;Acc:NP_001012691]
19	43056660	43132624	ENSBTAG00000021523	STAT3	signal transducer and activator of transcription 3 [Source:HGNC Symbol;Acc:HGNC:11364]
19	43148013	43162165	ENSBTAG00000039684	PTRF	polymerase I and transcript release factor [Source:HGNC Symbol;Acc:HGNC:9688]
19	43201174	43251818	ENSBTAG00000019218	ATP6V0A1	ATPase H+ transporting V0 subunit a1 [Source:HGNC Symbol;Acc:HGNC:865]
19	43226784	43226918	ENSBTAG00000046078	SNORA31	Small nucleolar RNA SNORA31 [Source:RFAM;Acc:RF00322]
19	43258822	43265801	ENSBTAG00000047956	NAGLU	N-acetyl-alpha-glucosaminidase [Source:HGNC Symbol;Acc:HGNC:7632]
19	43268326	43270819	ENSBTAG00000047604	HSD17B1	hydroxysteroid 17-beta dehydrogenase 1 [Source:HGNC Symbol;Acc:HGNC:5210]
19	43279035	43283109	ENSBTAG00000046746	COASY	Coenzyme A synthase [Source:HGNC Symbol;Acc:HGNC:29932]
19	43283855	43290953	ENSBTAG00000046670	MLX	MLX, MAX dimerization protein [Source:HGNC Symbol;Acc:HGNC:11645]
19	43290562	43295238	ENSBTAG00000020907	PSMC3IP	Bos taurus PSMC3 interacting protein (PSMC3IP), mRNA. [Source:RefSeq mRNA;Acc:NM_001244194]
19	43298125	43316234	ENSBTAG00000032493	FAM134C	family with sequence similarity 134 member C [Source:HGNC Symbol;Acc:HGNC:27258]
19	43316471	43321165	ENSBTAG00000048152	TUBG1	Tubulin gamma-1 chain [Source:UniProtKB/Swiss-Prot;Acc:Q0VCD2]
20	2680574	3054892	ENSBTAG00000024801	RANBP17	RAN binding protein 17 [Source:HGNC Symbol;Acc:HGNC:14428]
20	48874612	49060950	ENSBTAG00000002845	CDH10	cadherin 10 [Source:HGNC Symbol;Acc:HGNC:1749]
21	1852998	1854799	ENSBTAG00000013567	OR5D13	olfactory receptor family 5 subfamily D member 13 (gene/pseudogene) [Source:HGNC Symbol;Acc:HGNC:15280]
21	1883667	1883785	ENSBTAG00000048284	5S_rRNA	5S ribosomal RNA [Source:RFAM;Acc:RF00001]
21	1899414	1917513	ENSBTAG00000035333		Uncharacterized protein [Source:UniProtKB/TrEMBL;Acc:E1B9F5]
22	2807583	2978687	ENSBTAG00000022751	ZCWPW2	zinc finger CW-type and PWWP domain containing 2 [Source:HGNC Symbol;Acc:HGNC:23574]
22	30019806	30078465	ENSBTAG00000018862	EIF4E3	eukaryotic translation initiation factor 4E family member 3 [Source:HGNC Symbol;Acc:HGNC:31837]
22	30035342	30044548	ENSBTAG00000019330	PROK2	prokineticin 2 [Source:HGNC Symbol;Acc:HGNC:18455]
22	30220160	30220277	ENSBTAG00000038546	bta-mir-1284	bta-mir-1284 [Source:miRBase;Acc:MI0010456]
22	39175038	40360572	ENSBTAG00000021911	PTPRG	protein tyrosine phosphatase, receptor type G [Source:HGNC Symbol;Acc:HGNC:9671]
22	41319551	42108622	ENSBTAG00000014418	FHIT	fragile histidine triad [Source:HGNC Symbol;Acc:HGNC:3701]
22	45094510	45555745	ENSBTAG00000010029	ERC2	ELKS/RAB6-interacting/CAST family member 2 [Source:HGNC Symbol;Acc:HGNC:31922]
23	184673	864355	ENSBTAG00000043990	KHDRBS2	KH RNA binding domain containing, signal transduction associated 2 [Source:HGNC Symbol;Acc:HGNC:18114]
23	18299317	18623680	ENSBTAG00000032887
23	18671464	18805208	ENSBTAG00000004104	RUNX2	runt related transcription factor 2 [Source:HGNC Symbol;Acc:HGNC:10472]
23	24489541	24490044	ENSBTAG00000008588
23	24528155	24571511	ENSBTAG00000025494	PAQR8	progestin and adipoQ receptor family member 8 [Source:HGNC Symbol;Acc:HGNC:15708]
25	39160895	39279504	ENSBTAG00000017175	RNF216	ring finger protein 216 [Source:HGNC Symbol;Acc:HGNC:21698]
25	39292721	39302192	ENSBTAG00000003191	FSCN1	fascin actin-bundling protein 1 [Source:HGNC Symbol;Acc:HGNC:11148]
25	39308651	39309366	ENSBTAG00000047781		Uncharacterized protein [Source:UniProtKB/TrEMBL;Acc:B6VAE3]
25	39343633	39347044	ENSBTAG00000026199	ACTB	actin beta [Source:HGNC Symbol;Acc:HGNC:132]
25	39359290	39376730	ENSBTAG00000010264	FBXL18	F-box and leucine rich repeat protein 18 [Source:HGNC Symbol;Acc:HGNC:21874]
26	16130565	16159314	ENSBTAG00000020375		Uncharacterized protein [Source:UniProtKB/TrEMBL;Acc:F1MEU8]
26	16231617	16288568	ENSBTAG00000023955		Uncharacterized protein [Source:UniProtKB/TrEMBL;Acc:F1N6N4]
26	21056133	21108833	ENSBTAG00000010742	PKD2L1	polycystin 2 like 1, transient receptor potential cation channel [Source:HGNC Symbol;Acc:HGNC:9011]
26	21132751	21133969	ENSBTAG00000047957
26	21141592	21148318	ENSBTAG00000045728		acyl-CoA desaturase [Source:RefSeq peptide;Acc:NP_776384]
26	39292197	39356979	ENSBTAG00000022808	CACUL1	CDK2 associated cullin domain 1 [Source:HGNC Symbol;Acc:HGNC:23727]
27	26263003	26449795	ENSBTAG00000021592	WRN	Bos taurus Werner syndrome, RecQ helicase-like (WRN), mRNA. [Source:RefSeq mRNA;Acc:NM_001143857]
29	198199	198318	ENSBTAG00000047527	5S_rRNA	5S ribosomal RNA [Source:RFAM;Acc:RF00001]
29	272264	273010	ENSBTAG00000046335
29	17833137	17887917	ENSBTAG00000002922
29	45315574	45323300	ENSBTAG00000031688
29	45338337	45347624	ENSBTAG00000000423	RBM4B	RNA binding motif protein 4B [Source:HGNC Symbol;Acc:HGNC:28842]
29	45358814	45438945	ENSBTAG00000005929	SPTBN2	spectrin beta, non-erythrocytic 2 [Source:HGNC Symbol;Acc:HGNC:11276]
29	45378039	45503093	ENSBTAG00000019689	C11orf80	chromosome 11 open reading frame 80 [Source:HGNC Symbol;Acc:HGNC:26197]
