# Supplementary material for: Signatures of Selection for Environmental Adaptation and Zebu × Taurine Hybrid Fitness in East African Shorthorn Zebu
Source: Front Genet. 2017 Jun 8;8:68. doi: 10.3389/fgene.2017.00068 (PMC5462927; doi:10.3389/fgene.2017.00068)
Supplement: Supplementary file 4 [file Table13.XLSX]

## Sheet: EASZ
Supplementary Table 13: Genes within the genome-wide SNP analyses and Hp overlapping candidate regions for KEASZ, East African(EASZ and Uganda), and East and West African (EASZ, Uganda and Nigeria) cattle.
BTA	Gene Start (bp)	Gene End (bp)	Ensembl Gene ID	Associated Gene Name	Description
2	71099131	71134074	ENSBTAG00000018473	MARCO	macrophage receptor with collagenous structure [Source:HGNC Symbol;Acc:HGNC:6895]
2	125294728	125324175	ENSBTAG00000015771	YTHDF2	YTH N6-methyladenosine RNA binding protein 2 [Source:HGNC Symbol;Acc:HGNC:31675]
2	125334330	125334436	ENSBTAG00000043380	U6	U6 spliceosomal RNA [Source:RFAM;Acc:RF00026]
2	125343515	125370269	ENSBTAG00000001160	GMEB1	glucocorticoid modulatory element binding protein 1 [Source:HGNC Symbol;Acc:HGNC:4370]
2	125390299	125390431	ENSBTAG00000042723	U11	U11 spliceosomal RNA [Source:RFAM;Acc:RF00548]
2	125394311	125418237	ENSBTAG00000026660		Transcription initiation factor TFIID subunit 12 [Source:UniProtKB/Swiss-Prot;Acc:Q3T174]
2	125426086	125427402	ENSBTAG00000021525
2	125434927	125438150	ENSBTAG00000048228		Hypothetical LOC100174923 protein; Uncharacterized protein [Source:UniProtKB/TrEMBL;Acc:B5AGT0]
2	125436173	125436307	ENSBTAG00000042986	SNORA16	Small nucleolar RNA SNORA16B/SNORA16A family [Source:RFAM;Acc:RF00190]
2	125436795	125436925	ENSBTAG00000042871	SNORA44	Small nucleolar RNA SNORA44 [Source:RFAM;Acc:RF00405]
2	125437145	125437270	ENSBTAG00000043315	SNORA61	Small nucleolar RNA SNORA61 [Source:RFAM;Acc:RF00420]
2	125437888	125437961	ENSBTAG00000042553	SNORD99	Small nucleolar RNA SNORD99 [Source:RFAM;Acc:RF00608]
2	125439385	125462744	ENSBTAG00000010393	TRNAU1AP	tRNA selenocysteine 1 associated protein 1 [Source:HGNC Symbol;Acc:HGNC:30813]
2	125468461	125475905	ENSBTAG00000003788	RCC1	regulator of chromosome condensation 1 [Source:HGNC Symbol;Acc:HGNC:1913]
2	125499760	125499963	ENSBTAG00000046050	SNORA73	Small nucleolar RNA SNORA73 family [Source:RFAM;Acc:RF00045]
2	125500693	125500896	ENSBTAG00000046681	SNORA73	Small nucleolar RNA SNORA73 family [Source:RFAM;Acc:RF00045]
2	125501622	125501825	ENSBTAG00000045668	SNORA73	Small nucleolar RNA SNORA73 family [Source:RFAM;Acc:RF00045]
2	125507620	125558651	ENSBTAG00000002727	PHACTR4	phosphatase and actin regulator 4 [Source:HGNC Symbol;Acc:HGNC:25793]
2	125600540	125600953	ENSBTAG00000003676		Uncharacterized protein [Source:UniProtKB/TrEMBL;Acc:F1N6T9]
2	125646957	125647070	ENSBTAG00000045032	SNORA40	Small nucleolar RNA SNORA40 [Source:RFAM;Acc:RF00561]
2	125653307	125658882	ENSBTAG00000002678	MED18	mediator complex subunit 18 [Source:HGNC Symbol;Acc:HGNC:25944]
2	125698160	125714128	ENSBTAG00000002363	SESN2	sestrin 2 [Source:HGNC Symbol;Acc:HGNC:20746]
2	125727885	125730128	ENSBTAG00000006342
2	125733245	125757519	ENSBTAG00000018385	DNAJC8	DnaJ heat shock protein family (Hsp40) member C8 [Source:HGNC Symbol;Acc:HGNC:15470]
2	125784497	125811602	ENSBTAG00000027051	PTAFR	platelet activating factor receptor [Source:HGNC Symbol;Acc:HGNC:9582]
2	125829745	125830707	ENSBTAG00000009937		Uncharacterized protein [Source:UniProtKB/TrEMBL;Acc:F1MTY3]
2	125899852	125969668	ENSBTAG00000043989	EYA3	EYA transcriptional coactivator and phosphatase 3 [Source:HGNC Symbol;Acc:HGNC:3521]
2	125975898	125982957	ENSBTAG00000008800	XKR8	XK related 8 [Source:HGNC Symbol;Acc:HGNC:25508]
2	125983558	126015376	ENSBTAG00000012997	SMPDL3B	sphingomyelin phosphodiesterase acid like 3B [Source:HGNC Symbol;Acc:HGNC:21416]
2	126030987	126055499	ENSBTAG00000006225	RPA2	replication protein A2 [Source:HGNC Symbol;Acc:HGNC:10290]
2	126058353	126070741	ENSBTAG00000006223	THEMIS2	thymocyte selection associated family member 2 [Source:HGNC Symbol;Acc:HGNC:16839]
5	48563806	48743354	ENSBTAG00000044017	MSRB3	methionine sulfoxide reductase B3 [Source:HGNC Symbol;Acc:HGNC:27375]
5	48773272	48844474	ENSBTAG00000039435	LEMD3	inner nuclear membrane protein Man1 [Source:RefSeq peptide;Acc:NP_001179628]
5	48917722	49009466	ENSBTAG00000014758	WIF1	WNT inhibitory factor 1 [Source:HGNC Symbol;Acc:HGNC:18081]
5	48952298	48952372	ENSBTAG00000045248	bta-mir-2429	bta-mir-2429 [Source:miRBase;Acc:MI0011479]
5	48996775	48996881	ENSBTAG00000042928	U6	U6 spliceosomal RNA [Source:RFAM;Acc:RF00026]
5	49181675	49265076	ENSBTAG00000011352	TBC1D30	TBC1 domain family member 30 [Source:HGNC Symbol;Acc:HGNC:29164]
7	31688655	31774451	ENSBTAG00000013184	CEP120	centrosomal protein 120 [Source:HGNC Symbol;Acc:HGNC:26690]
7	33089540	33101644	ENSBTAG00000012994	LOX	lysyl oxidase [Source:HGNC Symbol;Acc:HGNC:6664]
7	33128260	33152038	ENSBTAG00000014320	SRFBP1	serum response factor binding protein 1 [Source:HGNC Symbol;Acc:HGNC:26333]
7	33278651	33278776	ENSBTAG00000044364	5S_rRNA	5S ribosomal RNA [Source:RFAM;Acc:RF00001]
7	51361891	51418615	ENSBTAG00000010063	KDM3B	lysine demethylase 3B [Source:HGNC Symbol;Acc:HGNC:1337]
7	51421165	51427158	ENSBTAG00000010068	REEP2	receptor accessory protein 2 [Source:HGNC Symbol;Acc:HGNC:17975]
7	51438727	51442500	ENSBTAG00000010069	EGR1	early growth response 1 [Source:HGNC Symbol;Acc:HGNC:3238]
7	51470294	51498199	ENSBTAG00000011415	ETF1	eukaryotic translation termination factor 1 [Source:HGNC Symbol;Acc:HGNC:3477]
7	51506219	51521515	ENSBTAG00000011419	HSPA9	heat shock protein family A (Hsp70) member 9 [Source:HGNC Symbol;Acc:HGNC:5244]
7	51509435	51509499	ENSBTAG00000045306	SNORD63	Small nucleolar RNA SNORD63 [Source:RFAM;Acc:RF00154]
7	51510849	51510920	ENSBTAG00000043776	SNORD63	Small nucleolar RNA SNORD63 [Source:RFAM;Acc:RF00154]
7	51683087	51684304	ENSBTAG00000004415
7	51688098	51880519	ENSBTAG00000014182	CTNNA1	Bos taurus catenin (cadherin-associated protein), alpha 1, 102kDa (CTNNA1), mRNA. [Source:RefSeq mRNA;Acc:NM_001035366]
7	51745434	51745547	ENSBTAG00000029283	5S_rRNA	5S ribosomal RNA [Source:RFAM;Acc:RF00001]
7	51803645	51806667	ENSBTAG00000014192	LRRTM2	leucine rich repeat transmembrane neuronal 2 [Source:HGNC Symbol;Acc:HGNC:19409]
7	51888630	52144488	ENSBTAG00000033747	SIL1	SIL1 nucleotide exchange factor [Source:HGNC Symbol;Acc:HGNC:24624]
7	51944664	51945231	ENSBTAG00000046926	GPX4	glutathione peroxidase 4 [Source:HGNC Symbol;Acc:HGNC:4556]
7	52207256	52207396	ENSBTAG00000044898	SNORA74	Small nucleolar RNA SNORA74 [Source:RFAM;Acc:RF00090]
7	52209220	52209419	ENSBTAG00000042256	SNORA74	Small nucleolar RNA SNORA74 [Source:RFAM;Acc:RF00090]
7	52218128	52244915	ENSBTAG00000006756		Uncharacterized protein [Source:UniProtKB/TrEMBL;Acc:F1MXI4]
7	52252774	52270426	ENSBTAG00000008224	PAIP2	poly(A) binding protein interacting protein 2 [Source:HGNC Symbol;Acc:HGNC:17970]
7	52272186	52284986	ENSBTAG00000010798	SLC23A1	solute carrier family 23 member 1 [Source:HGNC Symbol;Acc:HGNC:10974]
7	52285863	52287943	ENSBTAG00000038337	MZB1	marginal zone B and B1 cell specific protein [Source:HGNC Symbol;Acc:HGNC:30125]
7	52290536	52293580	ENSBTAG00000030520	PROB1	proline rich basic protein 1 [Source:HGNC Symbol;Acc:HGNC:41906]
7	52295318	52300482	ENSBTAG00000017957	SPATA24	spermatogenesis associated 24 [Source:HGNC Symbol;Acc:HGNC:27322]
7	52305244	52337268	ENSBTAG00000002286	DNAJC18	DnaJ heat shock protein family (Hsp40) member C18 [Source:HGNC Symbol;Acc:HGNC:28429]
7	52346079	52354152	ENSBTAG00000030518		Endothelial cell-specific chemotaxis regulator [Source:UniProtKB/Swiss-Prot;Acc:Q2KIX5]
7	52355941	52357730	ENSBTAG00000030517		Uncharacterized protein [Source:UniProtKB/TrEMBL;Acc:E1B8N0]
7	52361793	52368150	ENSBTAG00000002296	TMEM173	transmembrane protein 173 [Source:HGNC Symbol;Acc:HGNC:27962]
7	52414547	52457128	ENSBTAG00000004161	UBE2D3	Ubiquitin-conjugating enzyme E2 D2 [Source:UniProtKB/Swiss-Prot;Acc:Q1RMX2]
7	52505097	52513059	ENSBTAG00000003986	CXXC5	CXXC finger protein 5 [Source:HGNC Symbol;Acc:HGNC:26943]
7	52669811	52707149	ENSBTAG00000000238	PSD2	pleckstrin and Sec7 domain containing 2 [Source:HGNC Symbol;Acc:HGNC:19092]
7	52714639	52774754	ENSBTAG00000010689	NRG2	neuregulin 2 [Source:HGNC Symbol;Acc:HGNC:7998]
7	52936424	52936529	ENSBTAG00000042790	U6	U6 spliceosomal RNA [Source:RFAM;Acc:RF00026]
7	52983071	52984039	ENSBTAG00000008881	PURA	purine rich element binding protein A [Source:HGNC Symbol;Acc:HGNC:9701]
7	52997527	52998020	ENSBTAG00000025226	IGIP	IgA inducing protein [Source:HGNC Symbol;Acc:HGNC:33847]
7	53047810	53118491	ENSBTAG00000016595	CYSTM1	cysteine rich transmembrane module containing 1 [Source:HGNC Symbol;Acc:HGNC:30239]
7	53119765	53193428	ENSBTAG00000016596	PFDN1	prefoldin subunit 1 [Source:HGNC Symbol;Acc:HGNC:8866]
7	53216665	53227848	ENSBTAG00000021766	HBEGF	heparin binding EGF like growth factor [Source:HGNC Symbol;Acc:HGNC:3059]
7	53242016	53256016	ENSBTAG00000021775	SLC4A9	anion exchange protein 4 [Source:RefSeq peptide;Acc:NP_001179135]
7	53294302	53407210	ENSBTAG00000010871		Uncharacterized protein [Source:UniProtKB/TrEMBL;Acc:G3MZJ0]
7	53322494	53322600	ENSBTAG00000042520	U6	U6 spliceosomal RNA [Source:RFAM;Acc:RF00026]
9	73931379	73931491	ENSBTAG00000043896	5S_rRNA	5S ribosomal RNA [Source:RFAM;Acc:RF00001]
9	73977645	74002359	ENSBTAG00000007975	ALDH8A1	aldehyde dehydrogenase 8 family member A1 [Source:HGNC Symbol;Acc:HGNC:15471]
9	74011379	74096501	ENSBTAG00000020174	HBS1L	HBS1 like translational GTPase [Source:HGNC Symbol;Acc:HGNC:4834]
9	74021313	74021407	ENSBTAG00000047686
9	76766557	76776874	ENSBTAG00000000436	TNFAIP3	TNF alpha induced protein 3 [Source:HGNC Symbol;Acc:HGNC:11896]
9	76799262	76799536	ENSBTAG00000044558	7SK	7SK RNA [Source:RFAM;Acc:RF00100]
9	76831897	76831990	ENSBTAG00000045015	U6	U6 spliceosomal RNA [Source:RFAM;Acc:RF00026]
11	75141459	75261008	ENSBTAG00000017255	ATAD2B	ATPase family, AAA domain containing 2B [Source:HGNC Symbol;Acc:HGNC:29230]
11	75290644	75623195	ENSBTAG00000021969	KLHL29	kelch like family member 29 [Source:HGNC Symbol;Acc:HGNC:29404]
12	20856479	20887977	ENSBTAG00000005284	SERPINE3	serpin family E member 3 [Source:HGNC Symbol;Acc:HGNC:24774]
12	20888781	20973823	ENSBTAG00000002970	INTS6	integrator complex subunit 6 [Source:HGNC Symbol;Acc:HGNC:14879]
12	21083061	21268125	ENSBTAG00000008053	WDFY2	WD repeat and FYVE domain containing 2 [Source:HGNC Symbol;Acc:HGNC:20482]
12	21275900	21316172	ENSBTAG00000016109	DHRS12	dehydrogenase/reductase 12 [Source:HGNC Symbol;Acc:HGNC:25832]
12	29234959	29280832	ENSBTAG00000015132	RXFP2	relaxin/insulin like family peptide receptor 2 [Source:HGNC Symbol;Acc:HGNC:17318]
13	48086530	48150177	ENSBTAG00000008293	GPCPD1	glycerophosphocholine phosphodiesterase 1 [Source:HGNC Symbol;Acc:HGNC:26957]
13	48618063	48665879	ENSBTAG00000020465	FERMT1	fermitin family member 1 [Source:HGNC Symbol;Acc:HGNC:15889]
13	49550050	49561303	ENSBTAG00000005111	BMP2	bone morphogenetic protein 2 [Source:HGNC Symbol;Acc:HGNC:1069]
13	50354055	50354498	ENSBTAG00000048291		Uncharacterized protein [Source:UniProtKB/TrEMBL;Acc:G3MY62]
13	50358162	50359402	ENSBTAG00000045753
13	50362601	50399181	ENSBTAG00000046276		Uncharacterized protein [Source:UniProtKB/TrEMBL;Acc:G3N222]
13	50367208	50384236	ENSBTAG00000046776		Ubiquitin-conjugating enzyme E2 D3; Uncharacterized protein [Source:UniProtKB/TrEMBL;Acc:G3MZ57]
13	50369150	50386926	ENSBTAG00000047638		Ubiquitin-conjugating enzyme E2 D3; Uncharacterized protein [Source:UniProtKB/TrEMBL;Acc:G3MZ57]
13	50370106	50392917	ENSBTAG00000047320		Ubiquitin-conjugating enzyme E2 D3; Uncharacterized protein [Source:UniProtKB/TrEMBL;Acc:G3MZ57]
13	50372923	50384126	ENSBTAG00000047962		Ubiquitin-conjugating enzyme E2 D3; Uncharacterized protein [Source:UniProtKB/TrEMBL;Acc:G3MZ57]
13	50373933	50378534	ENSBTAG00000048089		Ubiquitin-conjugating enzyme E2 D3; Uncharacterized protein [Source:UniProtKB/TrEMBL;Acc:G3MZ57]
13	50375754	50380459	ENSBTAG00000047653		Ubiquitin-conjugating enzyme E2 D3; Uncharacterized protein [Source:UniProtKB/TrEMBL;Acc:G3MZ57]
13	50376900	50385121	ENSBTAG00000047102		Ubiquitin-conjugating enzyme E2 D3; Uncharacterized protein [Source:UniProtKB/TrEMBL;Acc:G3MZ57]
13	50377759	50385128	ENSBTAG00000046716		Ubiquitin-conjugating enzyme E2 D3; Uncharacterized protein [Source:UniProtKB/TrEMBL;Acc:G3MZ57]
13	50382536	50393772	ENSBTAG00000045555		Ubiquitin-conjugating enzyme E2 D3; Uncharacterized protein [Source:UniProtKB/TrEMBL;Acc:G3MZ57]
13	50384433	50400983	ENSBTAG00000046631		Ubiquitin-conjugating enzyme E2 D3; Uncharacterized protein [Source:UniProtKB/TrEMBL;Acc:G3MZ57]
13	55509535	55517058	ENSBTAG00000021558	LSM14B	LSM family member 14B [Source:HGNC Symbol;Acc:HGNC:15887]
13	55519323	55521407	ENSBTAG00000031625	HRH3	histamine receptor H3 [Source:HGNC Symbol;Acc:HGNC:5184]
13	55530681	55537451	ENSBTAG00000014442	MTG2	mitochondrial ribosome associated GTPase 2 [Source:HGNC Symbol;Acc:HGNC:16239]
13	55538716	55566383	ENSBTAG00000014438	SS18L1	SS18L1, nBAF chromatin remodeling complex subunit [Source:HGNC Symbol;Acc:HGNC:15592]
19	9498689	9523833	ENSBTAG00000046321	TSPOAP1	TSPO associated protein 1 [Source:HGNC Symbol;Acc:HGNC:16831]
19	9527305	9527391	ENSBTAG00000029982	bta-mir-142	bta-mir-142 [Source:miRBase;Acc:MI0005011]
19	9540309	9546074	ENSBTAG00000003386	SUPT4H1	SPT4 homolog, DSIF elongation factor subunit [Source:HGNC Symbol;Acc:HGNC:11467]
19	9548268	9612348	ENSBTAG00000020119	RNF43	ring finger protein 43 [Source:HGNC Symbol;Acc:HGNC:18505]
19	26916675	26922987	ENSBTAG00000035975	SCIMP	SLP adaptor and CSK interacting membrane protein [Source:HGNC Symbol;Acc:HGNC:33504]
19	26949113	26950507	ENSBTAG00000013906		Uncharacterized protein [Source:UniProtKB/TrEMBL;Acc:F1MK93]
19	26968018	26975114	ENSBTAG00000003699	ZFP3	ZFP3 zinc finger protein [Source:HGNC Symbol;Acc:HGNC:12861]
19	27014446	27043780	ENSBTAG00000001349	KIF1C	kinesin family member 1C [Source:HGNC Symbol;Acc:HGNC:6317]
19	27047777	27052238	ENSBTAG00000008593	INCA1	inhibitor of CDK, cyclin A1 interacting protein 1 [Source:HGNC Symbol;Acc:HGNC:32224]
19	27054328	27067739	ENSBTAG00000008591	CAMTA2	calmodulin binding transcription activator 2 [Source:HGNC Symbol;Acc:HGNC:18807]
19	27068573	27072718	ENSBTAG00000008590	SPAG7	sperm associated antigen 7 [Source:HGNC Symbol;Acc:HGNC:11216]
19	27073498	27078655	ENSBTAG00000005534	ENO3	enolase 3 [Source:HGNC Symbol;Acc:HGNC:3354]
19	27081319	27084643	ENSBTAG00000004915		Profilin-1 [Source:UniProtKB/Swiss-Prot;Acc:P02584]
19	27085162	27087524	ENSBTAG00000004913
19	27089299	27092026	ENSBTAG00000004910	SLC25A11	solute carrier family 25 member 11 [Source:HGNC Symbol;Acc:HGNC:10981]
19	27094265	27096217	ENSBTAG00000004909	GP1BA	glycoprotein Ib platelet alpha subunit [Source:HGNC Symbol;Acc:HGNC:4439]
19	27118517	27123114	ENSBTAG00000004908	CHRNE	cholinergic receptor nicotinic epsilon subunit [Source:HGNC Symbol;Acc:HGNC:1966]
19	27121211	27121973	ENSBTAG00000047992	C17orf107	chromosome 17 open reading frame 107 [Source:HGNC Symbol;Acc:HGNC:37238]
19	27123625	27170653	ENSBTAG00000004907	MINK1	misshapen-like kinase 1 [Source:RefSeq peptide;Acc:NP_001092846]
19	39194570	39296546	ENSBTAG00000013740	SP2	Sp2 transcription factor [Source:HGNC Symbol;Acc:HGNC:11207]
19	39351741	39363523	ENSBTAG00000014199	TBX21	T-box 21 [Source:HGNC Symbol;Acc:HGNC:11599]
19	39384855	39401009	ENSBTAG00000011280	TBKBP1	TBK1 binding protein 1 [Source:HGNC Symbol;Acc:HGNC:30140]
19	39409895	39431772	ENSBTAG00000006586	KPNB1	karyopherin subunit beta 1 [Source:HGNC Symbol;Acc:HGNC:6400]
19	40495454	40516179	ENSBTAG00000013236	MED1	mediator complex subunit 1 [Source:HGNC Symbol;Acc:HGNC:9234]
19	40516423	40516496	ENSBTAG00000044355	bta-mir-2342	bta-mir-2342 [Source:miRBase;Acc:MI0011370]
19	40528317	40566472	ENSBTAG00000013238	CDK12	cyclin dependent kinase 12 [Source:HGNC Symbol;Acc:HGNC:24224]
19	40634439	40635587	ENSBTAG00000004119	NEUROD2	neuronal differentiation 2 [Source:HGNC Symbol;Acc:HGNC:7763]
19	40655222	40663767	ENSBTAG00000006035	PPP1R1B	protein phosphatase 1 regulatory inhibitor subunit 1B [Source:HGNC Symbol;Acc:HGNC:9287]
19	40664260	40688903	ENSBTAG00000011729	STARD3	StAR related lipid transfer domain containing 3 [Source:HGNC Symbol;Acc:HGNC:17579]
19	40691138	40692346	ENSBTAG00000011730	TCAP	titin-cap [Source:HGNC Symbol;Acc:HGNC:11610]
19	40694079	40695765	ENSBTAG00000011731	PNMT	phenylethanolamine N-methyltransferase [Source:HGNC Symbol;Acc:HGNC:9160]
19	40696351	40710279	ENSBTAG00000011732	PGAP3	post-GPI attachment to proteins 3 [Source:HGNC Symbol;Acc:HGNC:23719]
19	40961497	40974702	ENSBTAG00000021461	PSMD3	proteasome 26S subunit, non-ATPase 3 [Source:HGNC Symbol;Acc:HGNC:9560]
19	40981690	40983998	ENSBTAG00000021462	CSF3	colony stimulating factor 3 [Source:HGNC Symbol;Acc:HGNC:2438]
19	40985698	41009183	ENSBTAG00000021468	MED24	mediator complex subunit 24 [Source:HGNC Symbol;Acc:HGNC:22963]
19	40992603	40992706	ENSBTAG00000045067	SNORD124	Small nucleolar RNA SNORD124 [Source:RFAM;Acc:RF01211]
19	41017271	41042023	ENSBTAG00000010745	THRA	thyroid hormone receptor, alpha [Source:HGNC Symbol;Acc:HGNC:11796]
19	41040926	41048228	ENSBTAG00000012178	NR1D1	nuclear receptor subfamily 1 group D member 1 [Source:HGNC Symbol;Acc:HGNC:7962]
19	41069311	41079135	ENSBTAG00000010375
19	41084252	41106062	ENSBTAG00000006250	CASC3	cancer susceptibility candidate 3 [Source:HGNC Symbol;Acc:HGNC:17040]
19	41109870	41122210	ENSBTAG00000015232	RAPGEFL1	Rap guanine nucleotide exchange factor like 1 [Source:HGNC Symbol;Acc:HGNC:17428]
19	41162358	41177893	ENSBTAG00000038126	WIPF2	WAS/WASL interacting protein family member 2 [Source:HGNC Symbol;Acc:HGNC:30923]
19	41185975	41196948	ENSBTAG00000010384	CDC6	cell division cycle 6 [Source:HGNC Symbol;Acc:HGNC:1744]
19	41210900	41249293	ENSBTAG00000012500	RARA	retinoic acid receptor alpha [Source:HGNC Symbol;Acc:HGNC:9864]
19	41259127	41259981	ENSBTAG00000018759
19	41281652	41307194	ENSBTAG00000019262	TOP2A	topoisomerase (DNA) II alpha [Source:HGNC Symbol;Acc:HGNC:11989]
19	41326678	41338255	ENSBTAG00000008611	IGFBP4	insulin like growth factor binding protein 4 [Source:HGNC Symbol;Acc:HGNC:5473]
19	41350972	41370441	ENSBTAG00000007958	TNS4	tensin 4 [Source:HGNC Symbol;Acc:HGNC:24352]
19	41428917	41440070	ENSBTAG00000015133	CCR7	C-C motif chemokine receptor 7 [Source:HGNC Symbol;Acc:HGNC:1608]
19	42888854	42895399	ENSBTAG00000044019	KAT2A	lysine acetyltransferase 2A [Source:HGNC Symbol;Acc:HGNC:4201]
19	42896709	42897222	ENSBTAG00000024979	HSPB9	heat shock protein family B (small) member 9 [Source:HGNC Symbol;Acc:HGNC:30589]
19	42898002	42903081	ENSBTAG00000006982
19	42922699	42938502	ENSBTAG00000001195	KCNH4	potassium voltage-gated channel subfamily H member 4 [Source:HGNC Symbol;Acc:HGNC:6253]
19	42941042	42942287	ENSBTAG00000000665	HCRT	hypocretin neuropeptide precursor [Source:HGNC Symbol;Acc:HGNC:4847]
19	42946040	42949784	ENSBTAG00000000666	GHDC	GH3 domain containing [Source:HGNC Symbol;Acc:HGNC:24438]
19	42960226	42996671	ENSBTAG00000010125	STAT5B	signal transducer and activator of transcription 5B [Source:HGNC Symbol;Acc:HGNC:11367]
19	43033597	43054075	ENSBTAG00000009496	STAT5A	signal transducer and activator of transcription 5A [Source:RefSeq peptide;Acc:NP_001012691]
19	43056660	43132624	ENSBTAG00000021523	STAT3	signal transducer and activator of transcription 3 [Source:HGNC Symbol;Acc:HGNC:11364]
19	43148013	43162165	ENSBTAG00000039684	PTRF	polymerase I and transcript release factor [Source:HGNC Symbol;Acc:HGNC:9688]
19	43201174	43251818	ENSBTAG00000019218	ATP6V0A1	ATPase H+ transporting V0 subunit a1 [Source:HGNC Symbol;Acc:HGNC:865]
19	43226784	43226918	ENSBTAG00000046078	SNORA31	Small nucleolar RNA SNORA31 [Source:RFAM;Acc:RF00322]
19	43258822	43265801	ENSBTAG00000047956	NAGLU	N-acetyl-alpha-glucosaminidase [Source:HGNC Symbol;Acc:HGNC:7632]
19	43268326	43270819	ENSBTAG00000047604	HSD17B1	hydroxysteroid 17-beta dehydrogenase 1 [Source:HGNC Symbol;Acc:HGNC:5210]
19	43279035	43283109	ENSBTAG00000046746	COASY	Coenzyme A synthase [Source:HGNC Symbol;Acc:HGNC:29932]
19	43283855	43290953	ENSBTAG00000046670	MLX	MLX, MAX dimerization protein [Source:HGNC Symbol;Acc:HGNC:11645]
19	43290562	43295238	ENSBTAG00000020907	PSMC3IP	Bos taurus PSMC3 interacting protein (PSMC3IP), mRNA. [Source:RefSeq mRNA;Acc:NM_001244194]
19	43298125	43316234	ENSBTAG00000032493	FAM134C	family with sequence similarity 134 member C [Source:HGNC Symbol;Acc:HGNC:27258]
19	43316471	43321165	ENSBTAG00000048152	TUBG1	Tubulin gamma-1 chain [Source:UniProtKB/Swiss-Prot;Acc:Q0VCD2]
22	30019806	30078465	ENSBTAG00000018862	EIF4E3	eukaryotic translation initiation factor 4E family member 3 [Source:HGNC Symbol;Acc:HGNC:31837]
22	30035342	30044548	ENSBTAG00000019330	PROK2	prokineticin 2 [Source:HGNC Symbol;Acc:HGNC:18455]
22	30220160	30220277	ENSBTAG00000038546	bta-mir-1284	bta-mir-1284 [Source:miRBase;Acc:MI0010456]
22	45094510	45555745	ENSBTAG00000010029	ERC2	ELKS/RAB6-interacting/CAST family member 2 [Source:HGNC Symbol;Acc:HGNC:31922]

## Sheet: East_African_shared
BTA	Gene Start (bp)	Gene End (bp)	Ensembl Gene ID	Associated Gene Name	Description
2	125294728	125324175	ENSBTAG00000015771	YTHDF2	YTH N6-methyladenosine RNA binding protein 2 [Source:HGNC Symbol;Acc:HGNC:31675]
2	125334330	125334436	ENSBTAG00000043380	U6	U6 spliceosomal RNA [Source:RFAM;Acc:RF00026]
2	125343515	125370269	ENSBTAG00000001160	GMEB1	glucocorticoid modulatory element binding protein 1 [Source:HGNC Symbol;Acc:HGNC:4370]
2	125390299	125390431	ENSBTAG00000042723	U11	U11 spliceosomal RNA [Source:RFAM;Acc:RF00548]
2	125394311	125418237	ENSBTAG00000026660		Transcription initiation factor TFIID subunit 12 [Source:UniProtKB/Swiss-Prot;Acc:Q3T174]
2	125426086	125427402	ENSBTAG00000021525
2	125434927	125438150	ENSBTAG00000048228		Hypothetical LOC100174923 protein; Uncharacterized protein [Source:UniProtKB/TrEMBL;Acc:B5AGT0]
2	125436173	125436307	ENSBTAG00000042986	SNORA16	Small nucleolar RNA SNORA16B/SNORA16A family [Source:RFAM;Acc:RF00190]
2	125436795	125436925	ENSBTAG00000042871	SNORA44	Small nucleolar RNA SNORA44 [Source:RFAM;Acc:RF00405]
2	125437145	125437270	ENSBTAG00000043315	SNORA61	Small nucleolar RNA SNORA61 [Source:RFAM;Acc:RF00420]
2	125437888	125437961	ENSBTAG00000042553	SNORD99	Small nucleolar RNA SNORD99 [Source:RFAM;Acc:RF00608]
2	125439385	125462744	ENSBTAG00000010393	TRNAU1AP	tRNA selenocysteine 1 associated protein 1 [Source:HGNC Symbol;Acc:HGNC:30813]
2	125468461	125475905	ENSBTAG00000003788	RCC1	regulator of chromosome condensation 1 [Source:HGNC Symbol;Acc:HGNC:1913]
2	125499760	125499963	ENSBTAG00000046050	SNORA73	Small nucleolar RNA SNORA73 family [Source:RFAM;Acc:RF00045]
2	125500693	125500896	ENSBTAG00000046681	SNORA73	Small nucleolar RNA SNORA73 family [Source:RFAM;Acc:RF00045]
2	125501622	125501825	ENSBTAG00000045668	SNORA73	Small nucleolar RNA SNORA73 family [Source:RFAM;Acc:RF00045]
2	125507620	125558651	ENSBTAG00000002727	PHACTR4	phosphatase and actin regulator 4 [Source:HGNC Symbol;Acc:HGNC:25793]
2	125600540	125600953	ENSBTAG00000003676		Uncharacterized protein [Source:UniProtKB/TrEMBL;Acc:F1N6T9]
2	125646957	125647070	ENSBTAG00000045032	SNORA40	Small nucleolar RNA SNORA40 [Source:RFAM;Acc:RF00561]
2	125653307	125658882	ENSBTAG00000002678	MED18	mediator complex subunit 18 [Source:HGNC Symbol;Acc:HGNC:25944]
2	125698160	125714128	ENSBTAG00000002363	SESN2	sestrin 2 [Source:HGNC Symbol;Acc:HGNC:20746]
2	125727885	125730128	ENSBTAG00000006342
2	125733245	125757519	ENSBTAG00000018385	DNAJC8	DnaJ heat shock protein family (Hsp40) member C8 [Source:HGNC Symbol;Acc:HGNC:15470]
2	125784497	125811602	ENSBTAG00000027051	PTAFR	platelet activating factor receptor [Source:HGNC Symbol;Acc:HGNC:9582]
2	125829745	125830707	ENSBTAG00000009937		Uncharacterized protein [Source:UniProtKB/TrEMBL;Acc:F1MTY3]
2	125899852	125969668	ENSBTAG00000043989	EYA3	EYA transcriptional coactivator and phosphatase 3 [Source:HGNC Symbol;Acc:HGNC:3521]
2	125975898	125982957	ENSBTAG00000008800	XKR8	XK related 8 [Source:HGNC Symbol;Acc:HGNC:25508]
2	125983558	126015376	ENSBTAG00000012997	SMPDL3B	sphingomyelin phosphodiesterase acid like 3B [Source:HGNC Symbol;Acc:HGNC:21416]
2	126030987	126055499	ENSBTAG00000006225	RPA2	replication protein A2 [Source:HGNC Symbol;Acc:HGNC:10290]
2	126058353	126070741	ENSBTAG00000006223	THEMIS2	thymocyte selection associated family member 2 [Source:HGNC Symbol;Acc:HGNC:16839]
7	31688655	31774451	ENSBTAG00000013184	CEP120	centrosomal protein 120 [Source:HGNC Symbol;Acc:HGNC:26690]
7	33089540	33101644	ENSBTAG00000012994	LOX	lysyl oxidase [Source:HGNC Symbol;Acc:HGNC:6664]
7	33128260	33152038	ENSBTAG00000014320	SRFBP1	serum response factor binding protein 1 [Source:HGNC Symbol;Acc:HGNC:26333]
7	33278651	33278776	ENSBTAG00000044364	5S_rRNA	5S ribosomal RNA [Source:RFAM;Acc:RF00001]
9	73931379	73931491	ENSBTAG00000043896	5S_rRNA	5S ribosomal RNA [Source:RFAM;Acc:RF00001]
9	73977645	74002359	ENSBTAG00000007975	ALDH8A1	aldehyde dehydrogenase 8 family member A1 [Source:HGNC Symbol;Acc:HGNC:15471]
9	74011379	74096501	ENSBTAG00000020174	HBS1L	HBS1 like translational GTPase [Source:HGNC Symbol;Acc:HGNC:4834]
9	74021313	74021407	ENSBTAG00000047686
9	76766557	76776874	ENSBTAG00000000436	TNFAIP3	TNF alpha induced protein 3 [Source:HGNC Symbol;Acc:HGNC:11896]
9	76799262	76799536	ENSBTAG00000044558	7SK	7SK RNA [Source:RFAM;Acc:RF00100]
9	76831897	76831990	ENSBTAG00000045015	U6	U6 spliceosomal RNA [Source:RFAM;Acc:RF00026]
12	21083061	21268125	ENSBTAG00000008053	WDFY2	WD repeat and FYVE domain containing 2 [Source:HGNC Symbol;Acc:HGNC:20482]
12	21275900	21316172	ENSBTAG00000016109	DHRS12	dehydrogenase/reductase 12 [Source:HGNC Symbol;Acc:HGNC:25832]
13	48086530	48150177	ENSBTAG00000008293	GPCPD1	glycerophosphocholine phosphodiesterase 1 [Source:HGNC Symbol;Acc:HGNC:26957]
13	48618063	48665879	ENSBTAG00000020465	FERMT1	fermitin family member 1 [Source:HGNC Symbol;Acc:HGNC:15889]
13	49550050	49561303	ENSBTAG00000005111	BMP2	bone morphogenetic protein 2 [Source:HGNC Symbol;Acc:HGNC:1069]
13	50354055	50354498	ENSBTAG00000048291		Uncharacterized protein [Source:UniProtKB/TrEMBL;Acc:G3MY62]
13	50358162	50359402	ENSBTAG00000045753
13	50362601	50399181	ENSBTAG00000046276		Uncharacterized protein [Source:UniProtKB/TrEMBL;Acc:G3N222]
13	50367208	50384236	ENSBTAG00000046776		Ubiquitin-conjugating enzyme E2 D3; Uncharacterized protein [Source:UniProtKB/TrEMBL;Acc:G3MZ57]
13	50369150	50386926	ENSBTAG00000047638		Ubiquitin-conjugating enzyme E2 D3; Uncharacterized protein [Source:UniProtKB/TrEMBL;Acc:G3MZ57]
13	50370106	50392917	ENSBTAG00000047320		Ubiquitin-conjugating enzyme E2 D3; Uncharacterized protein [Source:UniProtKB/TrEMBL;Acc:G3MZ57]
13	50372923	50384126	ENSBTAG00000047962		Ubiquitin-conjugating enzyme E2 D3; Uncharacterized protein [Source:UniProtKB/TrEMBL;Acc:G3MZ57]
13	50373933	50378534	ENSBTAG00000048089		Ubiquitin-conjugating enzyme E2 D3; Uncharacterized protein [Source:UniProtKB/TrEMBL;Acc:G3MZ57]
13	50375754	50380459	ENSBTAG00000047653		Ubiquitin-conjugating enzyme E2 D3; Uncharacterized protein [Source:UniProtKB/TrEMBL;Acc:G3MZ57]
13	50376900	50385121	ENSBTAG00000047102		Ubiquitin-conjugating enzyme E2 D3; Uncharacterized protein [Source:UniProtKB/TrEMBL;Acc:G3MZ57]
13	50377759	50385128	ENSBTAG00000046716		Ubiquitin-conjugating enzyme E2 D3; Uncharacterized protein [Source:UniProtKB/TrEMBL;Acc:G3MZ57]
13	50382536	50393772	ENSBTAG00000045555		Ubiquitin-conjugating enzyme E2 D3; Uncharacterized protein [Source:UniProtKB/TrEMBL;Acc:G3MZ57]
13	50384433	50400983	ENSBTAG00000046631		Ubiquitin-conjugating enzyme E2 D3; Uncharacterized protein [Source:UniProtKB/TrEMBL;Acc:G3MZ57]
19	9498689	9523833	ENSBTAG00000046321	TSPOAP1	TSPO associated protein 1 [Source:HGNC Symbol;Acc:HGNC:16831]
19	9527305	9527391	ENSBTAG00000029982	bta-mir-142	bta-mir-142 [Source:miRBase;Acc:MI0005011]
19	9540309	9546074	ENSBTAG00000003386	SUPT4H1	SPT4 homolog, DSIF elongation factor subunit [Source:HGNC Symbol;Acc:HGNC:11467]
19	9548268	9612348	ENSBTAG00000020119	RNF43	ring finger protein 43 [Source:HGNC Symbol;Acc:HGNC:18505]
19	39194570	39296546	ENSBTAG00000013740	SP2	Sp2 transcription factor [Source:HGNC Symbol;Acc:HGNC:11207]
19	39351741	39363523	ENSBTAG00000014199	TBX21	T-box 21 [Source:HGNC Symbol;Acc:HGNC:11599]
19	39384855	39401009	ENSBTAG00000011280	TBKBP1	TBK1 binding protein 1 [Source:HGNC Symbol;Acc:HGNC:30140]
19	39409895	39431772	ENSBTAG00000006586	KPNB1	karyopherin subunit beta 1 [Source:HGNC Symbol;Acc:HGNC:6400]
19	40495454	40516179	ENSBTAG00000013236	MED1	mediator complex subunit 1 [Source:HGNC Symbol;Acc:HGNC:9234]
19	40516423	40516496	ENSBTAG00000044355	bta-mir-2342	bta-mir-2342 [Source:miRBase;Acc:MI0011370]
19	40528317	40566472	ENSBTAG00000013238	CDK12	cyclin dependent kinase 12 [Source:HGNC Symbol;Acc:HGNC:24224]
19	40634439	40635587	ENSBTAG00000004119	NEUROD2	neuronal differentiation 2 [Source:HGNC Symbol;Acc:HGNC:7763]
19	40655222	40663767	ENSBTAG00000006035	PPP1R1B	protein phosphatase 1 regulatory inhibitor subunit 1B [Source:HGNC Symbol;Acc:HGNC:9287]
19	40664260	40688903	ENSBTAG00000011729	STARD3	StAR related lipid transfer domain containing 3 [Source:HGNC Symbol;Acc:HGNC:17579]
19	40691138	40692346	ENSBTAG00000011730	TCAP	titin-cap [Source:HGNC Symbol;Acc:HGNC:11610]
19	40694079	40695765	ENSBTAG00000011731	PNMT	phenylethanolamine N-methyltransferase [Source:HGNC Symbol;Acc:HGNC:9160]
19	40696351	40710279	ENSBTAG00000011732	PGAP3	post-GPI attachment to proteins 3 [Source:HGNC Symbol;Acc:HGNC:23719]
22	30019806	30078465	ENSBTAG00000018862	EIF4E3	eukaryotic translation initiation factor 4E family member 3 [Source:HGNC Symbol;Acc:HGNC:31837]
22	30035342	30044548	ENSBTAG00000019330	PROK2	prokineticin 2 [Source:HGNC Symbol;Acc:HGNC:18455]
22	30220160	30220277	ENSBTAG00000038546	bta-mir-1284	bta-mir-1284 [Source:miRBase;Acc:MI0010456]

## Sheet: East_West_African_shared
BTA	Gene Start (bp)	Gene End (bp)	Ensembl Gene ID	Associated Gene Name	Description
2	71099131	71134074	ENSBTAG00000018473	MARCO	macrophage receptor with collagenous structure [Source:HGNC Symbol;Acc:HGNC:6895]
5	48563806	48743354	ENSBTAG00000044017	MSRB3	methionine sulfoxide reductase B3 [Source:HGNC Symbol;Acc:HGNC:27375]
5	48773272	48844474	ENSBTAG00000039435	LEMD3	inner nuclear membrane protein Man1 [Source:RefSeq peptide;Acc:NP_001179628]
5	48917722	49009466	ENSBTAG00000014758	WIF1	Bos taurus WNT inhibitory factor 1 (WIF1), mRNA. [Source:RefSeq mRNA;Acc:NM_001075996]
5	48952298	48952372	ENSBTAG00000045248	bta-mir-2429	bta-mir-2429 [Source:miRBase;Acc:MI0011479]
5	48996775	48996881	ENSBTAG00000042928	U6	U6 spliceosomal RNA [Source:RFAM;Acc:RF00026]
5	49181675	49265076	ENSBTAG00000011352	TBC1D30	TBC1 domain family, member 30 [Source:HGNC Symbol;Acc:HGNC:29164]
12	29234959	29280832	ENSBTAG00000015132	RXFP2	relaxin/insulin-like family peptide receptor 2 [Source:HGNC Symbol;Acc:HGNC:17318]
19	26916675	26922987	ENSBTAG00000035975	SCIMP	SLP adaptor and CSK interacting membrane protein [Source:HGNC Symbol;Acc:HGNC:33504]
19	26949113	26950507	ENSBTAG00000013906		Uncharacterized protein [Source:UniProtKB/TrEMBL;Acc:F1MK93]
19	26968018	26975114	ENSBTAG00000003699	ZFP3	Bos taurus zinc finger protein 3 homolog (mouse) (ZFP3), mRNA. [Source:RefSeq mRNA;Acc:NM_001099089]
19	27014446	27043780	ENSBTAG00000001349	KIF1C	kinesin family member 1C [Source:HGNC Symbol;Acc:HGNC:6317]
19	27047777	27052238	ENSBTAG00000008593	INCA1	inhibitor of CDK, cyclin A1 interacting protein 1 [Source:HGNC Symbol;Acc:HGNC:32224]
19	27054328	27067739	ENSBTAG00000008591	CAMTA2	calmodulin binding transcription activator 2 [Source:HGNC Symbol;Acc:HGNC:18807]
19	27068573	27072718	ENSBTAG00000008590	SPAG7	Bos taurus sperm associated antigen 7 (SPAG7), mRNA. [Source:RefSeq mRNA;Acc:NM_001038543]
19	27073498	27078655	ENSBTAG00000005534	ENO3	Bos taurus enolase 3 (beta, muscle) (ENO3), mRNA. [Source:RefSeq mRNA;Acc:NM_001034702]
19	27081319	27084643	ENSBTAG00000004915	PFN1	Bos taurus profilin 1 (PFN1), mRNA. [Source:RefSeq mRNA;Acc:NM_001015592]
19	27085162	27087524	ENSBTAG00000004913	RNF167	Bos taurus ring finger protein 167 (RNF167), mRNA. [Source:RefSeq mRNA;Acc:NM_001076405]
19	27089299	27092026	ENSBTAG00000004910	SLC25A11	Bos taurus solute carrier family 25 (mitochondrial carrier; oxoglutarate carrier), member 11 (SLC25A11), mRNA. [Source:RefSeq mRNA;Acc:NM_174671]
19	27094265	27096217	ENSBTAG00000004909	GP1BA	glycoprotein Ib (platelet), alpha polypeptide [Source:HGNC Symbol;Acc:HGNC:4439]
19	27118517	27123114	ENSBTAG00000004908	CHRNE	Bos taurus cholinergic receptor, nicotinic, epsilon (muscle) (CHRNE), mRNA. [Source:RefSeq mRNA;Acc:NM_174272]
19	27121211	27121973	ENSBTAG00000047992	C17orf107	chromosome 17 open reading frame 107 [Source:HGNC Symbol;Acc:HGNC:37238]
19	27123625	27170653	ENSBTAG00000004907	MINK1	Bos taurus misshapen-like kinase 1 (MINK1), mRNA. [Source:RefSeq mRNA;Acc:NM_001099376]
22	45094510	45555745	ENSBTAG00000010029	ERC2	ELKS/RAB6-interacting/CAST family member 2 [Source:HGNC Symbol;Acc:HGNC:31922]
