# Supplementary material for: Signatures of Selection for Environmental Adaptation and Zebu × Taurine Hybrid Fitness in East African Shorthorn Zebu
Source: Front Genet. 2017 Jun 8;8:68. doi: 10.3389/fgene.2017.00068 (PMC5462927; doi:10.3389/fgene.2017.00068)
Supplement: Supplementary file 5 [file Table14.XLSX]

## Sheet: all_SNPs
Supplementary Table 14:Annotation of variants (SNPs and indels) within the the genes found on the overlapping genome-wide SNP and Hp candidate regions
variant	chr:position	Gene	Feature	Feature_type	Consequence	cDNA_position	CDS_position	Protein_position	Amino_acids	Codons	Existing_variation_dbSNP
11_75230255_G/A	11:75230255	ENSBTAG00000017255	ENSBTAT00000012179	Transcript	intron_variant	-	-	-	-	-	rs455880455
11_75230255_G/A	11:75230255	ENSBTAG00000017255	ENSBTAT00000022935	Transcript	intron_variant	-	-	-	-	-	rs455880455
11_75230828_G/A	11:75230828	ENSBTAG00000017255	ENSBTAT00000012179	Transcript	intron_variant	-	-	-	-	-	rs110499842
11_75230828_G/A	11:75230828	ENSBTAG00000017255	ENSBTAT00000022935	Transcript	intron_variant	-	-	-	-	-	rs110499842
11_75230969_C/A	11:75230969	ENSBTAG00000017255	ENSBTAT00000012179	Transcript	intron_variant	-	-	-	-	-	rs210848611
11_75230969_C/A	11:75230969	ENSBTAG00000017255	ENSBTAT00000022935	Transcript	intron_variant	-	-	-	-	-	rs210848611
11_75231430_T/A	11:75231430	ENSBTAG00000017255	ENSBTAT00000012179	Transcript	intron_variant	-	-	-	-	-	rs109700458
11_75231430_T/A	11:75231430	ENSBTAG00000017255	ENSBTAT00000022935	Transcript	intron_variant	-	-	-	-	-	rs109700458
11_75231533_C/T	11:75231533	ENSBTAG00000017255	ENSBTAT00000012179	Transcript	intron_variant	-	-	-	-	-	rs133656403
11_75231533_C/T	11:75231533	ENSBTAG00000017255	ENSBTAT00000022935	Transcript	intron_variant	-	-	-	-	-	rs133656403
11_75232053_A/G	11:75232053	ENSBTAG00000017255	ENSBTAT00000012179	Transcript	intron_variant	-	-	-	-	-	rs207893333
11_75232053_A/G	11:75232053	ENSBTAG00000017255	ENSBTAT00000022935	Transcript	intron_variant	-	-	-	-	-	rs207893333
11_75232334_T/C	11:75232334	ENSBTAG00000017255	ENSBTAT00000012179	Transcript	intron_variant	-	-	-	-	-	rs463726758
11_75232334_T/C	11:75232334	ENSBTAG00000017255	ENSBTAT00000022935	Transcript	intron_variant	-	-	-	-	-	rs463726758
11_75232348_C/G	11:75232348	ENSBTAG00000017255	ENSBTAT00000012179	Transcript	intron_variant	-	-	-	-	-	rs383905059
11_75232348_C/G	11:75232348	ENSBTAG00000017255	ENSBTAT00000022935	Transcript	intron_variant	-	-	-	-	-	rs383905059
11_75232363_C/A	11:75232363	ENSBTAG00000017255	ENSBTAT00000012179	Transcript	intron_variant	-	-	-	-	-	rs378799350
11_75232363_C/A	11:75232363	ENSBTAG00000017255	ENSBTAT00000022935	Transcript	intron_variant	-	-	-	-	-	rs378799350
11_75232616_G/A	11:75232616	ENSBTAG00000017255	ENSBTAT00000012179	Transcript	intron_variant	-	-	-	-	-	rs108991759
11_75232616_G/A	11:75232616	ENSBTAG00000017255	ENSBTAT00000022935	Transcript	intron_variant	-	-	-	-	-	rs108991759
11_75233169_A/G	11:75233169	ENSBTAG00000017255	ENSBTAT00000012179	Transcript	intron_variant	-	-	-	-	-	rs208720726
11_75233169_A/G	11:75233169	ENSBTAG00000017255	ENSBTAT00000022935	Transcript	intron_variant	-	-	-	-	-	rs208720726
11_75233236_C/T	11:75233236	ENSBTAG00000017255	ENSBTAT00000012179	Transcript	intron_variant	-	-	-	-	-	rs209547127
11_75233236_C/T	11:75233236	ENSBTAG00000017255	ENSBTAT00000022935	Transcript	intron_variant	-	-	-	-	-	rs209547127
11_75234627_T/C	11:75234627	ENSBTAG00000017255	ENSBTAT00000012179	Transcript	intron_variant	-	-	-	-	-	rs208810143
11_75234627_T/C	11:75234627	ENSBTAG00000017255	ENSBTAT00000022935	Transcript	intron_variant	-	-	-	-	-	rs208810143
11_75234842_A/G	11:75234842	ENSBTAG00000017255	ENSBTAT00000012179	Transcript	intron_variant	-	-	-	-	-	rs109492250
11_75234842_A/G	11:75234842	ENSBTAG00000017255	ENSBTAT00000022935	Transcript	intron_variant	-	-	-	-	-	rs109492250
11_75235819_C/T	11:75235819	ENSBTAG00000017255	ENSBTAT00000012179	Transcript	intron_variant	-	-	-	-	-	rs208614485
11_75235819_C/T	11:75235819	ENSBTAG00000017255	ENSBTAT00000022935	Transcript	intron_variant	-	-	-	-	-	rs208614485
11_75236093_G/A	11:75236093	ENSBTAG00000017255	ENSBTAT00000012179	Transcript	intron_variant	-	-	-	-	-	rs207818727
11_75236093_G/A	11:75236093	ENSBTAG00000017255	ENSBTAT00000022935	Transcript	intron_variant	-	-	-	-	-	rs207818727
11_75236275_A/G	11:75236275	ENSBTAG00000017255	ENSBTAT00000012179	Transcript	intron_variant	-	-	-	-	-	rs451875975
11_75236275_A/G	11:75236275	ENSBTAG00000017255	ENSBTAT00000022935	Transcript	intron_variant	-	-	-	-	-	rs451875975
11_75236697_T/A	11:75236697	ENSBTAG00000017255	ENSBTAT00000012179	Transcript	intron_variant	-	-	-	-	-	rs109383127
11_75236697_T/A	11:75236697	ENSBTAG00000017255	ENSBTAT00000022935	Transcript	intron_variant	-	-	-	-	-	rs109383127
11_75237068_C/T	11:75237068	ENSBTAG00000017255	ENSBTAT00000012179	Transcript	intron_variant	-	-	-	-	-	rs207716853
11_75237068_C/T	11:75237068	ENSBTAG00000017255	ENSBTAT00000022935	Transcript	intron_variant	-	-	-	-	-	rs207716853
11_75237404_T/C	11:75237404	ENSBTAG00000017255	ENSBTAT00000012179	Transcript	intron_variant	-	-	-	-	-	rs110181362
11_75237404_T/C	11:75237404	ENSBTAG00000017255	ENSBTAT00000022935	Transcript	intron_variant	-	-	-	-	-	rs110181362
11_75237645_A/G	11:75237645	ENSBTAG00000017255	ENSBTAT00000012179	Transcript	intron_variant	-	-	-	-	-	rs208205975
11_75237645_A/G	11:75237645	ENSBTAG00000017255	ENSBTAT00000022935	Transcript	intron_variant	-	-	-	-	-	rs208205975
11_75237656_G/A	11:75237656	ENSBTAG00000017255	ENSBTAT00000012179	Transcript	intron_variant	-	-	-	-	-	rs209010566
11_75237656_G/A	11:75237656	ENSBTAG00000017255	ENSBTAT00000022935	Transcript	intron_variant	-	-	-	-	-	rs209010566
11_75237846_T/C	11:75237846	ENSBTAG00000017255	ENSBTAT00000012179	Transcript	intron_variant	-	-	-	-	-	rs211168958
11_75237846_T/C	11:75237846	ENSBTAG00000017255	ENSBTAT00000022935	Transcript	intron_variant	-	-	-	-	-	rs211168958
11_75238017_G/A	11:75238017	ENSBTAG00000017255	ENSBTAT00000012179	Transcript	intron_variant	-	-	-	-	-	rs109688900
11_75238017_G/A	11:75238017	ENSBTAG00000017255	ENSBTAT00000022935	Transcript	intron_variant	-	-	-	-	-	rs109688900
11_75238051_A/T	11:75238051	ENSBTAG00000017255	ENSBTAT00000012179	Transcript	intron_variant	-	-	-	-	-	rs381781539
11_75238051_A/T	11:75238051	ENSBTAG00000017255	ENSBTAT00000022935	Transcript	intron_variant	-	-	-	-	-	rs381781539
11_75238193_A/G	11:75238193	ENSBTAG00000017255	ENSBTAT00000012179	Transcript	intron_variant	-	-	-	-	-	rs208424027
11_75238193_A/G	11:75238193	ENSBTAG00000017255	ENSBTAT00000022935	Transcript	intron_variant	-	-	-	-	-	rs208424027
11_75238305_T/C	11:75238305	ENSBTAG00000017255	ENSBTAT00000012179	Transcript	intron_variant	-	-	-	-	-	rs136050455
11_75238305_T/C	11:75238305	ENSBTAG00000017255	ENSBTAT00000022935	Transcript	intron_variant	-	-	-	-	-	rs136050455
11_75239689_T/C	11:75239689	ENSBTAG00000017255	ENSBTAT00000012179	Transcript	intron_variant	-	-	-	-	-	rs209584734
11_75239689_T/C	11:75239689	ENSBTAG00000017255	ENSBTAT00000022935	Transcript	intron_variant	-	-	-	-	-	rs209584734
11_75239965_A/G	11:75239965	ENSBTAG00000017255	ENSBTAT00000012179	Transcript	intron_variant	-	-	-	-	-	rs211532080
11_75239965_A/G	11:75239965	ENSBTAG00000017255	ENSBTAT00000022935	Transcript	intron_variant	-	-	-	-	-	rs211532080
11_75239980_A/G	11:75239980	ENSBTAG00000017255	ENSBTAT00000012179	Transcript	intron_variant	-	-	-	-	-	rs434302596
11_75239980_A/G	11:75239980	ENSBTAG00000017255	ENSBTAT00000022935	Transcript	intron_variant	-	-	-	-	-	rs434302596
11_75242079_G/A	11:75242079	ENSBTAG00000017255	ENSBTAT00000012179	Transcript	intron_variant	-	-	-	-	-	rs208804551
11_75242079_G/A	11:75242079	ENSBTAG00000017255	ENSBTAT00000022935	Transcript	intron_variant	-	-	-	-	-	rs208804551
11_75242259_G/C	11:75242259	ENSBTAG00000017255	ENSBTAT00000012179	Transcript	intron_variant	-	-	-	-	-	rs211026613
11_75242259_G/C	11:75242259	ENSBTAG00000017255	ENSBTAT00000022935	Transcript	intron_variant	-	-	-	-	-	rs211026613
11_75242306_A/C	11:75242306	ENSBTAG00000017255	ENSBTAT00000012179	Transcript	intron_variant	-	-	-	-	-	rs109450093
11_75242306_A/C	11:75242306	ENSBTAG00000017255	ENSBTAT00000022935	Transcript	intron_variant	-	-	-	-	-	rs109450093
11_75242825_A/G	11:75242825	ENSBTAG00000017255	ENSBTAT00000012179	Transcript	intron_variant	-	-	-	-	-	rs476536137
11_75242825_A/G	11:75242825	ENSBTAG00000017255	ENSBTAT00000022935	Transcript	intron_variant	-	-	-	-	-	rs476536137
11_75242894_G/A	11:75242894	ENSBTAG00000017255	ENSBTAT00000012179	Transcript	intron_variant	-	-	-	-	-	rs438827284
11_75242894_G/A	11:75242894	ENSBTAG00000017255	ENSBTAT00000022935	Transcript	intron_variant	-	-	-	-	-	rs438827284
11_75243392_T/C	11:75243392	ENSBTAG00000017255	ENSBTAT00000012179	Transcript	intron_variant	-	-	-	-	-	rs134926830
11_75243392_T/C	11:75243392	ENSBTAG00000017255	ENSBTAT00000022935	Transcript	intron_variant	-	-	-	-	-	rs134926830
11_75243559_A/G	11:75243559	ENSBTAG00000017255	ENSBTAT00000012179	Transcript	intron_variant	-	-	-	-	-	rs441138053
11_75243559_A/G	11:75243559	ENSBTAG00000017255	ENSBTAT00000022935	Transcript	intron_variant	-	-	-	-	-	rs441138053
11_75244012_A/G	11:75244012	ENSBTAG00000017255	ENSBTAT00000012179	Transcript	intron_variant	-	-	-	-	-	rs110239219
11_75244012_A/G	11:75244012	ENSBTAG00000017255	ENSBTAT00000022935	Transcript	intron_variant	-	-	-	-	-	rs110239219
11_75244201_A/C	11:75244201	ENSBTAG00000017255	ENSBTAT00000012179	Transcript	intron_variant	-	-	-	-	-	rs469738884
11_75244201_A/C	11:75244201	ENSBTAG00000017255	ENSBTAT00000022935	Transcript	intron_variant	-	-	-	-	-	rs469738884
11_75244493_T/A	11:75244493	ENSBTAG00000017255	ENSBTAT00000012179	Transcript	intron_variant	-	-	-	-	-	rs477130890
11_75244493_T/A	11:75244493	ENSBTAG00000017255	ENSBTAT00000022935	Transcript	intron_variant	-	-	-	-	-	rs477130890
11_75244809_C/T	11:75244809	ENSBTAG00000017255	ENSBTAT00000012179	Transcript	intron_variant	-	-	-	-	-	rs526009091
11_75244809_C/T	11:75244809	ENSBTAG00000017255	ENSBTAT00000022935	Transcript	intron_variant	-	-	-	-	-	rs526009091
11_75244848_A/G	11:75244848	ENSBTAG00000017255	ENSBTAT00000012179	Transcript	intron_variant	-	-	-	-	-	rs465608433
11_75244848_A/G	11:75244848	ENSBTAG00000017255	ENSBTAT00000022935	Transcript	intron_variant	-	-	-	-	-	rs465608433
11_75245053_A/G	11:75245053	ENSBTAG00000017255	ENSBTAT00000012179	Transcript	intron_variant	-	-	-	-	-	rs110842652
11_75245053_A/G	11:75245053	ENSBTAG00000017255	ENSBTAT00000022935	Transcript	intron_variant	-	-	-	-	-	rs110842652
11_75245100_A/C	11:75245100	ENSBTAG00000017255	ENSBTAT00000012179	Transcript	intron_variant	-	-	-	-	-	rs468100223
11_75245100_A/C	11:75245100	ENSBTAG00000017255	ENSBTAT00000022935	Transcript	intron_variant	-	-	-	-	-	rs468100223
11_75245371_C/A	11:75245371	ENSBTAG00000017255	ENSBTAT00000012179	Transcript	intron_variant	-	-	-	-	-	rs721628492
11_75245371_C/A	11:75245371	ENSBTAG00000017255	ENSBTAT00000022935	Transcript	intron_variant	-	-	-	-	-	rs721628492
11_75245823_C/T	11:75245823	ENSBTAG00000017255	ENSBTAT00000012179	Transcript	intron_variant	-	-	-	-	-	rs137131557
11_75245823_C/T	11:75245823	ENSBTAG00000017255	ENSBTAT00000022935	Transcript	intron_variant	-	-	-	-	-	rs137131557
11_75245870_T/C	11:75245870	ENSBTAG00000017255	ENSBTAT00000012179	Transcript	intron_variant	-	-	-	-	-	rs109432055
11_75245870_T/C	11:75245870	ENSBTAG00000017255	ENSBTAT00000022935	Transcript	intron_variant	-	-	-	-	-	rs109432055
11_75246523_A/G	11:75246523	ENSBTAG00000017255	ENSBTAT00000012179	Transcript	intron_variant	-	-	-	-	-	rs135245692
11_75246523_A/G	11:75246523	ENSBTAG00000017255	ENSBTAT00000022935	Transcript	intron_variant	-	-	-	-	-	rs135245692
11_75246764_C/T	11:75246764	ENSBTAG00000017255	ENSBTAT00000012179	Transcript	intron_variant	-	-	-	-	-	rs452485481
11_75246764_C/T	11:75246764	ENSBTAG00000017255	ENSBTAT00000022935	Transcript	intron_variant	-	-	-	-	-	rs452485481
11_75247568_G/A	11:75247568	ENSBTAG00000017255	ENSBTAT00000012179	Transcript	intron_variant	-	-	-	-	-	rs440995200
11_75247568_G/A	11:75247568	ENSBTAG00000017255	ENSBTAT00000022935	Transcript	intron_variant	-	-	-	-	-	rs440995200
11_75248045_C/A	11:75248045	ENSBTAG00000017255	ENSBTAT00000012179	Transcript	intron_variant	-	-	-	-	-	rs210748727
11_75248045_C/A	11:75248045	ENSBTAG00000017255	ENSBTAT00000022935	Transcript	intron_variant	-	-	-	-	-	rs210748727
11_75248161_T/C	11:75248161	ENSBTAG00000017255	ENSBTAT00000012179	Transcript	intron_variant	-	-	-	-	-	rs136691560
11_75248161_T/C	11:75248161	ENSBTAG00000017255	ENSBTAT00000022935	Transcript	intron_variant	-	-	-	-	-	rs136691560
11_75248559_G/A	11:75248559	ENSBTAG00000017255	ENSBTAT00000012179	Transcript	intron_variant	-	-	-	-	-	rs476993823
11_75248559_G/A	11:75248559	ENSBTAG00000017255	ENSBTAT00000022935	Transcript	intron_variant	-	-	-	-	-	rs476993823
11_75248570_A/G	11:75248570	ENSBTAG00000017255	ENSBTAT00000012179	Transcript	intron_variant	-	-	-	-	-	rs445800464
11_75248570_A/G	11:75248570	ENSBTAG00000017255	ENSBTAT00000022935	Transcript	intron_variant	-	-	-	-	-	rs445800464
11_75248626_T/C	11:75248626	ENSBTAG00000017255	ENSBTAT00000012179	Transcript	intron_variant	-	-	-	-	-	rs134099304
11_75248626_T/C	11:75248626	ENSBTAG00000017255	ENSBTAT00000022935	Transcript	intron_variant	-	-	-	-	-	rs134099304
11_75248806_C/T	11:75248806	ENSBTAG00000017255	ENSBTAT00000012179	Transcript	intron_variant	-	-	-	-	-	rs385479222
11_75248806_C/T	11:75248806	ENSBTAG00000017255	ENSBTAT00000022935	Transcript	intron_variant	-	-	-	-	-	rs385479222
11_75248834_G/A	11:75248834	ENSBTAG00000017255	ENSBTAT00000012179	Transcript	intron_variant	-	-	-	-	-	rs479511379
11_75248834_G/A	11:75248834	ENSBTAG00000017255	ENSBTAT00000022935	Transcript	intron_variant	-	-	-	-	-	rs479511379
11_75249353_A/G	11:75249353	ENSBTAG00000017255	ENSBTAT00000012179	Transcript	intron_variant	-	-	-	-	-	rs447881693
11_75249353_A/G	11:75249353	ENSBTAG00000017255	ENSBTAT00000022935	Transcript	intron_variant	-	-	-	-	-	rs447881693
11_75249516_G/A	11:75249516	ENSBTAG00000017255	ENSBTAT00000012179	Transcript	intron_variant	-	-	-	-	-	rs110951290
11_75249516_G/A	11:75249516	ENSBTAG00000017255	ENSBTAT00000022935	Transcript	intron_variant	-	-	-	-	-	rs110951290
11_75249536_A/G	11:75249536	ENSBTAG00000017255	ENSBTAT00000012179	Transcript	intron_variant	-	-	-	-	-	rs383635772
11_75249536_A/G	11:75249536	ENSBTAG00000017255	ENSBTAT00000022935	Transcript	intron_variant	-	-	-	-	-	rs383635772
11_75251179_G/A	11:75251179	ENSBTAG00000017255	ENSBTAT00000012179	Transcript	intron_variant	-	-	-	-	-	rs470056632
11_75251179_G/A	11:75251179	ENSBTAG00000017255	ENSBTAT00000022935	Transcript	intron_variant	-	-	-	-	-	rs470056632
11_75253092_T/C	11:75253092	ENSBTAG00000017255	ENSBTAT00000012179	Transcript	intron_variant	-	-	-	-	-	rs452342681
11_75253092_T/C	11:75253092	ENSBTAG00000017255	ENSBTAT00000022935	Transcript	intron_variant	-	-	-	-	-	rs452342681
11_75253269_A/G	11:75253269	ENSBTAG00000017255	ENSBTAT00000012179	Transcript	intron_variant	-	-	-	-	-	rs472759880
11_75253269_A/G	11:75253269	ENSBTAG00000017255	ENSBTAT00000022935	Transcript	intron_variant	-	-	-	-	-	rs472759880
11_75255422_A/G	11:75255422	ENSBTAG00000017255	ENSBTAT00000012179	Transcript	intron_variant	-	-	-	-	-	rs474784551
11_75255422_A/G	11:75255422	ENSBTAG00000017255	ENSBTAT00000022935	Transcript	intron_variant	-	-	-	-	-	rs474784551
11_75255615_C/A	11:75255615	ENSBTAG00000017255	ENSBTAT00000012179	Transcript	intron_variant	-	-	-	-	-	rs443589857
11_75255615_C/A	11:75255615	ENSBTAG00000017255	ENSBTAT00000022935	Transcript	intron_variant	-	-	-	-	-	rs443589857
11_75256036_C/T	11:75256036	ENSBTAG00000017255	ENSBTAT00000012179	Transcript	intron_variant	-	-	-	-	-	rs463640010
11_75256036_C/T	11:75256036	ENSBTAG00000017255	ENSBTAT00000022935	Transcript	intron_variant	-	-	-	-	-	rs463640010
11_75257802_G/T	11:75257802	ENSBTAG00000017255	ENSBTAT00000022935	Transcript	intron_variant	-	-	-	-	-	rs109060784
11_75258339_G/A	11:75258339	ENSBTAG00000017255	ENSBTAT00000022935	Transcript	intron_variant	-	-	-	-	-	rs461584250
11_75258489_A/G	11:75258489	ENSBTAG00000017255	ENSBTAT00000022935	Transcript	intron_variant	-	-	-	-	-	rs481419418
11_75258554_G/A	11:75258554	ENSBTAG00000017255	ENSBTAT00000022935	Transcript	intron_variant	-	-	-	-	-	rs450339459
11_75259673_G/A	11:75259673	ENSBTAG00000017255	ENSBTAT00000022935	Transcript	intron_variant	-	-	-	-	-	rs134797391
11_75291123_C/T	11:75291123	ENSBTAG00000021969	ENSBTAT00000043605	Transcript	3_prime_UTR_variant	4674	-	-	-	-	rs471494046
11_75291180_C/T	11:75291180	ENSBTAG00000021969	ENSBTAT00000043605	Transcript	3_prime_UTR_variant	4617	-	-	-	-	rs433633216
11_75292876_C/G	11:75292876	ENSBTAG00000021969	ENSBTAT00000043605	Transcript	intron_variant	-	-	-	-	-	rs110702149
11_75293369_G/T	11:75293369	ENSBTAG00000021969	ENSBTAT00000043605	Transcript	intron_variant	-	-	-	-	-	rs384647389
11_75294553_G/A	11:75294553	ENSBTAG00000021969	ENSBTAT00000043605	Transcript	intron_variant	-	-	-	-	-	rs109188249
11_75294829_C/T	11:75294829	ENSBTAG00000021969	ENSBTAT00000043605	Transcript	intron_variant	-	-	-	-	-	rs524510245
11_75295834_A/G	11:75295834	ENSBTAG00000021969	ENSBTAT00000043605	Transcript	intron_variant	-	-	-	-	-	rs465447622
11_75296017_T/C	11:75296017	ENSBTAG00000021969	ENSBTAT00000043605	Transcript	intron_variant	-	-	-	-	-	rs524433849
11_75296332_T/C	11:75296332	ENSBTAG00000021969	ENSBTAT00000043605	Transcript	intron_variant	-	-	-	-	-	rs41615352
11_75296358_T/C	11:75296358	ENSBTAG00000021969	ENSBTAT00000043605	Transcript	intron_variant	-	-	-	-	-	rs133809577
11_75296411_A/G	11:75296411	ENSBTAG00000021969	ENSBTAT00000043605	Transcript	intron_variant	-	-	-	-	-	rs110468248
11_75296422_A/G	11:75296422	ENSBTAG00000021969	ENSBTAT00000043605	Transcript	intron_variant	-	-	-	-	-	rs109248785
11_75296581_T/C	11:75296581	ENSBTAG00000021969	ENSBTAT00000043605	Transcript	intron_variant	-	-	-	-	-	rs136434938
11_75296774_T/C	11:75296774	ENSBTAG00000021969	ENSBTAT00000043605	Transcript	intron_variant	-	-	-	-	-	rs134074762
11_75296867_C/T	11:75296867	ENSBTAG00000021969	ENSBTAT00000043605	Transcript	intron_variant	-	-	-	-	-	rs41570963
11_75296990_A/G	11:75296990	ENSBTAG00000021969	ENSBTAT00000043605	Transcript	intron_variant	-	-	-	-	-	rs41570964
11_75297048_G/A	11:75297048	ENSBTAG00000021969	ENSBTAT00000043605	Transcript	intron_variant	-	-	-	-	-	rs29025900
11_75297254_G/A	11:75297254	ENSBTAG00000021969	ENSBTAT00000043605	Transcript	intron_variant	-	-	-	-	-	rs521433541
11_75297349_T/A	11:75297349	ENSBTAG00000021969	ENSBTAT00000043605	Transcript	intron_variant	-	-	-	-	-	rs29025901
11_75297389_A/G	11:75297389	ENSBTAG00000021969	ENSBTAT00000043605	Transcript	intron_variant	-	-	-	-	-	rs29025902
11_75297515_A/G	11:75297515	ENSBTAG00000021969	ENSBTAT00000043605	Transcript	intron_variant	-	-	-	-	-	rs29025903
11_75298326_A/G	11:75298326	ENSBTAG00000021969	ENSBTAT00000043605	Transcript	intron_variant	-	-	-	-	-	rs132760242
11_75299003_G/A	11:75299003	ENSBTAG00000021969	ENSBTAT00000043605	Transcript	intron_variant	-	-	-	-	-	rs482758730
11_75300032_A/G	11:75300032	ENSBTAG00000021969	ENSBTAT00000043605	Transcript	intron_variant	-	-	-	-	-	rs445077881
11_75301006_T/G	11:75301006	ENSBTAG00000021969	ENSBTAT00000043605	Transcript	intron_variant	-	-	-	-	-	rs522092368
11_75301218_T/C	11:75301218	ENSBTAG00000021969	ENSBTAT00000043605	Transcript	intron_variant	-	-	-	-	-	rs110213147
11_75301846_A/G	11:75301846	ENSBTAG00000021969	ENSBTAT00000043605	Transcript	intron_variant	-	-	-	-	-	rs134740876
11_75301922_G/A	11:75301922	ENSBTAG00000021969	ENSBTAT00000043605	Transcript	intron_variant	-	-	-	-	-	rs518212360
11_75302172_G/A	11:75302172	ENSBTAG00000021969	ENSBTAT00000043605	Transcript	intron_variant	-	-	-	-	-	rs521191017
11_75302725_G/A	11:75302725	ENSBTAG00000021969	ENSBTAT00000043605	Transcript	intron_variant	-	-	-	-	-	rs527146151
11_75303425_C/T	11:75303425	ENSBTAG00000021969	ENSBTAT00000043605	Transcript	intron_variant	-	-	-	-	-	rs133655944
11_75303638_T/C	11:75303638	ENSBTAG00000021969	ENSBTAT00000043605	Transcript	intron_variant	-	-	-	-	-	rs133293406
11_75303933_G/A	11:75303933	ENSBTAG00000021969	ENSBTAT00000043605	Transcript	intron_variant	-	-	-	-	-	rs520432845
11_75304292_C/T	11:75304292	ENSBTAG00000021969	ENSBTAT00000043605	Transcript	intron_variant	-	-	-	-	-	-
11_75304442_A/G	11:75304442	ENSBTAG00000021969	ENSBTAT00000043605	Transcript	intron_variant	-	-	-	-	-	-
11_75304508_T/A	11:75304508	ENSBTAG00000021969	ENSBTAT00000043605	Transcript	intron_variant	-	-	-	-	-	rs876395534
11_75304582_C/G	11:75304582	ENSBTAG00000021969	ENSBTAT00000043605	Transcript	intron_variant	-	-	-	-	-	rs876503407
11_75305282_C/T	11:75305282	ENSBTAG00000021969	ENSBTAT00000043605	Transcript	intron_variant	-	-	-	-	-	-
11_75306027_A/G	11:75306027	ENSBTAG00000021969	ENSBTAT00000043605	Transcript	intron_variant	-	-	-	-	-	rs137440483
11_75306324_G/A	11:75306324	ENSBTAG00000021969	ENSBTAT00000043605	Transcript	intron_variant	-	-	-	-	-	rs135158949
11_75306951_G/A	11:75306951	ENSBTAG00000021969	ENSBTAT00000043605	Transcript	intron_variant	-	-	-	-	-	rs110904501
11_75307447_T/C	11:75307447	ENSBTAG00000021969	ENSBTAT00000043605	Transcript	intron_variant	-	-	-	-	-	rs110682421
11_75307537_G/A	11:75307537	ENSBTAG00000021969	ENSBTAT00000043605	Transcript	intron_variant	-	-	-	-	-	rs519600884
11_75307795_C/T	11:75307795	ENSBTAG00000021969	ENSBTAT00000043605	Transcript	intron_variant	-	-	-	-	-	rs526183799
11_75308134_C/A	11:75308134	ENSBTAG00000021969	ENSBTAT00000043605	Transcript	intron_variant	-	-	-	-	-	rs516924477
11_75308902_A/G	11:75308902	ENSBTAG00000021969	ENSBTAT00000043605	Transcript	intron_variant	-	-	-	-	-	rs109986565
11_75309063_C/T	11:75309063	ENSBTAG00000021969	ENSBTAT00000043605	Transcript	intron_variant	-	-	-	-	-	rs522382876
11_75310354_G/T	11:75310354	ENSBTAG00000021969	ENSBTAT00000043605	Transcript	intron_variant	-	-	-	-	-	rs109041651
11_75310392_G/A	11:75310392	ENSBTAG00000021969	ENSBTAT00000043605	Transcript	intron_variant	-	-	-	-	-	rs110028171
11_75311254_T/C	11:75311254	ENSBTAG00000021969	ENSBTAT00000043605	Transcript	intron_variant	-	-	-	-	-	rs136941795
11_75311678_T/A	11:75311678	ENSBTAG00000021969	ENSBTAT00000043605	Transcript	intron_variant	-	-	-	-	-	rs516572992
11_75313158_T/C	11:75313158	ENSBTAG00000021969	ENSBTAT00000043605	Transcript	intron_variant	-	-	-	-	-	rs109286815
11_75315587_A/T	11:75315587	ENSBTAG00000021969	ENSBTAT00000043605	Transcript	intron_variant	-	-	-	-	-	rs378155877
11_75315752_T/C	11:75315752	ENSBTAG00000021969	ENSBTAT00000043605	Transcript	intron_variant	-	-	-	-	-	rs383855147
11_75316111_C/T	11:75316111	ENSBTAG00000021969	ENSBTAT00000043605	Transcript	intron_variant	-	-	-	-	-	rs110915523
11_75317288_G/T	11:75317288	ENSBTAG00000021969	ENSBTAT00000043605	Transcript	intron_variant	-	-	-	-	-	rs523864746
11_75318952_G/A	11:75318952	ENSBTAG00000021969	ENSBTAT00000043605	Transcript	intron_variant	-	-	-	-	-	rs208204300
11_75319583_C/T	11:75319583	ENSBTAG00000021969	ENSBTAT00000043605	Transcript	intron_variant	-	-	-	-	-	rs109910918
11_75320231_A/G	11:75320231	ENSBTAG00000021969	ENSBTAT00000043605	Transcript	missense_variant	1498	974	325	V/A	gTg/gCg	rs109373791
11_75321458_A/G	11:75321458	ENSBTAG00000021969	ENSBTAT00000043605	Transcript	intron_variant	-	-	-	-	-	rs110737701
11_75321482_C/T	11:75321482	ENSBTAG00000021969	ENSBTAT00000043605	Transcript	intron_variant	-	-	-	-	-	rs110775393
11_75321836_T/C	11:75321836	ENSBTAG00000021969	ENSBTAT00000043605	Transcript	intron_variant	-	-	-	-	-	rs110556584
11_75322036_T/C	11:75322036	ENSBTAG00000021969	ENSBTAT00000043605	Transcript	intron_variant	-	-	-	-	-	rs133150128
11_75322141_C/T	11:75322141	ENSBTAG00000021969	ENSBTAT00000043605	Transcript	intron_variant	-	-	-	-	-	rs110728835
11_75322167_G/A	11:75322167	ENSBTAG00000021969	ENSBTAT00000043605	Transcript	intron_variant	-	-	-	-	-	rs523226170
11_75322221_C/T	11:75322221	ENSBTAG00000021969	ENSBTAT00000043605	Transcript	intron_variant	-	-	-	-	-	rs110494633
11_75322594_T/C	11:75322594	ENSBTAG00000021969	ENSBTAT00000043605	Transcript	intron_variant	-	-	-	-	-	rs133292765
11_75322830_A/G	11:75322830	ENSBTAG00000021969	ENSBTAT00000043605	Transcript	intron_variant	-	-	-	-	-	rs133120853
11_75323486_C/T	11:75323486	ENSBTAG00000021969	ENSBTAT00000043605	Transcript	intron_variant	-	-	-	-	-	rs524959257
11_75323557_G/A	11:75323557	ENSBTAG00000021969	ENSBTAT00000043605	Transcript	intron_variant	-	-	-	-	-	rs110437354
11_75323623_G/T	11:75323623	ENSBTAG00000021969	ENSBTAT00000043605	Transcript	intron_variant	-	-	-	-	-	rs137484689
11_75323850_C/A	11:75323850	ENSBTAG00000021969	ENSBTAT00000043605	Transcript	intron_variant	-	-	-	-	-	rs207905848
11_75324187_C/T	11:75324187	ENSBTAG00000021969	ENSBTAT00000043605	Transcript	intron_variant	-	-	-	-	-	rs209115697
11_75324266_C/A	11:75324266	ENSBTAG00000021969	ENSBTAT00000043605	Transcript	intron_variant	-	-	-	-	-	rs110809228
11_75324321_C/T	11:75324321	ENSBTAG00000021969	ENSBTAT00000043605	Transcript	intron_variant	-	-	-	-	-	rs110237835
11_75324446_T/C	11:75324446	ENSBTAG00000021969	ENSBTAT00000043605	Transcript	intron_variant	-	-	-	-	-	rs380541525
11_75324513_C/T	11:75324513	ENSBTAG00000021969	ENSBTAT00000043605	Transcript	intron_variant	-	-	-	-	-	rs526899717
11_75324597_C/A	11:75324597	ENSBTAG00000021969	ENSBTAT00000043605	Transcript	intron_variant	-	-	-	-	-	rs109369894
11_75324713_G/A	11:75324713	ENSBTAG00000021969	ENSBTAT00000043605	Transcript	intron_variant	-	-	-	-	-	rs109299994
11_75324741_A/G	11:75324741	ENSBTAG00000021969	ENSBTAT00000043605	Transcript	intron_variant	-	-	-	-	-	rs516211991
11_75324809_A/G	11:75324809	ENSBTAG00000021969	ENSBTAT00000043605	Transcript	intron_variant	-	-	-	-	-	rs467646392
11_75325056_G/T	11:75325056	ENSBTAG00000021969	ENSBTAT00000043605	Transcript	intron_variant	-	-	-	-	-	rs110878481
11_75325077_T/C	11:75325077	ENSBTAG00000021969	ENSBTAT00000043605	Transcript	intron_variant	-	-	-	-	-	rs109274545
11_75325152_G/A	11:75325152	ENSBTAG00000021969	ENSBTAT00000043605	Transcript	intron_variant	-	-	-	-	-	rs524448756
11_75325182_T/C	11:75325182	ENSBTAG00000021969	ENSBTAT00000043605	Transcript	intron_variant	-	-	-	-	-	rs476534178
11_75325324_A/G	11:75325324	ENSBTAG00000021969	ENSBTAT00000043605	Transcript	intron_variant	-	-	-	-	-	rs208235039
11_75325493_A/G	11:75325493	ENSBTAG00000021969	ENSBTAT00000043605	Transcript	intron_variant	-	-	-	-	-	rs208809918
11_75325617_A/T	11:75325617	ENSBTAG00000021969	ENSBTAT00000043605	Transcript	intron_variant	-	-	-	-	-	rs211029914
11_75325625_G/A	11:75325625	ENSBTAG00000021969	ENSBTAT00000043605	Transcript	intron_variant	-	-	-	-	-	rs211083976
11_75325654_G/A	11:75325654	ENSBTAG00000021969	ENSBTAT00000043605	Transcript	intron_variant	-	-	-	-	-	rs441135054
11_75325676_G/A	11:75325676	ENSBTAG00000021969	ENSBTAT00000043605	Transcript	intron_variant	-	-	-	-	-	rs134498533
11_75325753_C/T	11:75325753	ENSBTAG00000021969	ENSBTAT00000043605	Transcript	intron_variant	-	-	-	-	-	rs208588891
11_75325792_G/T	11:75325792	ENSBTAG00000021969	ENSBTAT00000043605	Transcript	intron_variant	-	-	-	-	-	rs209763538
11_75326052_G/C	11:75326052	ENSBTAG00000021969	ENSBTAT00000043605	Transcript	intron_variant	-	-	-	-	-	rs385890237
11_75326058_G/A	11:75326058	ENSBTAG00000021969	ENSBTAT00000043605	Transcript	intron_variant	-	-	-	-	-	rs453461297
11_75326240_A/C	11:75326240	ENSBTAG00000021969	ENSBTAT00000043605	Transcript	intron_variant	-	-	-	-	-	rs516395198
11_75326381_A/C	11:75326381	ENSBTAG00000021969	ENSBTAT00000043605	Transcript	intron_variant	-	-	-	-	-	rs481497384
11_75326408_T/C	11:75326408	ENSBTAG00000021969	ENSBTAT00000043605	Transcript	intron_variant	-	-	-	-	-	rs210226328
11_75326424_G/A	11:75326424	ENSBTAG00000021969	ENSBTAT00000043605	Transcript	intron_variant	-	-	-	-	-	rs470155567
11_75326536_T/G	11:75326536	ENSBTAG00000021969	ENSBTAT00000043605	Transcript	intron_variant	-	-	-	-	-	rs109568928
11_75326955_A/G	11:75326955	ENSBTAG00000021969	ENSBTAT00000043605	Transcript	intron_variant	-	-	-	-	-	rs132820279
11_75327073_T/C	11:75327073	ENSBTAG00000021969	ENSBTAT00000043605	Transcript	intron_variant	-	-	-	-	-	rs110264786
11_75327207_T/C	11:75327207	ENSBTAG00000021969	ENSBTAT00000043605	Transcript	intron_variant	-	-	-	-	-	rs110580462
11_75327213_C/G	11:75327213	ENSBTAG00000021969	ENSBTAT00000043605	Transcript	intron_variant	-	-	-	-	-	rs109599576
11_75327567_A/C	11:75327567	ENSBTAG00000021969	ENSBTAT00000043605	Transcript	intron_variant	-	-	-	-	-	rs209275752
11_75327768_A/T	11:75327768	ENSBTAG00000021969	ENSBTAT00000043605	Transcript	intron_variant	-	-	-	-	-	rs474915833
11_75327941_C/G	11:75327941	ENSBTAG00000021969	ENSBTAT00000043605	Transcript	intron_variant	-	-	-	-	-	rs516332408
11_75327948_T/G	11:75327948	ENSBTAG00000021969	ENSBTAT00000043605	Transcript	intron_variant	-	-	-	-	-	rs110465120
11_75327962_T/C	11:75327962	ENSBTAG00000021969	ENSBTAT00000043605	Transcript	intron_variant	-	-	-	-	-	rs470567929
11_75328073_G/A	11:75328073	ENSBTAG00000021969	ENSBTAT00000043605	Transcript	intron_variant	-	-	-	-	-	rs439328845
11_75328297_C/T	11:75328297	ENSBTAG00000021969	ENSBTAT00000043605	Transcript	intron_variant	-	-	-	-	-	rs109490977
11_75328521_T/C	11:75328521	ENSBTAG00000021969	ENSBTAT00000043605	Transcript	intron_variant	-	-	-	-	-	rs210328156
11_75328710_C/T	11:75328710	ENSBTAG00000021969	ENSBTAT00000043605	Transcript	intron_variant	-	-	-	-	-	rs518127657
11_75329250_G/T	11:75329250	ENSBTAG00000021969	ENSBTAT00000043605	Transcript	intron_variant	-	-	-	-	-	rs470246989
11_75329381_G/C	11:75329381	ENSBTAG00000021969	ENSBTAT00000043605	Transcript	intron_variant	-	-	-	-	-	rs526885826
11_75329413_T/C	11:75329413	ENSBTAG00000021969	ENSBTAT00000043605	Transcript	intron_variant	-	-	-	-	-	rs110616006
11_75329478_T/C	11:75329478	ENSBTAG00000021969	ENSBTAT00000043605	Transcript	intron_variant	-	-	-	-	-	rs445976415
11_75329484_T/C	11:75329484	ENSBTAG00000021969	ENSBTAT00000043605	Transcript	intron_variant	-	-	-	-	-	rs136568819
11_75329511_C/A	11:75329511	ENSBTAG00000021969	ENSBTAT00000043605	Transcript	intron_variant	-	-	-	-	-	rs211119618
11_75329898_A/G	11:75329898	ENSBTAG00000021969	ENSBTAT00000043605	Transcript	intron_variant	-	-	-	-	-	rs133130850
11_75330268_A/G	11:75330268	ENSBTAG00000021969	ENSBTAT00000043605	Transcript	intron_variant	-	-	-	-	-	rs209676607
11_75330294_G/A	11:75330294	ENSBTAG00000021969	ENSBTAT00000043605	Transcript	intron_variant	-	-	-	-	-	rs110551215
11_75330612_G/C	11:75330612	ENSBTAG00000021969	ENSBTAT00000043605	Transcript	intron_variant	-	-	-	-	-	rs208947978
11_75330732_T/G	11:75330732	ENSBTAG00000021969	ENSBTAT00000043605	Transcript	intron_variant	-	-	-	-	-	rs452987658
11_75330922_T/C	11:75330922	ENSBTAG00000021969	ENSBTAT00000043605	Transcript	intron_variant	-	-	-	-	-	rs109861942
11_75331148_C/T	11:75331148	ENSBTAG00000021969	ENSBTAT00000043605	Transcript	intron_variant	-	-	-	-	-	rs211344656
11_75331201_A/G	11:75331201	ENSBTAG00000021969	ENSBTAT00000043605	Transcript	intron_variant	-	-	-	-	-	rs109351353
11_75331343_C/T	11:75331343	ENSBTAG00000021969	ENSBTAT00000043605	Transcript	intron_variant	-	-	-	-	-	rs456745597
11_75331361_T/G	11:75331361	ENSBTAG00000021969	ENSBTAT00000043605	Transcript	intron_variant	-	-	-	-	-	rs110416984
11_75331536_T/C	11:75331536	ENSBTAG00000021969	ENSBTAT00000043605	Transcript	intron_variant	-	-	-	-	-	rs137305668
11_75331568_T/C	11:75331568	ENSBTAG00000021969	ENSBTAT00000043605	Transcript	intron_variant	-	-	-	-	-	rs109018389
11_75331595_T/C	11:75331595	ENSBTAG00000021969	ENSBTAT00000043605	Transcript	intron_variant	-	-	-	-	-	rs211030167
11_75331845_G/A	11:75331845	ENSBTAG00000021969	ENSBTAT00000043605	Transcript	intron_variant	-	-	-	-	-	rs109083952
11_75331968_T/C	11:75331968	ENSBTAG00000021969	ENSBTAT00000043605	Transcript	intron_variant	-	-	-	-	-	rs136429235
11_75332157_A/G	11:75332157	ENSBTAG00000021969	ENSBTAT00000043605	Transcript	intron_variant	-	-	-	-	-	rs210282917
11_75332166_A/G	11:75332166	ENSBTAG00000021969	ENSBTAT00000043605	Transcript	intron_variant	-	-	-	-	-	rs211473944
11_75332287_G/T	11:75332287	ENSBTAG00000021969	ENSBTAT00000043605	Transcript	intron_variant	-	-	-	-	-	rs110321515
11_75332373_A/T	11:75332373	ENSBTAG00000021969	ENSBTAT00000043605	Transcript	intron_variant	-	-	-	-	-	rs109659145
11_75332472_G/A	11:75332472	ENSBTAG00000021969	ENSBTAT00000043605	Transcript	intron_variant	-	-	-	-	-	rs526526736
11_75332517_T/G	11:75332517	ENSBTAG00000021969	ENSBTAT00000043605	Transcript	intron_variant	-	-	-	-	-	rs208647499
11_75332519_A/G	11:75332519	ENSBTAG00000021969	ENSBTAT00000043605	Transcript	intron_variant	-	-	-	-	-	rs210736871
11_75333045_G/A	11:75333045	ENSBTAG00000021969	ENSBTAT00000043605	Transcript	intron_variant	-	-	-	-	-	rs520504339
11_75333115_G/A	11:75333115	ENSBTAG00000021969	ENSBTAT00000043605	Transcript	intron_variant	-	-	-	-	-	rs525633470
11_75333443_A/G	11:75333443	ENSBTAG00000021969	ENSBTAT00000043605	Transcript	intron_variant	-	-	-	-	-	rs135531644
11_75333463_G/A	11:75333463	ENSBTAG00000021969	ENSBTAT00000043605	Transcript	intron_variant	-	-	-	-	-	rs210643539
11_75333983_A/G	11:75333983	ENSBTAG00000021969	ENSBTAT00000043605	Transcript	intron_variant	-	-	-	-	-	rs137481438
11_75334635_C/G	11:75334635	ENSBTAG00000021969	ENSBTAT00000043605	Transcript	intron_variant	-	-	-	-	-	rs210847896
11_75334989_T/C	11:75334989	ENSBTAG00000021969	ENSBTAT00000043605	Transcript	intron_variant	-	-	-	-	-	rs719025969
11_75334995_T/C	11:75334995	ENSBTAG00000021969	ENSBTAT00000043605	Transcript	intron_variant	-	-	-	-	-	rs523113037
11_75334998_C/T	11:75334998	ENSBTAG00000021969	ENSBTAT00000043605	Transcript	intron_variant	-	-	-	-	-	rs516679400
11_75335092_T/C	11:75335092	ENSBTAG00000021969	ENSBTAT00000043605	Transcript	intron_variant	-	-	-	-	-	rs209861744
11_75335114_G/A	11:75335114	ENSBTAG00000021969	ENSBTAT00000043605	Transcript	intron_variant	-	-	-	-	-	rs722369996
11_75335234_C/G	11:75335234	ENSBTAG00000021969	ENSBTAT00000043605	Transcript	intron_variant	-	-	-	-	-	rs382702976
11_75335308_C/T	11:75335308	ENSBTAG00000021969	ENSBTAT00000043605	Transcript	intron_variant	-	-	-	-	-	rs383886340
11_75335333_T/C	11:75335333	ENSBTAG00000021969	ENSBTAT00000043605	Transcript	intron_variant	-	-	-	-	-	rs381077261
11_75335340_G/A	11:75335340	ENSBTAG00000021969	ENSBTAT00000043605	Transcript	intron_variant	-	-	-	-	-	rs211312983
11_75335512_G/A	11:75335512	ENSBTAG00000021969	ENSBTAT00000043605	Transcript	intron_variant	-	-	-	-	-	rs136600872
11_75335713_C/T	11:75335713	ENSBTAG00000021969	ENSBTAT00000043605	Transcript	intron_variant	-	-	-	-	-	rs518470832
11_75335795_A/G	11:75335795	ENSBTAG00000021969	ENSBTAT00000043605	Transcript	intron_variant	-	-	-	-	-	rs208566925
11_75335923_A/G	11:75335923	ENSBTAG00000021969	ENSBTAT00000043605	Transcript	intron_variant	-	-	-	-	-	rs133158117
11_75336069_A/G	11:75336069	ENSBTAG00000021969	ENSBTAT00000043605	Transcript	intron_variant	-	-	-	-	-	rs210157358
11_75336100_C/T	11:75336100	ENSBTAG00000021969	ENSBTAT00000043605	Transcript	intron_variant	-	-	-	-	-	rs517975815
11_75336107_G/A	11:75336107	ENSBTAG00000021969	ENSBTAT00000043605	Transcript	intron_variant	-	-	-	-	-	rs521610114
11_75336252_G/C	11:75336252	ENSBTAG00000021969	ENSBTAT00000043605	Transcript	intron_variant	-	-	-	-	-	rs211349619
11_75336316_G/C	11:75336316	ENSBTAG00000021969	ENSBTAT00000043605	Transcript	intron_variant	-	-	-	-	-	rs208863970
11_75336322_A/G	11:75336322	ENSBTAG00000021969	ENSBTAT00000043605	Transcript	intron_variant	-	-	-	-	-	rs210308153
11_75336338_A/G	11:75336338	ENSBTAG00000021969	ENSBTAT00000043605	Transcript	intron_variant	-	-	-	-	-	rs209367337
11_75336354_T/C	11:75336354	ENSBTAG00000021969	ENSBTAT00000043605	Transcript	intron_variant	-	-	-	-	-	rs211423163
11_75336607_T/C	11:75336607	ENSBTAG00000021969	ENSBTAT00000043605	Transcript	intron_variant	-	-	-	-	-	rs210519165
11_75336641_G/A	11:75336641	ENSBTAG00000021969	ENSBTAT00000043605	Transcript	intron_variant	-	-	-	-	-	rs467425527
11_75337110_T/C	11:75337110	ENSBTAG00000021969	ENSBTAT00000043605	Transcript	intron_variant	-	-	-	-	-	rs134185036
11_75337166_G/A	11:75337166	ENSBTAG00000021969	ENSBTAT00000043605	Transcript	intron_variant	-	-	-	-	-	rs523305546
11_75337194_T/C	11:75337194	ENSBTAG00000021969	ENSBTAT00000043605	Transcript	intron_variant	-	-	-	-	-	rs136104107
11_75337522_A/G	11:75337522	ENSBTAG00000021969	ENSBTAT00000043605	Transcript	intron_variant	-	-	-	-	-	rs210411411
11_75337615_T/C	11:75337615	ENSBTAG00000021969	ENSBTAT00000043605	Transcript	intron_variant	-	-	-	-	-	rs135553848
11_75338560_T/C	11:75338560	ENSBTAG00000021969	ENSBTAT00000043605	Transcript	intron_variant	-	-	-	-	-	rs136544897
11_75338570_C/A	11:75338570	ENSBTAG00000021969	ENSBTAT00000043605	Transcript	intron_variant	-	-	-	-	-	rs211143209
11_75338690_T/C	11:75338690	ENSBTAG00000021969	ENSBTAT00000043605	Transcript	intron_variant	-	-	-	-	-	rs136906286
11_75339129_C/T	11:75339129	ENSBTAG00000021969	ENSBTAT00000043605	Transcript	intron_variant	-	-	-	-	-	rs526936011
11_75339255_A/G	11:75339255	ENSBTAG00000021969	ENSBTAT00000043605	Transcript	intron_variant	-	-	-	-	-	rs133528132
11_75339713_C/G	11:75339713	ENSBTAG00000021969	ENSBTAT00000043605	Transcript	intron_variant	-	-	-	-	-	rs462106532
11_75339720_G/A	11:75339720	ENSBTAG00000021969	ENSBTAT00000043605	Transcript	intron_variant	-	-	-	-	-	rs134525256
11_75339740_C/A	11:75339740	ENSBTAG00000021969	ENSBTAT00000043605	Transcript	intron_variant	-	-	-	-	-	rs209782465
11_75340291_T/C	11:75340291	ENSBTAG00000021969	ENSBTAT00000043605	Transcript	intron_variant	-	-	-	-	-	rs210235697
11_75340376_T/C	11:75340376	ENSBTAG00000021969	ENSBTAT00000043605	Transcript	intron_variant	-	-	-	-	-	rs207817423
11_75340672_G/A	11:75340672	ENSBTAG00000021969	ENSBTAT00000043605	Transcript	intron_variant	-	-	-	-	-	rs208923288
11_75341402_G/A	11:75341402	ENSBTAG00000021969	ENSBTAT00000043605	Transcript	intron_variant	-	-	-	-	-	rs110021929
11_75342398_A/C	11:75342398	ENSBTAG00000021969	ENSBTAT00000043605	Transcript	intron_variant	-	-	-	-	-	rs516529645
11_75342857_T/C	11:75342857	ENSBTAG00000021969	ENSBTAT00000043605	Transcript	intron_variant	-	-	-	-	-	rs137339651
11_75343475_T/C	11:75343475	ENSBTAG00000021969	ENSBTAT00000043605	Transcript	intron_variant	-	-	-	-	-	rs211011983
11_75343887_T/C	11:75343887	ENSBTAG00000021969	ENSBTAT00000043605	Transcript	intron_variant	-	-	-	-	-	rs109898107
11_75344472_T/G	11:75344472	ENSBTAG00000021969	ENSBTAT00000043605	Transcript	intron_variant	-	-	-	-	-	rs110427362
11_75345168_A/C	11:75345168	ENSBTAG00000021969	ENSBTAT00000043605	Transcript	intron_variant	-	-	-	-	-	rs518257827
11_75345309_T/A	11:75345309	ENSBTAG00000021969	ENSBTAT00000043605	Transcript	intron_variant	-	-	-	-	-	rs527010453
11_75345339_G/C	11:75345339	ENSBTAG00000021969	ENSBTAT00000043605	Transcript	intron_variant	-	-	-	-	-	rs517692076
11_75345789_C/T	11:75345789	ENSBTAG00000021969	ENSBTAT00000043605	Transcript	intron_variant	-	-	-	-	-	rs526466997
11_75345993_A/G	11:75345993	ENSBTAG00000021969	ENSBTAT00000043605	Transcript	intron_variant	-	-	-	-	-	rs135123799
11_75346124_T/C	11:75346124	ENSBTAG00000021969	ENSBTAT00000043605	Transcript	intron_variant	-	-	-	-	-	rs209408714
11_75346227_A/G	11:75346227	ENSBTAG00000021969	ENSBTAT00000043605	Transcript	intron_variant	-	-	-	-	-	rs210903301
11_75346254_C/T	11:75346254	ENSBTAG00000021969	ENSBTAT00000043605	Transcript	intron_variant	-	-	-	-	-	rs453563088
11_75346698_A/G	11:75346698	ENSBTAG00000021969	ENSBTAT00000043605	Transcript	intron_variant	-	-	-	-	-	rs110591990
11_75346974_G/A	11:75346974	ENSBTAG00000021969	ENSBTAT00000043605	Transcript	intron_variant	-	-	-	-	-	rs456022605
11_75347112_C/A	11:75347112	ENSBTAG00000021969	ENSBTAT00000043605	Transcript	intron_variant	-	-	-	-	-	rs209551636
11_75347242_C/T	11:75347242	ENSBTAG00000021969	ENSBTAT00000043605	Transcript	intron_variant	-	-	-	-	-	rs444428879
11_75347430_T/C	11:75347430	ENSBTAG00000021969	ENSBTAT00000043605	Transcript	intron_variant	-	-	-	-	-	rs109958291
11_75347610_G/A	11:75347610	ENSBTAG00000021969	ENSBTAT00000043605	Transcript	intron_variant	-	-	-	-	-	rs440440306
11_75348605_T/G	11:75348605	ENSBTAG00000021969	ENSBTAT00000043605	Transcript	intron_variant	-	-	-	-	-	rs208302565
11_75349253_T/A	11:75349253	ENSBTAG00000021969	ENSBTAT00000043605	Transcript	intron_variant	-	-	-	-	-	rs521064088
11_75349310_A/G	11:75349310	ENSBTAG00000021969	ENSBTAT00000043605	Transcript	intron_variant	-	-	-	-	-	rs209907443
11_75349791_T/C	11:75349791	ENSBTAG00000021969	ENSBTAT00000043605	Transcript	intron_variant	-	-	-	-	-	rs109201658
11_75349942_T/G	11:75349942	ENSBTAG00000021969	ENSBTAT00000043605	Transcript	intron_variant	-	-	-	-	-	rs110969705
11_75350043_C/T	11:75350043	ENSBTAG00000021969	ENSBTAT00000043605	Transcript	intron_variant	-	-	-	-	-	rs109450787
11_75350143_A/G	11:75350143	ENSBTAG00000021969	ENSBTAT00000043605	Transcript	intron_variant	-	-	-	-	-	rs110429480
11_75350229_C/T	11:75350229	ENSBTAG00000021969	ENSBTAT00000043605	Transcript	intron_variant	-	-	-	-	-	rs110768126
11_75350251_C/T	11:75350251	ENSBTAG00000021969	ENSBTAT00000043605	Transcript	intron_variant	-	-	-	-	-	rs515959002
11_75350280_C/T	11:75350280	ENSBTAG00000021969	ENSBTAT00000043605	Transcript	intron_variant	-	-	-	-	-	rs523194042
11_75350384_A/G	11:75350384	ENSBTAG00000021969	ENSBTAT00000043605	Transcript	intron_variant	-	-	-	-	-	rs451703490
11_75350710_C/T	11:75350710	ENSBTAG00000021969	ENSBTAT00000043605	Transcript	intron_variant	-	-	-	-	-	rs108961679
11_75350795_A/G	11:75350795	ENSBTAG00000021969	ENSBTAT00000043605	Transcript	intron_variant	-	-	-	-	-	rs454088582
11_75351544_A/C	11:75351544	ENSBTAG00000021969	ENSBTAT00000043605	Transcript	intron_variant	-	-	-	-	-	rs109072501
11_75352110_A/C	11:75352110	ENSBTAG00000021969	ENSBTAT00000043605	Transcript	intron_variant	-	-	-	-	-	rs461048634
11_75352132_C/T	11:75352132	ENSBTAG00000021969	ENSBTAT00000043605	Transcript	intron_variant	-	-	-	-	-	rs133094747
11_75352180_C/G	11:75352180	ENSBTAG00000021969	ENSBTAT00000043605	Transcript	intron_variant	-	-	-	-	-	rs211588480
11_75352289_C/T	11:75352289	ENSBTAG00000021969	ENSBTAT00000043605	Transcript	intron_variant	-	-	-	-	-	rs108994750
11_75352732_A/G	11:75352732	ENSBTAG00000021969	ENSBTAT00000043605	Transcript	intron_variant	-	-	-	-	-	rs209875849
11_75352895_T/C	11:75352895	ENSBTAG00000021969	ENSBTAT00000043605	Transcript	intron_variant	-	-	-	-	-	rs518919416
11_75352897_C/A	11:75352897	ENSBTAG00000021969	ENSBTAT00000043605	Transcript	intron_variant	-	-	-	-	-	rs523998305
11_75352919_G/T	11:75352919	ENSBTAG00000021969	ENSBTAT00000043605	Transcript	intron_variant	-	-	-	-	-	rs433955538
11_75352925_G/A	11:75352925	ENSBTAG00000021969	ENSBTAT00000043605	Transcript	intron_variant	-	-	-	-	-	rs453949883
11_75352949_C/T	11:75352949	ENSBTAG00000021969	ENSBTAT00000043605	Transcript	intron_variant	-	-	-	-	-	rs110700583
11_75353228_C/T	11:75353228	ENSBTAG00000021969	ENSBTAT00000043605	Transcript	intron_variant	-	-	-	-	-	rs456343876
11_75353270_C/T	11:75353270	ENSBTAG00000021969	ENSBTAT00000043605	Transcript	intron_variant	-	-	-	-	-	rs476405635
11_75353289_T/C	11:75353289	ENSBTAG00000021969	ENSBTAT00000043605	Transcript	intron_variant	-	-	-	-	-	rs438724585
11_75353327_C/A	11:75353327	ENSBTAG00000021969	ENSBTAT00000043605	Transcript	intron_variant	-	-	-	-	-	rs452331119
11_75353343_G/A	11:75353343	ENSBTAG00000021969	ENSBTAT00000043605	Transcript	intron_variant	-	-	-	-	-	rs472442517
11_75353387_A/G	11:75353387	ENSBTAG00000021969	ENSBTAT00000043605	Transcript	intron_variant	-	-	-	-	-	rs440867488
11_75353447_T/C	11:75353447	ENSBTAG00000021969	ENSBTAT00000043605	Transcript	intron_variant	-	-	-	-	-	rs721732670
11_75353475_G/A	11:75353475	ENSBTAG00000021969	ENSBTAT00000043605	Transcript	intron_variant	-	-	-	-	-	rs521643761
11_75353488_G/A	11:75353488	ENSBTAG00000021969	ENSBTAT00000043605	Transcript	intron_variant	-	-	-	-	-	rs525313944
11_75353510_C/T	11:75353510	ENSBTAG00000021969	ENSBTAT00000043605	Transcript	intron_variant	-	-	-	-	-	rs460911510
11_75353661_C/A	11:75353661	ENSBTAG00000021969	ENSBTAT00000043605	Transcript	intron_variant	-	-	-	-	-	rs522501915
11_75353723_T/C	11:75353723	ENSBTAG00000021969	ENSBTAT00000043605	Transcript	intron_variant	-	-	-	-	-	rs481139104
11_75353844_G/A	11:75353844	ENSBTAG00000021969	ENSBTAT00000043605	Transcript	intron_variant	-	-	-	-	-	rs443292183
11_75354084_T/C	11:75354084	ENSBTAG00000021969	ENSBTAT00000043605	Transcript	intron_variant	-	-	-	-	-	rs110530143
11_75354134_A/G	11:75354134	ENSBTAG00000021969	ENSBTAT00000043605	Transcript	intron_variant	-	-	-	-	-	rs483274216
11_75354441_C/T	11:75354441	ENSBTAG00000021969	ENSBTAT00000043605	Transcript	intron_variant	-	-	-	-	-	rs523405639
11_75354466_T/C	11:75354466	ENSBTAG00000021969	ENSBTAT00000043605	Transcript	intron_variant	-	-	-	-	-	rs384315633
11_75354551_G/A	11:75354551	ENSBTAG00000021969	ENSBTAT00000043605	Transcript	intron_variant	-	-	-	-	-	rs209002798
11_75354558_A/G	11:75354558	ENSBTAG00000021969	ENSBTAT00000043605	Transcript	intron_variant	-	-	-	-	-	rs479077298
11_75354728_A/G	11:75354728	ENSBTAG00000021969	ENSBTAT00000043605	Transcript	intron_variant	-	-	-	-	-	-
11_75354754_G/C	11:75354754	ENSBTAG00000021969	ENSBTAT00000043605	Transcript	intron_variant	-	-	-	-	-	rs720325513
11_75354876_T/C	11:75354876	ENSBTAG00000021969	ENSBTAT00000043605	Transcript	intron_variant	-	-	-	-	-	rs520096646
11_75355165_T/C	11:75355165	ENSBTAG00000021969	ENSBTAT00000043605	Transcript	intron_variant	-	-	-	-	-	rs436502581
11_75355303_T/C	11:75355303	ENSBTAG00000021969	ENSBTAT00000043605	Transcript	intron_variant	-	-	-	-	-	rs524660030
11_75355379_G/A	11:75355379	ENSBTAG00000021969	ENSBTAT00000043605	Transcript	intron_variant	-	-	-	-	-	rs456562359
11_75355485_C/A	11:75355485	ENSBTAG00000021969	ENSBTAT00000043605	Transcript	intron_variant	-	-	-	-	-	rs470259536
11_75355587_G/A	11:75355587	ENSBTAG00000021969	ENSBTAT00000043605	Transcript	intron_variant	-	-	-	-	-	rs526813408
11_75355742_T/C	11:75355742	ENSBTAG00000021969	ENSBTAT00000043605	Transcript	intron_variant	-	-	-	-	-	rs519715407
11_75355763_A/G	11:75355763	ENSBTAG00000021969	ENSBTAT00000043605	Transcript	intron_variant	-	-	-	-	-	rs521904539
11_75355799_A/G	11:75355799	ENSBTAG00000021969	ENSBTAT00000043605	Transcript	intron_variant	-	-	-	-	-	rs526970081
11_75355880_C/T	11:75355880	ENSBTAG00000021969	ENSBTAT00000043605	Transcript	intron_variant	-	-	-	-	-	rs477907236
11_75355922_A/G	11:75355922	ENSBTAG00000021969	ENSBTAT00000043605	Transcript	intron_variant	-	-	-	-	-	rs524162720
11_75356007_G/A	11:75356007	ENSBTAG00000021969	ENSBTAT00000043605	Transcript	intron_variant	-	-	-	-	-	rs432178810
11_75356306_G/C	11:75356306	ENSBTAG00000021969	ENSBTAT00000043605	Transcript	intron_variant	-	-	-	-	-	rs517115438
11_75356742_G/A	11:75356742	ENSBTAG00000021969	ENSBTAT00000043605	Transcript	intron_variant	-	-	-	-	-	rs515845467
11_75356834_C/T	11:75356834	ENSBTAG00000021969	ENSBTAT00000043605	Transcript	intron_variant	-	-	-	-	-	rs452256388
11_75357191_A/G	11:75357191	ENSBTAG00000021969	ENSBTAT00000043605	Transcript	intron_variant	-	-	-	-	-	rs520260099
11_75357219_G/A	11:75357219	ENSBTAG00000021969	ENSBTAT00000043605	Transcript	intron_variant	-	-	-	-	-	rs525357157
11_75357568_G/A	11:75357568	ENSBTAG00000021969	ENSBTAT00000043605	Transcript	intron_variant	-	-	-	-	-	rs377831241
11_75357684_T/G	11:75357684	ENSBTAG00000021969	ENSBTAT00000043605	Transcript	intron_variant	-	-	-	-	-	rs715680698
11_75357944_G/A	11:75357944	ENSBTAG00000021969	ENSBTAT00000043605	Transcript	intron_variant	-	-	-	-	-	rs441118206
11_75357947_G/A	11:75357947	ENSBTAG00000021969	ENSBTAT00000043605	Transcript	intron_variant	-	-	-	-	-	rs527193920
11_75357959_C/G	11:75357959	ENSBTAG00000021969	ENSBTAT00000043605	Transcript	intron_variant	-	-	-	-	-	rs454569447
11_75358036_A/C	11:75358036	ENSBTAG00000021969	ENSBTAT00000043605	Transcript	intron_variant	-	-	-	-	-	rs474586611
11_75358210_A/G	11:75358210	ENSBTAG00000021969	ENSBTAT00000043605	Transcript	intron_variant	-	-	-	-	-	rs109932771
11_75358225_G/A	11:75358225	ENSBTAG00000021969	ENSBTAT00000043605	Transcript	intron_variant	-	-	-	-	-	rs515786901
11_75358247_G/A	11:75358247	ENSBTAG00000021969	ENSBTAT00000043605	Transcript	intron_variant	-	-	-	-	-	rs463422372
11_75358334_T/C	11:75358334	ENSBTAG00000021969	ENSBTAT00000043605	Transcript	intron_variant	-	-	-	-	-	rs477111313
11_75358356_G/A	11:75358356	ENSBTAG00000021969	ENSBTAT00000043605	Transcript	intron_variant	-	-	-	-	-	rs438997613
11_75358759_G/A	11:75358759	ENSBTAG00000021969	ENSBTAT00000043605	Transcript	intron_variant	-	-	-	-	-	rs384645088
11_75359066_T/C	11:75359066	ENSBTAG00000021969	ENSBTAT00000043605	Transcript	intron_variant	-	-	-	-	-	rs133913530
11_75359260_G/A	11:75359260	ENSBTAG00000021969	ENSBTAT00000043605	Transcript	intron_variant	-	-	-	-	-	rs447891087
11_75359337_G/T	11:75359337	ENSBTAG00000021969	ENSBTAT00000043605	Transcript	intron_variant	-	-	-	-	-	rs439538199
11_75359918_G/A	11:75359918	ENSBTAG00000021969	ENSBTAT00000043605	Transcript	intron_variant	-	-	-	-	-	rs481486802
11_75360091_A/C	11:75360091	ENSBTAG00000021969	ENSBTAT00000043605	Transcript	intron_variant	-	-	-	-	-	rs384884506
11_75360137_T/A	11:75360137	ENSBTAG00000021969	ENSBTAT00000043605	Transcript	intron_variant	-	-	-	-	-	rs470296523
11_75360704_C/G	11:75360704	ENSBTAG00000021969	ENSBTAT00000043605	Transcript	intron_variant	-	-	-	-	-	rs440448591
11_75360733_C/T	11:75360733	ENSBTAG00000021969	ENSBTAT00000043605	Transcript	intron_variant	-	-	-	-	-	rs515921674
11_75360769_A/G	11:75360769	ENSBTAG00000021969	ENSBTAT00000043605	Transcript	intron_variant	-	-	-	-	-	rs714282658
11_75360876_A/C	11:75360876	ENSBTAG00000021969	ENSBTAT00000043605	Transcript	intron_variant	-	-	-	-	-	rs516759134
11_75360945_T/G	11:75360945	ENSBTAG00000021969	ENSBTAT00000043605	Transcript	intron_variant	-	-	-	-	-	rs444578226
11_75361035_A/G	11:75361035	ENSBTAG00000021969	ENSBTAT00000043605	Transcript	intron_variant	-	-	-	-	-	rs463232007
11_75361524_G/A	11:75361524	ENSBTAG00000021969	ENSBTAT00000043605	Transcript	intron_variant	-	-	-	-	-	rs383262136
11_75361700_C/A	11:75361700	ENSBTAG00000021969	ENSBTAT00000043605	Transcript	intron_variant	-	-	-	-	-	rs523713906
11_75361760_C/A	11:75361760	ENSBTAG00000021969	ENSBTAT00000043605	Transcript	intron_variant	-	-	-	-	-	rs433047341
11_75361816_C/T	11:75361816	ENSBTAG00000021969	ENSBTAT00000043605	Transcript	intron_variant	-	-	-	-	-	rs519498154
11_75362134_G/A	11:75362134	ENSBTAG00000021969	ENSBTAT00000043605	Transcript	intron_variant	-	-	-	-	-	rs517668941
11_75362174_G/A	11:75362174	ENSBTAG00000021969	ENSBTAT00000043605	Transcript	intron_variant	-	-	-	-	-	rs521378066
11_75362322_G/A	11:75362322	ENSBTAG00000021969	ENSBTAT00000043605	Transcript	intron_variant	-	-	-	-	-	rs525045966
11_75362348_A/G	11:75362348	ENSBTAG00000021969	ENSBTAT00000043605	Transcript	intron_variant	-	-	-	-	-	rs109837181
11_75362365_T/C	11:75362365	ENSBTAG00000021969	ENSBTAT00000043605	Transcript	intron_variant	-	-	-	-	-	rs522116200
11_75362402_C/T	11:75362402	ENSBTAG00000021969	ENSBTAT00000043605	Transcript	intron_variant	-	-	-	-	-	rs469186209
11_75362433_G/C	11:75362433	ENSBTAG00000021969	ENSBTAT00000043605	Transcript	intron_variant	-	-	-	-	-	rs517160513
11_75362477_C/A	11:75362477	ENSBTAG00000021969	ENSBTAT00000043605	Transcript	intron_variant	-	-	-	-	-	rs522264389
11_75362510_G/A	11:75362510	ENSBTAG00000021969	ENSBTAT00000043605	Transcript	intron_variant	-	-	-	-	-	rs525893301
11_75362659_T/G	11:75362659	ENSBTAG00000021969	ENSBTAT00000043605	Transcript	intron_variant	-	-	-	-	-	rs526728519
11_75362769_G/A	11:75362769	ENSBTAG00000021969	ENSBTAT00000043605	Transcript	intron_variant	-	-	-	-	-	rs438074712
11_75362864_G/A	11:75362864	ENSBTAG00000021969	ENSBTAT00000043605	Transcript	synonymous_variant	1397	873	291	H	caC/caT	rs480456710
11_75362937_G/A	11:75362937	ENSBTAG00000021969	ENSBTAT00000043605	Transcript	missense_variant	1324	800	267	P/L	cCg/cTg	rs520382905
11_75363323_G/A	11:75363323	ENSBTAG00000021969	ENSBTAT00000043605	Transcript	intron_variant	-	-	-	-	-	rs441653750
11_75363341_C/T	11:75363341	ENSBTAG00000021969	ENSBTAT00000043605	Transcript	intron_variant	-	-	-	-	-	rs518465392
11_75363574_A/T	11:75363574	ENSBTAG00000021969	ENSBTAT00000043605	Transcript	intron_variant	-	-	-	-	-	rs472858155
11_75364046_T/C	11:75364046	ENSBTAG00000021969	ENSBTAT00000043605	Transcript	intron_variant	-	-	-	-	-	rs477808104
11_75364254_A/G	11:75364254	ENSBTAG00000021969	ENSBTAT00000043605	Transcript	intron_variant	-	-	-	-	-	rs478691040
11_75364379_G/T	11:75364379	ENSBTAG00000021969	ENSBTAT00000043605	Transcript	intron_variant	-	-	-	-	-	rs467783562
11_75364400_C/T	11:75364400	ENSBTAG00000021969	ENSBTAT00000043605	Transcript	intron_variant	-	-	-	-	-	rs526058488
11_75364444_T/C	11:75364444	ENSBTAG00000021969	ENSBTAT00000043605	Transcript	intron_variant	-	-	-	-	-	rs438134916
11_75364481_C/T	11:75364481	ENSBTAG00000021969	ENSBTAT00000043605	Transcript	intron_variant	-	-	-	-	-	rs439266131
11_75364636_A/T	11:75364636	ENSBTAG00000021969	ENSBTAT00000043605	Transcript	intron_variant	-	-	-	-	-	rs454291473
11_75364838_T/C	11:75364838	ENSBTAG00000021969	ENSBTAT00000043605	Transcript	intron_variant	-	-	-	-	-	rs436670396
11_75365176_G/A	11:75365176	ENSBTAG00000021969	ENSBTAT00000043605	Transcript	intron_variant	-	-	-	-	-	rs517887195
11_75365307_G/A	11:75365307	ENSBTAG00000021969	ENSBTAT00000043605	Transcript	intron_variant	-	-	-	-	-	rs517343919
11_75365361_C/G	11:75365361	ENSBTAG00000021969	ENSBTAT00000043605	Transcript	intron_variant	-	-	-	-	-	rs522397451
11_75365416_C/G	11:75365416	ENSBTAG00000021969	ENSBTAT00000043605	Transcript	intron_variant	-	-	-	-	-	rs465489516
11_75365512_T/G	11:75365512	ENSBTAG00000021969	ENSBTAT00000043605	Transcript	intron_variant	-	-	-	-	-	rs441327325
11_75365605_A/G	11:75365605	ENSBTAG00000021969	ENSBTAT00000043605	Transcript	intron_variant	-	-	-	-	-	rs381440934
11_75365608_A/C	11:75365608	ENSBTAG00000021969	ENSBTAT00000043605	Transcript	intron_variant	-	-	-	-	-	rs110656895
11_75365828_A/G	11:75365828	ENSBTAG00000021969	ENSBTAT00000043605	Transcript	intron_variant	-	-	-	-	-	rs471346256
11_75366058_G/A	11:75366058	ENSBTAG00000021969	ENSBTAT00000043605	Transcript	intron_variant	-	-	-	-	-	rs520069031
11_75366065_C/G	11:75366065	ENSBTAG00000021969	ENSBTAT00000043605	Transcript	intron_variant	-	-	-	-	-	rs472209842
11_75366079_C/T	11:75366079	ENSBTAG00000021969	ENSBTAT00000043605	Transcript	intron_variant	-	-	-	-	-	rs442554283
11_75366149_T/G	11:75366149	ENSBTAG00000021969	ENSBTAT00000043605	Transcript	intron_variant	-	-	-	-	-	rs446150179
11_75366699_T/C	11:75366699	ENSBTAG00000021969	ENSBTAT00000043605	Transcript	intron_variant	-	-	-	-	-	rs523585820
11_75366812_C/T	11:75366812	ENSBTAG00000021969	ENSBTAT00000043605	Transcript	intron_variant	-	-	-	-	-	rs434567052
11_75366928_G/C	11:75366928	ENSBTAG00000021969	ENSBTAT00000043605	Transcript	intron_variant	-	-	-	-	-	rs526952878
11_75366937_C/G	11:75366937	ENSBTAG00000021969	ENSBTAT00000043605	Transcript	intron_variant	-	-	-	-	-	rs470528550
11_75366984_A/G	11:75366984	ENSBTAG00000021969	ENSBTAT00000043605	Transcript	intron_variant	-	-	-	-	-	rs437469414
11_75367133_T/C	11:75367133	ENSBTAG00000021969	ENSBTAT00000043605	Transcript	intron_variant	-	-	-	-	-	rs110747828
11_75367837_T/C	11:75367837	ENSBTAG00000021969	ENSBTAT00000043605	Transcript	intron_variant	-	-	-	-	-	rs109191337
11_75367922_T/C	11:75367922	ENSBTAG00000021969	ENSBTAT00000043605	Transcript	intron_variant	-	-	-	-	-	rs110978628
11_75368061_T/C	11:75368061	ENSBTAG00000021969	ENSBTAT00000043605	Transcript	intron_variant	-	-	-	-	-	rs520795673
11_75368182_G/A	11:75368182	ENSBTAG00000021969	ENSBTAT00000043605	Transcript	intron_variant	-	-	-	-	-	rs524456894
11_75369750_A/G	11:75369750	ENSBTAG00000021969	ENSBTAT00000043605	Transcript	intron_variant	-	-	-	-	-	rs470847130
11_75370988_G/A	11:75370988	ENSBTAG00000021969	ENSBTAT00000043605	Transcript	intron_variant	-	-	-	-	-	rs133354990
11_75371597_A/T	11:75371597	ENSBTAG00000021969	ENSBTAT00000043605	Transcript	intron_variant	-	-	-	-	-	rs209892249
11_75371682_T/G	11:75371682	ENSBTAG00000021969	ENSBTAT00000043605	Transcript	intron_variant	-	-	-	-	-	rs522979433
11_75371744_G/A	11:75371744	ENSBTAG00000021969	ENSBTAT00000043605	Transcript	intron_variant	-	-	-	-	-	rs109641606
11_75372220_A/G	11:75372220	ENSBTAG00000021969	ENSBTAT00000043605	Transcript	intron_variant	-	-	-	-	-	rs110792897
11_75372725_T/C	11:75372725	ENSBTAG00000021969	ENSBTAT00000043605	Transcript	intron_variant	-	-	-	-	-	rs110139743
11_75373619_C/G	11:75373619	ENSBTAG00000021969	ENSBTAT00000043605	Transcript	intron_variant	-	-	-	-	-	rs109938596
11_75374028_A/G	11:75374028	ENSBTAG00000021969	ENSBTAT00000043605	Transcript	intron_variant	-	-	-	-	-	rs108959221
11_75374051_G/A	11:75374051	ENSBTAG00000021969	ENSBTAT00000043605	Transcript	intron_variant	-	-	-	-	-	rs109615600
11_75374088_T/C	11:75374088	ENSBTAG00000021969	ENSBTAT00000043605	Transcript	intron_variant	-	-	-	-	-	rs110157976
11_75374107_G/A	11:75374107	ENSBTAG00000021969	ENSBTAT00000043605	Transcript	intron_variant	-	-	-	-	-	rs524226819
11_75374711_C/T	11:75374711	ENSBTAG00000021969	ENSBTAT00000043605	Transcript	intron_variant	-	-	-	-	-	rs110728701
11_75375090_G/A	11:75375090	ENSBTAG00000021969	ENSBTAT00000043605	Transcript	intron_variant	-	-	-	-	-	rs518691186
11_75375172_C/T	11:75375172	ENSBTAG00000021969	ENSBTAT00000043605	Transcript	intron_variant	-	-	-	-	-	rs135503926
11_75375230_C/T	11:75375230	ENSBTAG00000021969	ENSBTAT00000043605	Transcript	intron_variant	-	-	-	-	-	rs109174634
11_75375269_G/T	11:75375269	ENSBTAG00000021969	ENSBTAT00000043605	Transcript	intron_variant	-	-	-	-	-	rs524579362
11_75376191_C/T	11:75376191	ENSBTAG00000021969	ENSBTAT00000043605	Transcript	intron_variant	-	-	-	-	-	rs477445675
11_75377466_A/G	11:75377466	ENSBTAG00000021969	ENSBTAT00000043605	Transcript	intron_variant	-	-	-	-	-	rs109338741
11_75377613_C/A	11:75377613	ENSBTAG00000021969	ENSBTAT00000043605	Transcript	intron_variant	-	-	-	-	-	rs109876456
11_75377652_A/T	11:75377652	ENSBTAG00000021969	ENSBTAT00000043605	Transcript	intron_variant	-	-	-	-	-	rs379730060
11_75377730_C/T	11:75377730	ENSBTAG00000021969	ENSBTAT00000043605	Transcript	intron_variant	-	-	-	-	-	rs714160016
11_75377810_C/T	11:75377810	ENSBTAG00000021969	ENSBTAT00000043605	Transcript	intron_variant	-	-	-	-	-	rs208910436
11_75378374_A/T	11:75378374	ENSBTAG00000021969	ENSBTAT00000043605	Transcript	intron_variant	-	-	-	-	-	rs208495536
11_75378768_T/C	11:75378768	ENSBTAG00000021969	ENSBTAT00000043605	Transcript	intron_variant	-	-	-	-	-	rs207858395
11_75378824_T/C	11:75378824	ENSBTAG00000021969	ENSBTAT00000043605	Transcript	intron_variant	-	-	-	-	-	rs137111660
11_75378835_T/C	11:75378835	ENSBTAG00000021969	ENSBTAT00000043605	Transcript	intron_variant	-	-	-	-	-	rs135620360
11_75379017_G/A	11:75379017	ENSBTAG00000021969	ENSBTAT00000043605	Transcript	intron_variant	-	-	-	-	-	rs210257046
11_75379031_G/A	11:75379031	ENSBTAG00000021969	ENSBTAT00000043605	Transcript	intron_variant	-	-	-	-	-	rs207787765
11_75379104_C/T	11:75379104	ENSBTAG00000021969	ENSBTAT00000043605	Transcript	intron_variant	-	-	-	-	-	rs110909100
11_75379151_G/T	11:75379151	ENSBTAG00000021969	ENSBTAT00000043605	Transcript	intron_variant	-	-	-	-	-	rs210196160
11_75379250_A/G	11:75379250	ENSBTAG00000021969	ENSBTAT00000043605	Transcript	intron_variant	-	-	-	-	-	rs211063440
11_75379281_T/C	11:75379281	ENSBTAG00000021969	ENSBTAT00000043605	Transcript	intron_variant	-	-	-	-	-	rs109734148
11_75379640_T/C	11:75379640	ENSBTAG00000021969	ENSBTAT00000043605	Transcript	intron_variant	-	-	-	-	-	rs109244991
11_75379922_A/T	11:75379922	ENSBTAG00000021969	ENSBTAT00000043605	Transcript	intron_variant	-	-	-	-	-	rs134371244
11_75380076_A/G	11:75380076	ENSBTAG00000021969	ENSBTAT00000043605	Transcript	intron_variant	-	-	-	-	-	rs209357557
11_75380615_A/G	11:75380615	ENSBTAG00000021969	ENSBTAT00000043605	Transcript	intron_variant	-	-	-	-	-	rs29026085
11_75380802_C/T	11:75380802	ENSBTAG00000021969	ENSBTAT00000043605	Transcript	intron_variant	-	-	-	-	-	rs209712447
11_75380808_C/T	11:75380808	ENSBTAG00000021969	ENSBTAT00000043605	Transcript	intron_variant	-	-	-	-	-	-
11_75381090_C/T	11:75381090	ENSBTAG00000021969	ENSBTAT00000043605	Transcript	intron_variant	-	-	-	-	-	rs521093665
11_75381557_G/C	11:75381557	ENSBTAG00000021969	ENSBTAT00000043605	Transcript	intron_variant	-	-	-	-	-	rs110478860
11_75382594_G/A	11:75382594	ENSBTAG00000021969	ENSBTAT00000043605	Transcript	intron_variant	-	-	-	-	-	rs109767227
11_75382735_C/T	11:75382735	ENSBTAG00000021969	ENSBTAT00000043605	Transcript	intron_variant	-	-	-	-	-	rs382649703
11_75382758_G/T	11:75382758	ENSBTAG00000021969	ENSBTAT00000043605	Transcript	intron_variant	-	-	-	-	-	rs384097493
11_75382849_C/T	11:75382849	ENSBTAG00000021969	ENSBTAT00000043605	Transcript	intron_variant	-	-	-	-	-	rs211287351
11_75382988_C/T	11:75382988	ENSBTAG00000021969	ENSBTAT00000043605	Transcript	intron_variant	-	-	-	-	-	rs715417902
11_75384194_A/G	11:75384194	ENSBTAG00000021969	ENSBTAT00000043605	Transcript	intron_variant	-	-	-	-	-	rs210941127
11_75384214_G/A	11:75384214	ENSBTAG00000021969	ENSBTAT00000043605	Transcript	intron_variant	-	-	-	-	-	rs520596078
11_75384220_G/A	11:75384220	ENSBTAG00000021969	ENSBTAT00000043605	Transcript	intron_variant	-	-	-	-	-	rs110600529
11_75384339_A/G	11:75384339	ENSBTAG00000021969	ENSBTAT00000043605	Transcript	intron_variant	-	-	-	-	-	rs109910962
11_75384493_C/T	11:75384493	ENSBTAG00000021969	ENSBTAT00000043605	Transcript	intron_variant	-	-	-	-	-	rs210737056
11_75385323_G/T	11:75385323	ENSBTAG00000021969	ENSBTAT00000043605	Transcript	intron_variant	-	-	-	-	-	rs525903093
11_75385536_C/G	11:75385536	ENSBTAG00000021969	ENSBTAT00000043605	Transcript	intron_variant	-	-	-	-	-	rs136058516
11_75385602_G/A	11:75385602	ENSBTAG00000021969	ENSBTAT00000043605	Transcript	intron_variant	-	-	-	-	-	rs110541023
11_75385956_G/A	11:75385956	ENSBTAG00000021969	ENSBTAT00000043605	Transcript	intron_variant	-	-	-	-	-	rs718316441
11_75385992_G/A	11:75385992	ENSBTAG00000021969	ENSBTAT00000043605	Transcript	intron_variant	-	-	-	-	-	rs109032167
11_75386058_G/C	11:75386058	ENSBTAG00000021969	ENSBTAT00000043605	Transcript	intron_variant	-	-	-	-	-	rs136637846
11_75387153_G/T	11:75387153	ENSBTAG00000021969	ENSBTAT00000043605	Transcript	intron_variant	-	-	-	-	-	rs482371483
11_75387431_G/A	11:75387431	ENSBTAG00000021969	ENSBTAT00000043605	Transcript	intron_variant	-	-	-	-	-	-
11_75388299_T/C	11:75388299	ENSBTAG00000021969	ENSBTAT00000043605	Transcript	intron_variant	-	-	-	-	-	rs110107751
11_75388685_A/G	11:75388685	ENSBTAG00000021969	ENSBTAT00000043605	Transcript	intron_variant	-	-	-	-	-	rs110869079
11_75389152_T/C	11:75389152	ENSBTAG00000021969	ENSBTAT00000043605	Transcript	intron_variant	-	-	-	-	-	rs135672266
11_75390673_C/T	11:75390673	ENSBTAG00000021969	ENSBTAT00000043605	Transcript	intron_variant	-	-	-	-	-	rs110266156
11_75392792_A/C	11:75392792	ENSBTAG00000021969	ENSBTAT00000043605	Transcript	intron_variant	-	-	-	-	-	rs136271441
11_75393297_A/C	11:75393297	ENSBTAG00000021969	ENSBTAT00000043605	Transcript	intron_variant	-	-	-	-	-	rs208248794
11_75393357_T/C	11:75393357	ENSBTAG00000021969	ENSBTAT00000043605	Transcript	intron_variant	-	-	-	-	-	rs451105361
11_75396677_G/A	11:75396677	ENSBTAG00000021969	ENSBTAT00000043605	Transcript	intron_variant	-	-	-	-	-	rs518152823
11_75397258_T/A	11:75397258	ENSBTAG00000021969	ENSBTAT00000043605	Transcript	intron_variant	-	-	-	-	-	rs438520706
11_75397947_T/C	11:75397947	ENSBTAG00000021969	ENSBTAT00000043605	Transcript	intron_variant	-	-	-	-	-	rs135123437
11_75400168_G/T	11:75400168	ENSBTAG00000021969	ENSBTAT00000043605	Transcript	intron_variant	-	-	-	-	-	rs460295302
11_75400398_C/T	11:75400398	ENSBTAG00000021969	ENSBTAT00000043605	Transcript	intron_variant	-	-	-	-	-	rs480283874
11_75400600_A/G	11:75400600	ENSBTAG00000021969	ENSBTAT00000043605	Transcript	intron_variant	-	-	-	-	-	rs520955934
11_75400666_T/C	11:75400666	ENSBTAG00000021969	ENSBTAT00000043605	Transcript	intron_variant	-	-	-	-	-	rs517504087
11_75400670_T/C	11:75400670	ENSBTAG00000021969	ENSBTAT00000043605	Transcript	intron_variant	-	-	-	-	-	rs521879386
11_75400690_T/A	11:75400690	ENSBTAG00000021969	ENSBTAT00000043605	Transcript	intron_variant	-	-	-	-	-	rs716545481
11_75400698_G/T	11:75400698	ENSBTAG00000021969	ENSBTAT00000043605	Transcript	intron_variant	-	-	-	-	-	rs525460042
11_75400907_G/C	11:75400907	ENSBTAG00000021969	ENSBTAT00000043605	Transcript	intron_variant	-	-	-	-	-	rs526265383
11_75400998_T/C	11:75400998	ENSBTAG00000021969	ENSBTAT00000043605	Transcript	intron_variant	-	-	-	-	-	rs448899946
11_75401133_A/C	11:75401133	ENSBTAG00000021969	ENSBTAT00000043605	Transcript	intron_variant	-	-	-	-	-	rs519284497
11_75401711_A/G	11:75401711	ENSBTAG00000021969	ENSBTAT00000043605	Transcript	intron_variant	-	-	-	-	-	rs137804856
11_75401747_C/T	11:75401747	ENSBTAG00000021969	ENSBTAT00000043605	Transcript	intron_variant	-	-	-	-	-	rs482816987
11_75401921_C/T	11:75401921	ENSBTAG00000021969	ENSBTAT00000043605	Transcript	intron_variant	-	-	-	-	-	rs465021797
11_75402151_T/C	11:75402151	ENSBTAG00000021969	ENSBTAT00000043605	Transcript	intron_variant	-	-	-	-	-	rs516033071
11_75402332_A/G	11:75402332	ENSBTAG00000021969	ENSBTAT00000043605	Transcript	intron_variant	-	-	-	-	-	rs524686077
11_75402395_A/G	11:75402395	ENSBTAG00000021969	ENSBTAT00000043605	Transcript	intron_variant	-	-	-	-	-	rs517526089
11_75402634_C/T	11:75402634	ENSBTAG00000021969	ENSBTAT00000043605	Transcript	intron_variant	-	-	-	-	-	rs524826063
11_75402661_G/A	11:75402661	ENSBTAG00000021969	ENSBTAT00000043605	Transcript	intron_variant	-	-	-	-	-	rs518401059
11_75403185_C/A	11:75403185	ENSBTAG00000021969	ENSBTAT00000043605	Transcript	intron_variant	-	-	-	-	-	rs519206011
11_75403321_C/A	11:75403321	ENSBTAG00000021969	ENSBTAT00000043605	Transcript	intron_variant	-	-	-	-	-	rs522815946
11_75403359_C/T	11:75403359	ENSBTAG00000021969	ENSBTAT00000043605	Transcript	intron_variant	-	-	-	-	-	rs467283944
11_75403465_T/G	11:75403465	ENSBTAG00000021969	ENSBTAT00000043605	Transcript	intron_variant	-	-	-	-	-	rs523054142
11_75403578_C/T	11:75403578	ENSBTAG00000021969	ENSBTAT00000043605	Transcript	intron_variant	-	-	-	-	-	rs516558395
11_75403801_A/G	11:75403801	ENSBTAG00000021969	ENSBTAT00000043605	Transcript	intron_variant	-	-	-	-	-	rs523802076
11_75403829_A/G	11:75403829	ENSBTAG00000021969	ENSBTAT00000043605	Transcript	intron_variant	-	-	-	-	-	rs515912164
11_75403874_T/C	11:75403874	ENSBTAG00000021969	ENSBTAT00000043605	Transcript	intron_variant	-	-	-	-	-	rs520992503
11_75403901_C/T	11:75403901	ENSBTAG00000021969	ENSBTAT00000043605	Transcript	intron_variant	-	-	-	-	-	rs516793530
11_75404056_T/C	11:75404056	ENSBTAG00000021969	ENSBTAT00000043605	Transcript	intron_variant	-	-	-	-	-	rs518345435
11_75404141_G/C	11:75404141	ENSBTAG00000021969	ENSBTAT00000043605	Transcript	intron_variant	-	-	-	-	-	rs435871270
11_75404556_T/C	11:75404556	ENSBTAG00000021969	ENSBTAT00000043605	Transcript	intron_variant	-	-	-	-	-	rs720657311
11_75404573_A/G	11:75404573	ENSBTAG00000021969	ENSBTAT00000043605	Transcript	intron_variant	-	-	-	-	-	rs455750901
11_75404714_C/G	11:75404714	ENSBTAG00000021969	ENSBTAT00000043605	Transcript	intron_variant	-	-	-	-	-	rs133742158
11_75404840_A/C	11:75404840	ENSBTAG00000021969	ENSBTAT00000043605	Transcript	intron_variant	-	-	-	-	-	rs438131834
11_75405154_A/G	11:75405154	ENSBTAG00000021969	ENSBTAT00000043605	Transcript	intron_variant	-	-	-	-	-	rs518666347
11_75405192_A/G	11:75405192	ENSBTAG00000021969	ENSBTAT00000043605	Transcript	intron_variant	-	-	-	-	-	rs451692775
11_75405289_T/C	11:75405289	ENSBTAG00000021969	ENSBTAT00000043605	Transcript	intron_variant	-	-	-	-	-	rs471677509
11_75405687_A/C	11:75405687	ENSBTAG00000021969	ENSBTAT00000043605	Transcript	intron_variant	-	-	-	-	-	rs516741794
11_75405746_T/C	11:75405746	ENSBTAG00000021969	ENSBTAT00000043605	Transcript	intron_variant	-	-	-	-	-	rs133901189
11_75405981_T/C	11:75405981	ENSBTAG00000021969	ENSBTAT00000043605	Transcript	intron_variant	-	-	-	-	-	rs460158953
11_75406624_C/T	11:75406624	ENSBTAG00000021969	ENSBTAT00000043605	Transcript	intron_variant	-	-	-	-	-	rs517700898
11_75406834_T/C	11:75406834	ENSBTAG00000021969	ENSBTAT00000043605	Transcript	intron_variant	-	-	-	-	-	rs442689536
11_75406954_T/C	11:75406954	ENSBTAG00000021969	ENSBTAT00000043605	Transcript	intron_variant	-	-	-	-	-	rs462590243
11_75407236_C/G	11:75407236	ENSBTAG00000021969	ENSBTAT00000043605	Transcript	intron_variant	-	-	-	-	-	rs527225714
11_75407302_A/G	11:75407302	ENSBTAG00000021969	ENSBTAT00000043605	Transcript	intron_variant	-	-	-	-	-	rs517152007
11_75407651_T/C	11:75407651	ENSBTAG00000021969	ENSBTAT00000043605	Transcript	intron_variant	-	-	-	-	-	rs134922845
11_75408238_T/C	11:75408238	ENSBTAG00000021969	ENSBTAT00000043605	Transcript	intron_variant	-	-	-	-	-	rs478670187
11_75408439_C/A	11:75408439	ENSBTAG00000021969	ENSBTAT00000043605	Transcript	intron_variant	-	-	-	-	-	rs518828787
11_75408652_C/G	11:75408652	ENSBTAG00000021969	ENSBTAT00000043605	Transcript	intron_variant	-	-	-	-	-	rs137145893
11_75408778_C/T	11:75408778	ENSBTAG00000021969	ENSBTAT00000043605	Transcript	intron_variant	-	-	-	-	-	rs516093848
11_75409029_G/A	11:75409029	ENSBTAG00000021969	ENSBTAT00000043605	Transcript	intron_variant	-	-	-	-	-	rs480999828
11_75409068_T/C	11:75409068	ENSBTAG00000021969	ENSBTAT00000043605	Transcript	intron_variant	-	-	-	-	-	rs516197766
11_75410267_A/G	11:75410267	ENSBTAG00000021969	ENSBTAT00000043605	Transcript	intron_variant	-	-	-	-	-	rs525821599
11_75410608_C/A	11:75410608	ENSBTAG00000021969	ENSBTAT00000043605	Transcript	intron_variant	-	-	-	-	-	rs132806760
11_75411031_C/T	11:75411031	ENSBTAG00000021969	ENSBTAT00000043605	Transcript	intron_variant	-	-	-	-	-	rs521567605
11_75411038_A/G	11:75411038	ENSBTAG00000021969	ENSBTAT00000043605	Transcript	intron_variant	-	-	-	-	-	rs526621193
11_75411783_T/C	11:75411783	ENSBTAG00000021969	ENSBTAT00000043605	Transcript	intron_variant	-	-	-	-	-	rs469662390
11_75411814_G/A	11:75411814	ENSBTAG00000021969	ENSBTAT00000043605	Transcript	intron_variant	-	-	-	-	-	rs721647884
11_75411934_A/C	11:75411934	ENSBTAG00000021969	ENSBTAT00000043605	Transcript	intron_variant	-	-	-	-	-	rs519662434
11_75412046_T/C	11:75412046	ENSBTAG00000021969	ENSBTAT00000043605	Transcript	intron_variant	-	-	-	-	-	rs135156769
11_75412144_C/T	11:75412144	ENSBTAG00000021969	ENSBTAT00000043605	Transcript	intron_variant	-	-	-	-	-	rs519767712
11_75412305_T/G	11:75412305	ENSBTAG00000021969	ENSBTAT00000043605	Transcript	intron_variant	-	-	-	-	-	rs134251851
11_75412608_T/C	11:75412608	ENSBTAG00000021969	ENSBTAT00000043605	Transcript	intron_variant	-	-	-	-	-	rs525764451
11_75413162_A/G	11:75413162	ENSBTAG00000021969	ENSBTAT00000043605	Transcript	intron_variant	-	-	-	-	-	rs525000847
11_75413859_T/C	11:75413859	ENSBTAG00000021969	ENSBTAT00000043605	Transcript	intron_variant	-	-	-	-	-	rs137471883
11_75414529_C/T	11:75414529	ENSBTAG00000021969	ENSBTAT00000043605	Transcript	intron_variant	-	-	-	-	-	rs720004139
11_75415098_A/G	11:75415098	ENSBTAG00000021969	ENSBTAT00000043605	Transcript	intron_variant	-	-	-	-	-	rs526788845
11_75416115_C/G	11:75416115	ENSBTAG00000021969	ENSBTAT00000043605	Transcript	intron_variant	-	-	-	-	-	rs714549949
11_75416311_C/G	11:75416311	ENSBTAG00000021969	ENSBTAT00000043605	Transcript	intron_variant	-	-	-	-	-	rs434027397
11_75416413_A/G	11:75416413	ENSBTAG00000021969	ENSBTAT00000043605	Transcript	intron_variant	-	-	-	-	-	rs453826469
11_75416445_T/C	11:75416445	ENSBTAG00000021969	ENSBTAT00000043605	Transcript	intron_variant	-	-	-	-	-	rs516291726
11_75416470_C/G	11:75416470	ENSBTAG00000021969	ENSBTAT00000043605	Transcript	intron_variant	-	-	-	-	-	rs521332519
11_75416523_C/A	11:75416523	ENSBTAG00000021969	ENSBTAT00000043605	Transcript	intron_variant	-	-	-	-	-	rs523559479
11_75417306_C/T	11:75417306	ENSBTAG00000021969	ENSBTAT00000043605	Transcript	intron_variant	-	-	-	-	-	rs524462000
11_75417774_G/A	11:75417774	ENSBTAG00000021969	ENSBTAT00000043605	Transcript	intron_variant	-	-	-	-	-	rs380037212
11_75417854_A/C	11:75417854	ENSBTAG00000021969	ENSBTAT00000043605	Transcript	intron_variant	-	-	-	-	-	rs383595732
11_75417976_C/T	11:75417976	ENSBTAG00000021969	ENSBTAT00000043605	Transcript	intron_variant	-	-	-	-	-	rs442571364
11_75418059_G/A	11:75418059	ENSBTAG00000021969	ENSBTAT00000043605	Transcript	intron_variant	-	-	-	-	-	rs382174662
11_75418129_G/A	11:75418129	ENSBTAG00000021969	ENSBTAT00000043605	Transcript	intron_variant	-	-	-	-	-	rs383453758
11_75418300_C/T	11:75418300	ENSBTAG00000021969	ENSBTAT00000043605	Transcript	intron_variant	-	-	-	-	-	rs526245761
11_75418499_G/A	11:75418499	ENSBTAG00000021969	ENSBTAT00000043605	Transcript	intron_variant	-	-	-	-	-	rs384322423
11_75419134_C/T	11:75419134	ENSBTAG00000021969	ENSBTAT00000043605	Transcript	intron_variant	-	-	-	-	-	rs209253398
11_75419200_T/C	11:75419200	ENSBTAG00000021969	ENSBTAT00000043605	Transcript	intron_variant	-	-	-	-	-	rs383239903
11_75419222_G/A	11:75419222	ENSBTAG00000021969	ENSBTAT00000043605	Transcript	intron_variant	-	-	-	-	-	rs384507967
11_75419349_C/T	11:75419349	ENSBTAG00000021969	ENSBTAT00000043605	Transcript	intron_variant	-	-	-	-	-	rs210656420
11_75419363_A/G	11:75419363	ENSBTAG00000021969	ENSBTAT00000043605	Transcript	intron_variant	-	-	-	-	-	rs207584956
11_75419394_C/T	11:75419394	ENSBTAG00000021969	ENSBTAT00000043605	Transcript	intron_variant	-	-	-	-	-	rs209934672
11_75419542_C/T	11:75419542	ENSBTAG00000021969	ENSBTAT00000043605	Transcript	intron_variant	-	-	-	-	-	rs526193454
11_75419807_G/A	11:75419807	ENSBTAG00000021969	ENSBTAT00000043605	Transcript	intron_variant	-	-	-	-	-	rs210560252
11_75419923_A/G	11:75419923	ENSBTAG00000021969	ENSBTAT00000043605	Transcript	intron_variant	-	-	-	-	-	rs526287438
11_75419955_G/A	11:75419955	ENSBTAG00000021969	ENSBTAT00000043605	Transcript	intron_variant	-	-	-	-	-	rs478735246
11_75420547_A/G	11:75420547	ENSBTAG00000021969	ENSBTAT00000043605	Transcript	intron_variant	-	-	-	-	-	rs381655907
11_75420748_A/G	11:75420748	ENSBTAG00000021969	ENSBTAT00000043605	Transcript	intron_variant	-	-	-	-	-	rs209600702
11_75420879_T/C	11:75420879	ENSBTAG00000021969	ENSBTAT00000043605	Transcript	intron_variant	-	-	-	-	-	rs457859567
11_75421268_G/A	11:75421268	ENSBTAG00000021969	ENSBTAT00000043605	Transcript	intron_variant	-	-	-	-	-	rs718727299
11_75421357_A/G	11:75421357	ENSBTAG00000021969	ENSBTAT00000043605	Transcript	intron_variant	-	-	-	-	-	rs380593375
11_75421563_C/T	11:75421563	ENSBTAG00000021969	ENSBTAT00000043605	Transcript	intron_variant	-	-	-	-	-	rs526976029
11_75421567_C/T	11:75421567	ENSBTAG00000021969	ENSBTAT00000043605	Transcript	intron_variant	-	-	-	-	-	rs211534753
11_75421768_A/G	11:75421768	ENSBTAG00000021969	ENSBTAT00000043605	Transcript	intron_variant	-	-	-	-	-	rs519175658
11_75422007_C/T	11:75422007	ENSBTAG00000021969	ENSBTAT00000043605	Transcript	intron_variant	-	-	-	-	-	rs383297540
11_75422136_T/C	11:75422136	ENSBTAG00000021969	ENSBTAT00000043605	Transcript	intron_variant	-	-	-	-	-	rs378401209
11_75422252_T/C	11:75422252	ENSBTAG00000021969	ENSBTAT00000043605	Transcript	intron_variant	-	-	-	-	-	rs381709204
11_75422524_C/T	11:75422524	ENSBTAG00000021969	ENSBTAT00000043605	Transcript	intron_variant	-	-	-	-	-	rs521011493
11_75422532_T/C	11:75422532	ENSBTAG00000021969	ENSBTAT00000043605	Transcript	intron_variant	-	-	-	-	-	rs210971783
11_75422536_C/T	11:75422536	ENSBTAG00000021969	ENSBTAT00000043605	Transcript	intron_variant	-	-	-	-	-	rs718757961
11_75422571_T/C	11:75422571	ENSBTAG00000021969	ENSBTAT00000043605	Transcript	intron_variant	-	-	-	-	-	rs209073379
11_75422695_T/C	11:75422695	ENSBTAG00000021969	ENSBTAT00000043605	Transcript	intron_variant	-	-	-	-	-	rs207488765
11_75423259_G/A	11:75423259	ENSBTAG00000021969	ENSBTAT00000043605	Transcript	intron_variant	-	-	-	-	-	rs716396729
11_75423710_C/A	11:75423710	ENSBTAG00000021969	ENSBTAT00000043605	Transcript	intron_variant	-	-	-	-	-	rs525986378
11_75423915_T/C	11:75423915	ENSBTAG00000021969	ENSBTAT00000043605	Transcript	intron_variant	-	-	-	-	-	rs209835658
11_75423976_T/C	11:75423976	ENSBTAG00000021969	ENSBTAT00000043605	Transcript	intron_variant	-	-	-	-	-	rs211195497
11_75423980_G/T	11:75423980	ENSBTAG00000021969	ENSBTAT00000043605	Transcript	intron_variant	-	-	-	-	-	rs523916901
11_75424949_A/G	11:75424949	ENSBTAG00000021969	ENSBTAT00000043605	Transcript	intron_variant	-	-	-	-	-	rs110053531
11_75425020_A/G	11:75425020	ENSBTAG00000021969	ENSBTAT00000043605	Transcript	intron_variant	-	-	-	-	-	rs382603160
11_75425379_A/G	11:75425379	ENSBTAG00000021969	ENSBTAT00000043605	Transcript	intron_variant	-	-	-	-	-	rs210666614
11_75426015_T/A	11:75426015	ENSBTAG00000021969	ENSBTAT00000043605	Transcript	intron_variant	-	-	-	-	-	rs715808066
11_75426236_C/T	11:75426236	ENSBTAG00000021969	ENSBTAT00000043605	Transcript	intron_variant	-	-	-	-	-	rs476551725
11_75426412_A/C	11:75426412	ENSBTAG00000021969	ENSBTAT00000043605	Transcript	intron_variant	-	-	-	-	-	rs438697615
11_75426886_A/G	11:75426886	ENSBTAG00000021969	ENSBTAT00000043605	Transcript	intron_variant	-	-	-	-	-	rs210884849
11_75426950_C/T	11:75426950	ENSBTAG00000021969	ENSBTAT00000043605	Transcript	intron_variant	-	-	-	-	-	rs452175740
11_75427034_G/A	11:75427034	ENSBTAG00000021969	ENSBTAT00000043605	Transcript	intron_variant	-	-	-	-	-	rs381110777
11_75427209_T/C	11:75427209	ENSBTAG00000021969	ENSBTAT00000043605	Transcript	intron_variant	-	-	-	-	-	rs133323201
11_75427440_T/C	11:75427440	ENSBTAG00000021969	ENSBTAT00000043605	Transcript	intron_variant	-	-	-	-	-	rs440804289
11_75427481_G/A	11:75427481	ENSBTAG00000021969	ENSBTAT00000043605	Transcript	intron_variant	-	-	-	-	-	rs378161274
11_75427491_C/G	11:75427491	ENSBTAG00000021969	ENSBTAT00000043605	Transcript	intron_variant	-	-	-	-	-	rs380911646
11_75427495_T/C	11:75427495	ENSBTAG00000021969	ENSBTAT00000043605	Transcript	intron_variant	-	-	-	-	-	rs383931463
11_75428808_T/G	11:75428808	ENSBTAG00000021969	ENSBTAT00000043605	Transcript	intron_variant	-	-	-	-	-	rs135619371
11_75429510_G/A	11:75429510	ENSBTAG00000021969	ENSBTAT00000043605	Transcript	intron_variant	-	-	-	-	-	rs721063667
11_75429713_T/C	11:75429713	ENSBTAG00000021969	ENSBTAT00000043605	Transcript	intron_variant	-	-	-	-	-	rs519826367
11_75429840_T/C	11:75429840	ENSBTAG00000021969	ENSBTAT00000043605	Transcript	intron_variant	-	-	-	-	-	rs459041173
11_75430441_G/T	11:75430441	ENSBTAG00000021969	ENSBTAT00000043605	Transcript	intron_variant	-	-	-	-	-	rs516432435
11_75430515_G/A	11:75430515	ENSBTAG00000021969	ENSBTAT00000043605	Transcript	intron_variant	-	-	-	-	-	rs447621564
11_75430596_T/C	11:75430596	ENSBTAG00000021969	ENSBTAT00000043605	Transcript	intron_variant	-	-	-	-	-	rs524401271
11_75430611_C/A	11:75430611	ENSBTAG00000021969	ENSBTAT00000043605	Transcript	intron_variant	-	-	-	-	-	rs207699814
11_75430956_C/T	11:75430956	ENSBTAG00000021969	ENSBTAT00000043605	Transcript	intron_variant	-	-	-	-	-	rs379962450
11_75430974_A/G	11:75430974	ENSBTAG00000021969	ENSBTAT00000043605	Transcript	intron_variant	-	-	-	-	-	rs383082260
11_75431381_T/C	11:75431381	ENSBTAG00000021969	ENSBTAT00000043605	Transcript	intron_variant	-	-	-	-	-	rs385511083
11_75431925_A/C	11:75431925	ENSBTAG00000021969	ENSBTAT00000043605	Transcript	intron_variant	-	-	-	-	-	rs385058129
11_75432446_T/G	11:75432446	ENSBTAG00000021969	ENSBTAT00000043605	Transcript	intron_variant	-	-	-	-	-	rs523419347
11_75432598_T/C	11:75432598	ENSBTAG00000021969	ENSBTAT00000043605	Transcript	intron_variant	-	-	-	-	-	rs380082487
11_75432920_A/G	11:75432920	ENSBTAG00000021969	ENSBTAT00000043605	Transcript	intron_variant	-	-	-	-	-	rs380739163
11_75433055_A/T	11:75433055	ENSBTAG00000021969	ENSBTAT00000043605	Transcript	intron_variant	-	-	-	-	-	rs136745288
11_75433108_A/T	11:75433108	ENSBTAG00000021969	ENSBTAT00000043605	Transcript	intron_variant	-	-	-	-	-	rs446782245
11_75433415_G/A	11:75433415	ENSBTAG00000021969	ENSBTAT00000043605	Transcript	intron_variant	-	-	-	-	-	rs525209527
11_75433516_T/C	11:75433516	ENSBTAG00000021969	ENSBTAT00000043605	Transcript	intron_variant	-	-	-	-	-	rs209428308
11_75433519_A/G	11:75433519	ENSBTAG00000021969	ENSBTAT00000043605	Transcript	intron_variant	-	-	-	-	-	rs211355286
11_75433550_T/C	11:75433550	ENSBTAG00000021969	ENSBTAT00000043605	Transcript	intron_variant	-	-	-	-	-	rs721895317
11_75433554_G/A	11:75433554	ENSBTAG00000021969	ENSBTAT00000043605	Transcript	intron_variant	-	-	-	-	-	rs385357981
11_75433576_G/C	11:75433576	ENSBTAG00000021969	ENSBTAT00000043605	Transcript	intron_variant	-	-	-	-	-	rs380245480
11_75433590_A/G	11:75433590	ENSBTAG00000021969	ENSBTAT00000043605	Transcript	intron_variant	-	-	-	-	-	rs382135011
11_75433960_C/A	11:75433960	ENSBTAG00000021969	ENSBTAT00000043605	Transcript	intron_variant	-	-	-	-	-	rs382768949
11_75434074_T/C	11:75434074	ENSBTAG00000021969	ENSBTAT00000043605	Transcript	intron_variant	-	-	-	-	-	rs381652063
11_75434077_C/T	11:75434077	ENSBTAG00000021969	ENSBTAT00000043605	Transcript	intron_variant	-	-	-	-	-	rs384694097
11_75434108_A/G	11:75434108	ENSBTAG00000021969	ENSBTAT00000043605	Transcript	intron_variant	-	-	-	-	-	-
11_75434208_T/C	11:75434208	ENSBTAG00000021969	ENSBTAT00000043605	Transcript	intron_variant	-	-	-	-	-	rs378585547
11_75434357_A/G	11:75434357	ENSBTAG00000021969	ENSBTAT00000043605	Transcript	intron_variant	-	-	-	-	-	rs381214850
11_75434369_C/T	11:75434369	ENSBTAG00000021969	ENSBTAT00000043605	Transcript	intron_variant	-	-	-	-	-	rs384865448
11_75434433_T/C	11:75434433	ENSBTAG00000021969	ENSBTAT00000043605	Transcript	intron_variant	-	-	-	-	-	rs525459652
11_75434540_T/C	11:75434540	ENSBTAG00000021969	ENSBTAT00000043605	Transcript	intron_variant	-	-	-	-	-	rs379590861
11_75434629_T/G	11:75434629	ENSBTAG00000021969	ENSBTAT00000043605	Transcript	intron_variant	-	-	-	-	-	rs208231535
11_75434685_A/G	11:75434685	ENSBTAG00000021969	ENSBTAT00000043605	Transcript	intron_variant	-	-	-	-	-	rs210572785
11_75434709_A/G	11:75434709	ENSBTAG00000021969	ENSBTAT00000043605	Transcript	intron_variant	-	-	-	-	-	rs382296102
11_75434924_C/T	11:75434924	ENSBTAG00000021969	ENSBTAT00000043605	Transcript	intron_variant	-	-	-	-	-	rs379036586
11_75434962_C/T	11:75434962	ENSBTAG00000021969	ENSBTAT00000043605	Transcript	intron_variant	-	-	-	-	-	rs382292438
11_75434977_C/G	11:75434977	ENSBTAG00000021969	ENSBTAT00000043605	Transcript	intron_variant	-	-	-	-	-	rs714056327
11_75434986_C/T	11:75434986	ENSBTAG00000021969	ENSBTAT00000043605	Transcript	intron_variant	-	-	-	-	-	rs133475951
11_75435068_G/C	11:75435068	ENSBTAG00000021969	ENSBTAT00000043605	Transcript	intron_variant	-	-	-	-	-	rs515733513
11_75435075_C/T	11:75435075	ENSBTAG00000021969	ENSBTAT00000043605	Transcript	intron_variant	-	-	-	-	-	rs519372109
11_75435142_G/A	11:75435142	ENSBTAG00000021969	ENSBTAT00000043605	Transcript	intron_variant	-	-	-	-	-	rs210231368
11_75435271_C/T	11:75435271	ENSBTAG00000021969	ENSBTAT00000043605	Transcript	intron_variant	-	-	-	-	-	rs520281746
11_75435303_C/A	11:75435303	ENSBTAG00000021969	ENSBTAT00000043605	Transcript	intron_variant	-	-	-	-	-	rs378232033
11_75435424_T/C	11:75435424	ENSBTAG00000021969	ENSBTAT00000043605	Transcript	intron_variant	-	-	-	-	-	rs521024363
11_75435447_T/C	11:75435447	ENSBTAG00000021969	ENSBTAT00000043605	Transcript	intron_variant	-	-	-	-	-	rs381474860
11_75435462_C/G	11:75435462	ENSBTAG00000021969	ENSBTAT00000043605	Transcript	intron_variant	-	-	-	-	-	rs517555122
11_75435498_C/T	11:75435498	ENSBTAG00000021969	ENSBTAT00000043605	Transcript	intron_variant	-	-	-	-	-	rs521208799
11_75435976_C/A	11:75435976	ENSBTAG00000021969	ENSBTAT00000043605	Transcript	intron_variant	-	-	-	-	-	rs381581221
11_75436061_T/C	11:75436061	ENSBTAG00000021969	ENSBTAT00000043605	Transcript	intron_variant	-	-	-	-	-	rs208367594
11_75436080_G/A	11:75436080	ENSBTAG00000021969	ENSBTAT00000043605	Transcript	intron_variant	-	-	-	-	-	rs380894127
11_75436198_C/G	11:75436198	ENSBTAG00000021969	ENSBTAT00000043605	Transcript	intron_variant	-	-	-	-	-	rs520988414
11_75436497_C/T	11:75436497	ENSBTAG00000021969	ENSBTAT00000043605	Transcript	intron_variant	-	-	-	-	-	rs521125139
11_75436548_G/C	11:75436548	ENSBTAG00000021969	ENSBTAT00000043605	Transcript	intron_variant	-	-	-	-	-	rs524715780
11_75436577_T/C	11:75436577	ENSBTAG00000021969	ENSBTAT00000043605	Transcript	intron_variant	-	-	-	-	-	rs385384971
11_75436602_T/C	11:75436602	ENSBTAG00000021969	ENSBTAT00000043605	Transcript	intron_variant	-	-	-	-	-	rs209836175
11_75436724_A/G	11:75436724	ENSBTAG00000021969	ENSBTAT00000043605	Transcript	intron_variant	-	-	-	-	-	rs479079176
11_75436880_C/T	11:75436880	ENSBTAG00000021969	ENSBTAT00000043605	Transcript	intron_variant	-	-	-	-	-	rs461334801
11_75436943_A/G	11:75436943	ENSBTAG00000021969	ENSBTAT00000043605	Transcript	intron_variant	-	-	-	-	-	rs481613521
11_75437077_G/A	11:75437077	ENSBTAG00000021969	ENSBTAT00000043605	Transcript	intron_variant	-	-	-	-	-	-
11_75437571_C/T	11:75437571	ENSBTAG00000021969	ENSBTAT00000043605	Transcript	intron_variant	-	-	-	-	-	rs525534465
11_75437578_C/T	11:75437578	ENSBTAG00000021969	ENSBTAT00000043605	Transcript	intron_variant	-	-	-	-	-	rs516265396
11_75437785_C/T	11:75437785	ENSBTAG00000021969	ENSBTAT00000043605	Transcript	intron_variant	-	-	-	-	-	rs383630120
11_75437849_C/T	11:75437849	ENSBTAG00000021969	ENSBTAT00000043605	Transcript	intron_variant	-	-	-	-	-	rs450161542
11_75437904_C/T	11:75437904	ENSBTAG00000021969	ENSBTAT00000043605	Transcript	intron_variant	-	-	-	-	-	rs470229749
11_75438086_C/G	11:75438086	ENSBTAG00000021969	ENSBTAT00000043605	Transcript	intron_variant	-	-	-	-	-	rs384745993
11_75438101_G/A	11:75438101	ENSBTAG00000021969	ENSBTAT00000043605	Transcript	intron_variant	-	-	-	-	-	rs456391276
11_75438147_G/A	11:75438147	ENSBTAG00000021969	ENSBTAT00000043605	Transcript	intron_variant	-	-	-	-	-	rs471811578
11_75438210_A/C	11:75438210	ENSBTAG00000021969	ENSBTAT00000043605	Transcript	intron_variant	-	-	-	-	-	rs518810858
11_75438228_C/T	11:75438228	ENSBTAG00000021969	ENSBTAT00000043605	Transcript	intron_variant	-	-	-	-	-	rs523920024
11_75438684_A/G	11:75438684	ENSBTAG00000021969	ENSBTAT00000043605	Transcript	intron_variant	-	-	-	-	-	rs379043674
11_75438722_C/T	11:75438722	ENSBTAG00000021969	ENSBTAT00000043605	Transcript	intron_variant	-	-	-	-	-	rs454484767
11_75438843_C/T	11:75438843	ENSBTAG00000021969	ENSBTAT00000043605	Transcript	intron_variant	-	-	-	-	-	rs520704520
11_75439375_G/A	11:75439375	ENSBTAG00000021969	ENSBTAT00000043605	Transcript	intron_variant	-	-	-	-	-	rs517873964
11_75439487_C/T	11:75439487	ENSBTAG00000021969	ENSBTAT00000043605	Transcript	intron_variant	-	-	-	-	-	rs474620401
11_75439908_T/C	11:75439908	ENSBTAG00000021969	ENSBTAT00000043605	Transcript	intron_variant	-	-	-	-	-	rs384911344
11_75440014_G/C	11:75440014	ENSBTAG00000021969	ENSBTAT00000043605	Transcript	intron_variant	-	-	-	-	-	rs436499841
11_75440036_C/A	11:75440036	ENSBTAG00000021969	ENSBTAT00000043605	Transcript	intron_variant	-	-	-	-	-	rs209745804
11_75440109_G/A	11:75440109	ENSBTAG00000021969	ENSBTAT00000043605	Transcript	intron_variant	-	-	-	-	-	rs457033979
11_75440221_T/C	11:75440221	ENSBTAG00000021969	ENSBTAT00000043605	Transcript	intron_variant	-	-	-	-	-	rs383577255
11_75440244_C/T	11:75440244	ENSBTAG00000021969	ENSBTAT00000043605	Transcript	intron_variant	-	-	-	-	-	rs526177282
11_75440266_T/C	11:75440266	ENSBTAG00000021969	ENSBTAT00000043605	Transcript	intron_variant	-	-	-	-	-	rs378331879
11_75440382_G/C	11:75440382	ENSBTAG00000021969	ENSBTAT00000043605	Transcript	intron_variant	-	-	-	-	-	rs380733123
11_75440540_T/C	11:75440540	ENSBTAG00000021969	ENSBTAT00000043605	Transcript	intron_variant	-	-	-	-	-	rs478607457
11_75440652_A/G	11:75440652	ENSBTAG00000021969	ENSBTAT00000043605	Transcript	intron_variant	-	-	-	-	-	rs441492352
11_75440772_A/G	11:75440772	ENSBTAG00000021969	ENSBTAT00000043605	Transcript	intron_variant	-	-	-	-	-	rs516315078
11_75440907_A/G	11:75440907	ENSBTAG00000021969	ENSBTAT00000043605	Transcript	intron_variant	-	-	-	-	-	rs383789620
11_75440980_G/A	11:75440980	ENSBTAG00000021969	ENSBTAT00000043605	Transcript	intron_variant	-	-	-	-	-	rs524990233
12_20870365_T/C	12:20870365	ENSBTAG00000005284	ENSBTAT00000006956	Transcript	missense_variant	923	752	251	V/A	gTg/gCg	rs137694953
12_20870402_C/G	12:20870402	ENSBTAG00000005284	ENSBTAT00000006956	Transcript	missense_variant	960	789	263	D/E	gaC/gaG	rs518313704
12_20870640_G/A	12:20870640	ENSBTAG00000005284	ENSBTAT00000006956	Transcript	intron_variant	-	-	-	-	-	rs480019984
12_20870685_C/T	12:20870685	ENSBTAG00000005284	ENSBTAT00000006956	Transcript	intron_variant	-	-	-	-	-	rs133894706
12_20870830_C/T	12:20870830	ENSBTAG00000005284	ENSBTAT00000006956	Transcript	intron_variant	-	-	-	-	-	rs137479123
12_20873226_C/T	12:20873226	ENSBTAG00000005284	ENSBTAT00000006956	Transcript	intron_variant	-	-	-	-	-	rs135881257
12_20874926_G/A	12:20874926	ENSBTAG00000005284	ENSBTAT00000006956	Transcript	intron_variant	-	-	-	-	-	rs110124920
12_20876026_G/A	12:20876026	ENSBTAG00000005284	ENSBTAT00000006956	Transcript	intron_variant	-	-	-	-	-	rs721658112
12_20876245_G/A	12:20876245	ENSBTAG00000005284	ENSBTAT00000006956	Transcript	intron_variant	-	-	-	-	-	rs449548003
12_20876267_A/G	12:20876267	ENSBTAG00000005284	ENSBTAT00000006956	Transcript	intron_variant	-	-	-	-	-	rs132857769
12_20876470_G/A	12:20876470	ENSBTAG00000005284	ENSBTAT00000006956	Transcript	intron_variant	-	-	-	-	-	rs482695291
12_20876536_T/C	12:20876536	ENSBTAG00000005284	ENSBTAT00000006956	Transcript	intron_variant	-	-	-	-	-	rs136739707
12_20876822_C/T	12:20876822	ENSBTAG00000005284	ENSBTAT00000006956	Transcript	intron_variant	-	-	-	-	-	rs109443128
12_20877240_A/G	12:20877240	ENSBTAG00000005284	ENSBTAT00000006956	Transcript	intron_variant	-	-	-	-	-	rs110449995
12_20877281_G/A	12:20877281	ENSBTAG00000005284	ENSBTAT00000006956	Transcript	intron_variant	-	-	-	-	-	rs432078756
12_20877776_C/T	12:20877776	ENSBTAG00000005284	ENSBTAT00000006956	Transcript	intron_variant	-	-	-	-	-	rs447371113
12_20877875_G/T	12:20877875	ENSBTAG00000005284	ENSBTAT00000006956	Transcript	intron_variant	-	-	-	-	-	rs41574795
12_20877938_C/A	12:20877938	ENSBTAG00000005284	ENSBTAT00000006956	Transcript	intron_variant	-	-	-	-	-	rs450230791
12_20878055_C/A	12:20878055	ENSBTAG00000005284	ENSBTAT00000006956	Transcript	intron_variant	-	-	-	-	-	rs436190994
12_20878205_G/A	12:20878205	ENSBTAG00000005284	ENSBTAT00000006956	Transcript	intron_variant	-	-	-	-	-	rs473291147
12_20878411_G/A	12:20878411	ENSBTAG00000005284	ENSBTAT00000006956	Transcript	intron_variant	-	-	-	-	-	rs520052854
12_20878648_G/A	12:20878648	ENSBTAG00000005284	ENSBTAT00000006956	Transcript	intron_variant	-	-	-	-	-	rs110345247
12_20878908_C/A	12:20878908	ENSBTAG00000005284	ENSBTAT00000006956	Transcript	intron_variant	-	-	-	-	-	rs524143117
12_20878928_G/A	12:20878928	ENSBTAG00000005284	ENSBTAT00000006956	Transcript	intron_variant	-	-	-	-	-	rs110538627
12_20879036_C/T	12:20879036	ENSBTAG00000005284	ENSBTAT00000006956	Transcript	intron_variant	-	-	-	-	-	rs454951795
12_20879178_C/A	12:20879178	ENSBTAG00000005284	ENSBTAT00000006956	Transcript	intron_variant	-	-	-	-	-	rs470055173
12_20879227_A/G	12:20879227	ENSBTAG00000005284	ENSBTAT00000006956	Transcript	intron_variant	-	-	-	-	-	rs110786366
12_20879255_G/A	12:20879255	ENSBTAG00000005284	ENSBTAT00000006956	Transcript	intron_variant	-	-	-	-	-	rs109795005
12_20879771_G/A	12:20879771	ENSBTAG00000005284	ENSBTAT00000006956	Transcript	intron_variant	-	-	-	-	-	rs525933102
12_20880620_G/A	12:20880620	ENSBTAG00000005284	ENSBTAT00000006956	Transcript	intron_variant	-	-	-	-	-	rs134938381
12_20880697_C/T	12:20880697	ENSBTAG00000005284	ENSBTAT00000006956	Transcript	intron_variant	-	-	-	-	-	rs132970515
12_20881053_G/C	12:20881053	ENSBTAG00000005284	ENSBTAT00000006956	Transcript	intron_variant	-	-	-	-	-	rs523619088
12_20881466_A/G	12:20881466	ENSBTAG00000005284	ENSBTAT00000006956	Transcript	intron_variant	-	-	-	-	-	rs134245751
12_20881487_C/T	12:20881487	ENSBTAG00000005284	ENSBTAT00000006956	Transcript	intron_variant	-	-	-	-	-	rs108943611
12_20881501_C/G	12:20881501	ENSBTAG00000005284	ENSBTAT00000006956	Transcript	intron_variant	-	-	-	-	-	rs109796538
12_20883420_T/C	12:20883420	ENSBTAG00000005284	ENSBTAT00000006956	Transcript	intron_variant	-	-	-	-	-	rs447385601
12_20884505_G/T	12:20884505	ENSBTAG00000005284	ENSBTAT00000006956	Transcript	intron_variant	-	-	-	-	-	rs137254941
12_20886922_A/C	12:20886922	ENSBTAG00000005284	ENSBTAT00000006956	Transcript	intron_variant	-	-	-	-	-	rs110147881
12_20887158_C/T	12:20887158	ENSBTAG00000005284	ENSBTAT00000006956	Transcript	intron_variant	-	-	-	-	-	rs478259958
12_20887209_A/G	12:20887209	ENSBTAG00000005284	ENSBTAT00000006956	Transcript	intron_variant	-	-	-	-	-	rs133864654
12_20887277_G/A	12:20887277	ENSBTAG00000005284	ENSBTAT00000006956	Transcript	intron_variant	-	-	-	-	-	rs432349308
12_20887919_G/A	12:20887919	ENSBTAG00000005284	ENSBTAT00000006956	Transcript	3_prime_UTR_variant	1477	-	-	-	-	rs437064350
12_20889670_C/A	12:20889670	ENSBTAG00000002970	ENSBTAT00000003868	Transcript	intron_variant	-	-	-	-	-	-
12_20890071_T/C	12:20890071	ENSBTAG00000002970	ENSBTAT00000003868	Transcript	intron_variant	-	-	-	-	-	rs110124817
12_20891321_A/T	12:20891321	ENSBTAG00000002970	ENSBTAT00000003868	Transcript	intron_variant	-	-	-	-	-	rs431985711
12_20894558_A/G	12:20894558	ENSBTAG00000002970	ENSBTAT00000003868	Transcript	intron_variant	-	-	-	-	-	rs476979146
12_20897265_T/C	12:20897265	ENSBTAG00000002970	ENSBTAT00000003868	Transcript	intron_variant	-	-	-	-	-	rs443936948
12_20898921_T/G	12:20898921	ENSBTAG00000002970	ENSBTAT00000003868	Transcript	intron_variant	-	-	-	-	-	rs524385317
12_20899312_C/T	12:20899312	ENSBTAG00000002970	ENSBTAT00000003868	Transcript	intron_variant	-	-	-	-	-	rs379903291
12_20899563_G/A	12:20899563	ENSBTAG00000002970	ENSBTAT00000003868	Transcript	intron_variant	-	-	-	-	-	rs133154576
12_20899813_C/T	12:20899813	ENSBTAG00000002970	ENSBTAT00000003868	Transcript	intron_variant	-	-	-	-	-	rs522865177
12_20900064_G/A	12:20900064	ENSBTAG00000002970	ENSBTAT00000003868	Transcript	intron_variant	-	-	-	-	-	rs526322782
12_20900861_G/A	12:20900861	ENSBTAG00000002970	ENSBTAT00000003868	Transcript	intron_variant	-	-	-	-	-	rs441397193
12_20901190_A/G	12:20901190	ENSBTAG00000002970	ENSBTAT00000003868	Transcript	intron_variant	-	-	-	-	-	rs440830786
12_20901683_A/G	12:20901683	ENSBTAG00000002970	ENSBTAT00000003868	Transcript	intron_variant	-	-	-	-	-	rs459410342
12_20902447_T/C	12:20902447	ENSBTAG00000002970	ENSBTAT00000003868	Transcript	intron_variant	-	-	-	-	-	rs481185083
12_20902666_G/A	12:20902666	ENSBTAG00000002970	ENSBTAT00000003868	Transcript	intron_variant	-	-	-	-	-	rs448055770
12_20903217_A/C	12:20903217	ENSBTAG00000002970	ENSBTAT00000003868	Transcript	intron_variant	-	-	-	-	-	rs134395786
12_20903568_A/C	12:20903568	ENSBTAG00000002970	ENSBTAT00000003868	Transcript	intron_variant	-	-	-	-	-	rs520287635
12_20903603_G/C	12:20903603	ENSBTAG00000002970	ENSBTAT00000003868	Transcript	intron_variant	-	-	-	-	-	rs434563363
12_20903611_A/G	12:20903611	ENSBTAG00000002970	ENSBTAT00000003868	Transcript	intron_variant	-	-	-	-	-	rs446573061
12_20904608_G/A	12:20904608	ENSBTAG00000002970	ENSBTAT00000003868	Transcript	intron_variant	-	-	-	-	-	rs134782811
12_20904616_T/C	12:20904616	ENSBTAG00000002970	ENSBTAT00000003868	Transcript	intron_variant	-	-	-	-	-	rs456919464
12_20905297_A/T	12:20905297	ENSBTAG00000002970	ENSBTAT00000003868	Transcript	intron_variant	-	-	-	-	-	rs525424860
12_20906858_A/G	12:20906858	ENSBTAG00000002970	ENSBTAT00000003868	Transcript	intron_variant	-	-	-	-	-	rs136111472
12_20907505_A/G	12:20907505	ENSBTAG00000002970	ENSBTAT00000003868	Transcript	intron_variant	-	-	-	-	-	rs466096151
12_20907790_T/G	12:20907790	ENSBTAG00000002970	ENSBTAT00000003868	Transcript	intron_variant	-	-	-	-	-	rs135548364
12_20908142_T/C	12:20908142	ENSBTAG00000002970	ENSBTAT00000003868	Transcript	intron_variant	-	-	-	-	-	rs454902224
12_20909186_T/C	12:20909186	ENSBTAG00000002970	ENSBTAT00000003868	Transcript	intron_variant	-	-	-	-	-	rs463765373
12_20909237_A/C	12:20909237	ENSBTAG00000002970	ENSBTAT00000003868	Transcript	intron_variant	-	-	-	-	-	rs716296137
12_20910170_T/A	12:20910170	ENSBTAG00000002970	ENSBTAT00000003868	Transcript	intron_variant	-	-	-	-	-	rs476801667
12_20910233_G/A	12:20910233	ENSBTAG00000002970	ENSBTAT00000003868	Transcript	intron_variant	-	-	-	-	-	rs443838403
12_20910270_G/A	12:20910270	ENSBTAG00000002970	ENSBTAT00000003868	Transcript	intron_variant	-	-	-	-	-	rs452865683
12_20910747_T/C	12:20910747	ENSBTAG00000002970	ENSBTAT00000003868	Transcript	intron_variant	-	-	-	-	-	rs137192325
12_20910819_A/C	12:20910819	ENSBTAG00000002970	ENSBTAT00000003868	Transcript	intron_variant	-	-	-	-	-	rs446643414
12_20910976_A/T	12:20910976	ENSBTAG00000002970	ENSBTAT00000003868	Transcript	intron_variant	-	-	-	-	-	rs135875505
12_20911984_C/T	12:20911984	ENSBTAG00000002970	ENSBTAT00000003868	Transcript	intron_variant	-	-	-	-	-	rs459366319
12_20913213_T/C	12:20913213	ENSBTAG00000002970	ENSBTAT00000003868	Transcript	intron_variant	-	-	-	-	-	rs132961820
12_20913870_G/A	12:20913870	ENSBTAG00000002970	ENSBTAT00000003868	Transcript	intron_variant	-	-	-	-	-	rs435988954
12_20914267_G/A	12:20914267	ENSBTAG00000002970	ENSBTAT00000003868	Transcript	intron_variant	-	-	-	-	-	rs136099615
12_20914426_G/A	12:20914426	ENSBTAG00000002970	ENSBTAT00000003868	Transcript	intron_variant	-	-	-	-	-	rs445790717
12_20914971_C/T	12:20914971	ENSBTAG00000002970	ENSBTAT00000003868	Transcript	intron_variant	-	-	-	-	-	rs479536949
12_20915279_T/C	12:20915279	ENSBTAG00000002970	ENSBTAT00000003868	Transcript	intron_variant	-	-	-	-	-	rs453479732
12_20916386_C/T	12:20916386	ENSBTAG00000002970	ENSBTAT00000003868	Transcript	intron_variant	-	-	-	-	-	rs457453035
12_20917440_T/C	12:20917440	ENSBTAG00000002970	ENSBTAT00000003868	Transcript	intron_variant	-	-	-	-	-	rs466191451
12_20917783_C/A	12:20917783	ENSBTAG00000002970	ENSBTAT00000003868	Transcript	intron_variant	-	-	-	-	-	rs133348842
12_20917792_G/A	12:20917792	ENSBTAG00000002970	ENSBTAT00000003868	Transcript	intron_variant	-	-	-	-	-	rs448610989
12_20918084_G/T	12:20918084	ENSBTAG00000002970	ENSBTAT00000003868	Transcript	intron_variant	-	-	-	-	-	rs470266583
12_20918946_T/C	12:20918946	ENSBTAG00000002970	ENSBTAT00000003868	Transcript	intron_variant	-	-	-	-	-	rs452754465
12_20919082_C/T	12:20919082	ENSBTAG00000002970	ENSBTAT00000003868	Transcript	intron_variant	-	-	-	-	-	rs471157321
12_20919280_G/A	12:20919280	ENSBTAG00000002970	ENSBTAT00000003868	Transcript	intron_variant	-	-	-	-	-	rs435085835
12_20919337_T/A	12:20919337	ENSBTAG00000002970	ENSBTAT00000003868	Transcript	intron_variant	-	-	-	-	-	rs525536940
12_20919709_C/A	12:20919709	ENSBTAG00000002970	ENSBTAT00000003868	Transcript	intron_variant	-	-	-	-	-	rs453495962
12_20920101_G/C	12:20920101	ENSBTAG00000002970	ENSBTAT00000003868	Transcript	intron_variant	-	-	-	-	-	rs474671406
12_20920354_C/T	12:20920354	ENSBTAG00000002970	ENSBTAT00000003868	Transcript	intron_variant	-	-	-	-	-	rs441583644
12_20920567_T/C	12:20920567	ENSBTAG00000002970	ENSBTAT00000003868	Transcript	intron_variant	-	-	-	-	-	rs475286033
12_20920864_C/T	12:20920864	ENSBTAG00000002970	ENSBTAT00000003868	Transcript	intron_variant	-	-	-	-	-	rs133336760
12_20921221_A/G	12:20921221	ENSBTAG00000002970	ENSBTAT00000003868	Transcript	intron_variant	-	-	-	-	-	rs435124850
12_20921539_G/A	12:20921539	ENSBTAG00000002970	ENSBTAT00000003868	Transcript	intron_variant	-	-	-	-	-	rs446735740
12_20921880_G/C	12:20921880	ENSBTAG00000002970	ENSBTAT00000003868	Transcript	intron_variant	-	-	-	-	-	rs457712795
12_20922306_T/C	12:20922306	ENSBTAG00000002970	ENSBTAT00000003868	Transcript	intron_variant	-	-	-	-	-	rs714234155
12_20923050_A/G	12:20923050	ENSBTAG00000002970	ENSBTAT00000003868	Transcript	intron_variant	-	-	-	-	-	rs448367649
12_20923129_A/G	12:20923129	ENSBTAG00000002970	ENSBTAT00000003868	Transcript	intron_variant	-	-	-	-	-	rs470303491
12_20923339_T/C	12:20923339	ENSBTAG00000002970	ENSBTAT00000003868	Transcript	intron_variant	-	-	-	-	-	rs135966852
12_20923744_G/A	12:20923744	ENSBTAG00000002970	ENSBTAT00000003868	Transcript	intron_variant	-	-	-	-	-	rs453627105
12_20923951_G/A	12:20923951	ENSBTAG00000002970	ENSBTAT00000003868	Transcript	intron_variant	-	-	-	-	-	rs137034566
12_20924015_A/G	12:20924015	ENSBTAG00000002970	ENSBTAT00000003868	Transcript	intron_variant	-	-	-	-	-	rs435202335
12_20924235_A/T	12:20924235	ENSBTAG00000002970	ENSBTAT00000003868	Transcript	intron_variant	-	-	-	-	-	rs456795394
12_20924669_A/C	12:20924669	ENSBTAG00000002970	ENSBTAT00000003868	Transcript	intron_variant	-	-	-	-	-	rs439271025
12_20924693_C/T	12:20924693	ENSBTAG00000002970	ENSBTAT00000003868	Transcript	intron_variant	-	-	-	-	-	rs457629547
12_20925076_C/T	12:20925076	ENSBTAG00000002970	ENSBTAT00000003868	Transcript	intron_variant	-	-	-	-	-	rs473275392
12_20925114_T/C	12:20925114	ENSBTAG00000002970	ENSBTAT00000003868	Transcript	intron_variant	-	-	-	-	-	rs440182519
12_20925543_C/T	12:20925543	ENSBTAG00000002970	ENSBTAT00000003868	Transcript	intron_variant	-	-	-	-	-	rs137252442
12_20925611_A/G	12:20925611	ENSBTAG00000002970	ENSBTAT00000003868	Transcript	intron_variant	-	-	-	-	-	rs480548614
12_20926111_A/C	12:20926111	ENSBTAG00000002970	ENSBTAT00000003868	Transcript	intron_variant	-	-	-	-	-	rs444314792
12_20926183_A/C	12:20926183	ENSBTAG00000002970	ENSBTAT00000003868	Transcript	intron_variant	-	-	-	-	-	rs463764726
12_20926387_C/T	12:20926387	ENSBTAG00000002970	ENSBTAT00000003868	Transcript	intron_variant	-	-	-	-	-	rs446209940
12_20926549_T/G	12:20926549	ENSBTAG00000002970	ENSBTAT00000003868	Transcript	intron_variant	-	-	-	-	-	rs135972260
12_20926944_G/T	12:20926944	ENSBTAG00000002970	ENSBTAT00000003868	Transcript	intron_variant	-	-	-	-	-	rs721827076
12_20926948_T/A	12:20926948	ENSBTAG00000002970	ENSBTAT00000003868	Transcript	intron_variant	-	-	-	-	-	rs480085843
12_20927029_C/T	12:20927029	ENSBTAG00000002970	ENSBTAT00000003868	Transcript	intron_variant	-	-	-	-	-	rs473267831
12_20927258_A/G	12:20927258	ENSBTAG00000002970	ENSBTAT00000003868	Transcript	intron_variant	-	-	-	-	-	rs433996599
12_20927408_A/G	12:20927408	ENSBTAG00000002970	ENSBTAT00000003868	Transcript	intron_variant	-	-	-	-	-	rs135559959
12_20927719_T/G	12:20927719	ENSBTAG00000002970	ENSBTAT00000003868	Transcript	intron_variant	-	-	-	-	-	rs444284505
12_20927955_A/G	12:20927955	ENSBTAG00000002970	ENSBTAT00000003868	Transcript	intron_variant	-	-	-	-	-	rs516319453
12_20928036_C/T	12:20928036	ENSBTAG00000002970	ENSBTAT00000003868	Transcript	intron_variant	-	-	-	-	-	rs521192021
12_20928088_A/G	12:20928088	ENSBTAG00000002970	ENSBTAT00000003868	Transcript	intron_variant	-	-	-	-	-	rs523430026
12_20928591_T/C	12:20928591	ENSBTAG00000002970	ENSBTAT00000003868	Transcript	intron_variant	-	-	-	-	-	rs468808471
12_20929150_A/G	12:20929150	ENSBTAG00000002970	ENSBTAT00000003868	Transcript	intron_variant	-	-	-	-	-	rs134091195
12_20929482_A/G	12:20929482	ENSBTAG00000002970	ENSBTAT00000003868	Transcript	intron_variant	-	-	-	-	-	rs473059507
12_20929514_G/T	12:20929514	ENSBTAG00000002970	ENSBTAT00000003868	Transcript	intron_variant	-	-	-	-	-	rs440214129
12_20930038_C/G	12:20930038	ENSBTAG00000002970	ENSBTAT00000003868	Transcript	intron_variant	-	-	-	-	-	rs473987351
12_20930104_C/T	12:20930104	ENSBTAG00000002970	ENSBTAT00000003868	Transcript	intron_variant	-	-	-	-	-	rs444351809
12_20930198_A/T	12:20930198	ENSBTAG00000002970	ENSBTAT00000003868	Transcript	intron_variant	-	-	-	-	-	rs477786713
12_20930243_T/C	12:20930243	ENSBTAG00000002970	ENSBTAT00000003868	Transcript	intron_variant	-	-	-	-	-	rs462850641
12_20930677_A/T	12:20930677	ENSBTAG00000002970	ENSBTAT00000003868	Transcript	intron_variant	-	-	-	-	-	rs439618196
12_20930691_G/A	12:20930691	ENSBTAG00000002970	ENSBTAT00000003868	Transcript	intron_variant	-	-	-	-	-	rs458273394
12_20930697_C/T	12:20930697	ENSBTAG00000002970	ENSBTAT00000003868	Transcript	intron_variant	-	-	-	-	-	rs479987673
12_20931508_T/A	12:20931508	ENSBTAG00000002970	ENSBTAT00000003868	Transcript	intron_variant	-	-	-	-	-	rs480803383
12_20931705_G/C	12:20931705	ENSBTAG00000002970	ENSBTAT00000003868	Transcript	intron_variant	-	-	-	-	-	rs451143909
12_20931869_G/A	12:20931869	ENSBTAG00000002970	ENSBTAT00000003868	Transcript	intron_variant	-	-	-	-	-	rs469496724
12_20931946_A/G	12:20931946	ENSBTAG00000002970	ENSBTAT00000003868	Transcript	intron_variant	-	-	-	-	-	rs721258398
12_20932015_G/A	12:20932015	ENSBTAG00000002970	ENSBTAT00000003868	Transcript	intron_variant	-	-	-	-	-	rs136832970
12_20932663_T/A	12:20932663	ENSBTAG00000002970	ENSBTAT00000003868	Transcript	intron_variant	-	-	-	-	-	rs210098956
12_20933587_C/T	12:20933587	ENSBTAG00000002970	ENSBTAT00000003868	Transcript	intron_variant	-	-	-	-	-	rs441868693
12_20935467_C/T	12:20935467	ENSBTAG00000002970	ENSBTAT00000003868	Transcript	intron_variant	-	-	-	-	-	rs381389069
12_20935585_G/A	12:20935585	ENSBTAG00000002970	ENSBTAT00000003868	Transcript	intron_variant	-	-	-	-	-	rs134783789
12_20936131_A/G	12:20936131	ENSBTAG00000002970	ENSBTAT00000003868	Transcript	intron_variant	-	-	-	-	-	rs438689512
12_20936725_G/A	12:20936725	ENSBTAG00000002970	ENSBTAT00000003868	Transcript	intron_variant	-	-	-	-	-	rs449555586
12_20936745_A/C	12:20936745	ENSBTAG00000002970	ENSBTAT00000003868	Transcript	intron_variant	-	-	-	-	-	rs463104392
12_20937604_T/C	12:20937604	ENSBTAG00000002970	ENSBTAT00000003868	Transcript	intron_variant	-	-	-	-	-	rs473387876
12_20937656_A/G	12:20937656	ENSBTAG00000002970	ENSBTAT00000003868	Transcript	intron_variant	-	-	-	-	-	rs110783200
12_20937775_C/T	12:20937775	ENSBTAG00000002970	ENSBTAT00000003868	Transcript	intron_variant	-	-	-	-	-	rs462248617
12_20938285_A/G	12:20938285	ENSBTAG00000002970	ENSBTAT00000003868	Transcript	intron_variant	-	-	-	-	-	rs446104236
12_20938657_A/C	12:20938657	ENSBTAG00000002970	ENSBTAT00000003868	Transcript	intron_variant	-	-	-	-	-	rs480661707
12_20938846_A/C	12:20938846	ENSBTAG00000002970	ENSBTAT00000003868	Transcript	intron_variant	-	-	-	-	-	rs450980611
12_20939138_A/C	12:20939138	ENSBTAG00000002970	ENSBTAT00000003868	Transcript	intron_variant	-	-	-	-	-	rs438021691
12_20939393_G/C	12:20939393	ENSBTAG00000002970	ENSBTAT00000003868	Transcript	intron_variant	-	-	-	-	-	rs463112393
12_20941217_A/T	12:20941217	ENSBTAG00000002970	ENSBTAT00000003868	Transcript	intron_variant	-	-	-	-	-	rs109834920
12_20941840_A/C	12:20941840	ENSBTAG00000002970	ENSBTAT00000003868	Transcript	intron_variant	-	-	-	-	-	rs467477116
12_20942348_G/A	12:20942348	ENSBTAG00000002970	ENSBTAT00000003868	Transcript	intron_variant	-	-	-	-	-	rs437826831
12_20942491_C/T	12:20942491	ENSBTAG00000002970	ENSBTAT00000003868	Transcript	intron_variant	-	-	-	-	-	rs136457383
12_20942546_C/T	12:20942546	ENSBTAG00000002970	ENSBTAT00000003868	Transcript	intron_variant	-	-	-	-	-	rs471558479
12_20943426_C/T	12:20943426	ENSBTAG00000002970	ENSBTAT00000003868	Transcript	intron_variant	-	-	-	-	-	rs521019246
12_20945753_A/C	12:20945753	ENSBTAG00000002970	ENSBTAT00000003868	Transcript	intron_variant	-	-	-	-	-	rs517875209
12_20945791_G/A	12:20945791	ENSBTAG00000002970	ENSBTAT00000003868	Transcript	intron_variant	-	-	-	-	-	rs440379557
12_20946284_T/C	12:20946284	ENSBTAG00000002970	ENSBTAT00000003868	Transcript	intron_variant	-	-	-	-	-	rs521980034
12_20946635_C/T	12:20946635	ENSBTAG00000002970	ENSBTAT00000003868	Transcript	intron_variant	-	-	-	-	-	rs460808210
12_20947077_A/G	12:20947077	ENSBTAG00000002970	ENSBTAT00000003868	Transcript	intron_variant	-	-	-	-	-	rs135072795
12_20948093_C/T	12:20948093	ENSBTAG00000002970	ENSBTAT00000003868	Transcript	intron_variant	-	-	-	-	-	rs444469030
12_20948196_A/T	12:20948196	ENSBTAG00000002970	ENSBTAT00000003868	Transcript	intron_variant	-	-	-	-	-	rs714976753
12_20948627_C/T	12:20948627	ENSBTAG00000002970	ENSBTAT00000003868	Transcript	intron_variant	-	-	-	-	-	rs136005069
12_20948648_A/T	12:20948648	ENSBTAG00000002970	ENSBTAT00000003868	Transcript	intron_variant	-	-	-	-	-	rs718962450
12_20949417_A/C	12:20949417	ENSBTAG00000002970	ENSBTAT00000003868	Transcript	intron_variant	-	-	-	-	-	rs478165479
12_20950300_C/T	12:20950300	ENSBTAG00000002970	ENSBTAT00000003868	Transcript	intron_variant	-	-	-	-	-	rs435531048
12_20950828_T/A	12:20950828	ENSBTAG00000002970	ENSBTAT00000003868	Transcript	intron_variant	-	-	-	-	-	rs383813558
12_20950966_G/A	12:20950966	ENSBTAG00000002970	ENSBTAT00000003868	Transcript	intron_variant	-	-	-	-	-	rs135881013
12_20951189_C/T	12:20951189	ENSBTAG00000002970	ENSBTAT00000003868	Transcript	intron_variant	-	-	-	-	-	rs136527707
12_20951451_T/C	12:20951451	ENSBTAG00000002970	ENSBTAT00000003868	Transcript	intron_variant	-	-	-	-	-	rs476151428
12_20951493_A/G	12:20951493	ENSBTAG00000002970	ENSBTAT00000003868	Transcript	intron_variant	-	-	-	-	-	rs448846929
12_20951544_C/G	12:20951544	ENSBTAG00000002970	ENSBTAT00000003868	Transcript	intron_variant	-	-	-	-	-	rs467340989
12_20951657_T/C	12:20951657	ENSBTAG00000002970	ENSBTAT00000003868	Transcript	intron_variant	-	-	-	-	-	rs473607154
12_20951987_C/A	12:20951987	ENSBTAG00000002970	ENSBTAT00000003868	Transcript	intron_variant	-	-	-	-	-	rs437712407
12_20952010_G/A	12:20952010	ENSBTAG00000002970	ENSBTAT00000003868	Transcript	intron_variant	-	-	-	-	-	rs209885631
12_20952020_C/A	12:20952020	ENSBTAG00000002970	ENSBTAT00000003868	Transcript	intron_variant	-	-	-	-	-	rs443271362
12_20952027_G/A	12:20952027	ENSBTAG00000002970	ENSBTAT00000003868	Transcript	intron_variant	-	-	-	-	-	rs453983913
12_20952049_C/T	12:20952049	ENSBTAG00000002970	ENSBTAT00000003868	Transcript	intron_variant	-	-	-	-	-	rs472513490
12_20952056_G/A	12:20952056	ENSBTAG00000002970	ENSBTAT00000003868	Transcript	intron_variant	-	-	-	-	-	rs433999916
12_20952063_C/T	12:20952063	ENSBTAG00000002970	ENSBTAT00000003868	Transcript	intron_variant	-	-	-	-	-	rs455740713
12_20952091_A/G	12:20952091	ENSBTAG00000002970	ENSBTAT00000003868	Transcript	intron_variant	-	-	-	-	-	rs473966963
12_20952095_C/A	12:20952095	ENSBTAG00000002970	ENSBTAT00000003868	Transcript	intron_variant	-	-	-	-	-	rs444506090
12_20952105_C/A	12:20952105	ENSBTAG00000002970	ENSBTAT00000003868	Transcript	intron_variant	-	-	-	-	-	rs456474135
12_20952149_G/A	12:20952149	ENSBTAG00000002970	ENSBTAT00000003868	Transcript	intron_variant	-	-	-	-	-	rs471849671
12_20952269_C/G	12:20952269	ENSBTAG00000002970	ENSBTAT00000003868	Transcript	intron_variant	-	-	-	-	-	rs438973922
12_20952385_G/T	12:20952385	ENSBTAG00000002970	ENSBTAT00000003868	Transcript	intron_variant	-	-	-	-	-	rs460834314
12_20952583_C/A	12:20952583	ENSBTAG00000002970	ENSBTAT00000003868	Transcript	intron_variant	-	-	-	-	-	rs479382330
12_20953030_C/T	12:20953030	ENSBTAG00000002970	ENSBTAT00000003868	Transcript	intron_variant	-	-	-	-	-	rs436914126
12_20953929_C/T	12:20953929	ENSBTAG00000002970	ENSBTAT00000003868	Transcript	intron_variant	-	-	-	-	-	rs443063612
12_20954079_C/T	12:20954079	ENSBTAG00000002970	ENSBTAT00000003868	Transcript	intron_variant	-	-	-	-	-	rs479804723
12_20955295_G/A	12:20955295	ENSBTAG00000002970	ENSBTAT00000003868	Transcript	intron_variant	-	-	-	-	-	rs716003372
12_20955390_C/T	12:20955390	ENSBTAG00000002970	ENSBTAT00000003868	Transcript	intron_variant	-	-	-	-	-	rs133838448
12_20955733_A/T	12:20955733	ENSBTAG00000002970	ENSBTAT00000003868	Transcript	intron_variant	-	-	-	-	-	rs449850964
12_20955812_C/T	12:20955812	ENSBTAG00000002970	ENSBTAT00000003868	Transcript	intron_variant	-	-	-	-	-	rs133045538
12_20955956_A/G	12:20955956	ENSBTAG00000002970	ENSBTAT00000003868	Transcript	intron_variant	-	-	-	-	-	rs462261743
12_20956415_C/T	12:20956415	ENSBTAG00000002970	ENSBTAT00000003868	Transcript	intron_variant	-	-	-	-	-	rs447417460
12_20956565_G/C	12:20956565	ENSBTAG00000002970	ENSBTAT00000003868	Transcript	intron_variant	-	-	-	-	-	rs447621880
12_20958727_G/C	12:20958727	ENSBTAG00000002970	ENSBTAT00000003868	Transcript	intron_variant	-	-	-	-	-	rs454635454
12_20960083_G/C	12:20960083	ENSBTAG00000002970	ENSBTAT00000003868	Transcript	intron_variant	-	-	-	-	-	rs456511104
12_20960293_C/T	12:20960293	ENSBTAG00000002970	ENSBTAT00000003868	Transcript	intron_variant	-	-	-	-	-	rs721879800
12_20960316_G/A	12:20960316	ENSBTAG00000002970	ENSBTAT00000003868	Transcript	intron_variant	-	-	-	-	-	rs471689538
12_20960653_C/T	12:20960653	ENSBTAG00000002970	ENSBTAT00000003868	Transcript	intron_variant	-	-	-	-	-	rs137411680
12_20961043_T/C	12:20961043	ENSBTAG00000002970	ENSBTAT00000003868	Transcript	intron_variant	-	-	-	-	-	rs454325325
12_20961822_G/A	12:20961822	ENSBTAG00000002970	ENSBTAT00000003868	Transcript	intron_variant	-	-	-	-	-	rs472738532
12_20961992_G/T	12:20961992	ENSBTAG00000002970	ENSBTAT00000003868	Transcript	intron_variant	-	-	-	-	-	rs443115837
12_20962019_C/A	12:20962019	ENSBTAG00000002970	ENSBTAT00000003868	Transcript	intron_variant	-	-	-	-	-	rs476869090
12_20962328_G/C	12:20962328	ENSBTAG00000002970	ENSBTAT00000003868	Transcript	intron_variant	-	-	-	-	-	rs380505740
12_20962784_G/A	12:20962784	ENSBTAG00000002970	ENSBTAT00000003868	Transcript	intron_variant	-	-	-	-	-	rs482653415
12_20963358_T/C	12:20963358	ENSBTAG00000002970	ENSBTAT00000003868	Transcript	intron_variant	-	-	-	-	-	rs443228392
12_20963749_G/A	12:20963749	ENSBTAG00000002970	ENSBTAT00000003868	Transcript	intron_variant	-	-	-	-	-	rs458657834
12_20964321_T/G	12:20964321	ENSBTAG00000002970	ENSBTAT00000003868	Transcript	intron_variant	-	-	-	-	-	rs722684817
12_20964329_G/T	12:20964329	ENSBTAG00000002970	ENSBTAT00000003868	Transcript	intron_variant	-	-	-	-	-	rs477158471
12_20964745_A/G	12:20964745	ENSBTAG00000002970	ENSBTAT00000003868	Transcript	intron_variant	-	-	-	-	-	rs438726296
12_20964874_A/C	12:20964874	ENSBTAG00000002970	ENSBTAT00000003868	Transcript	intron_variant	-	-	-	-	-	rs463507646
12_20966052_T/A	12:20966052	ENSBTAG00000002970	ENSBTAT00000003868	Transcript	intron_variant	-	-	-	-	-	rs479609789
12_20966337_G/A	12:20966337	ENSBTAG00000002970	ENSBTAT00000003868	Transcript	intron_variant	-	-	-	-	-	rs446543047
12_20966423_T/C	12:20966423	ENSBTAG00000002970	ENSBTAT00000003868	Transcript	intron_variant	-	-	-	-	-	rs381189213
12_20966492_A/G	12:20966492	ENSBTAG00000002970	ENSBTAT00000003868	Transcript	intron_variant	-	-	-	-	-	rs469895152
12_20967191_C/T	12:20967191	ENSBTAG00000002970	ENSBTAT00000003868	Transcript	intron_variant	-	-	-	-	-	rs431978319
12_20967832_C/T	12:20967832	ENSBTAG00000002970	ENSBTAT00000003868	Transcript	intron_variant	-	-	-	-	-	rs456398629
12_20967924_A/G	12:20967924	ENSBTAG00000002970	ENSBTAT00000003868	Transcript	intron_variant	-	-	-	-	-	rs437480188
12_20968538_G/T	12:20968538	ENSBTAG00000002970	ENSBTAT00000003868	Transcript	intron_variant	-	-	-	-	-	rs132641870
12_20968829_A/G	12:20968829	ENSBTAG00000002970	ENSBTAT00000003868	Transcript	intron_variant	-	-	-	-	-	rs454096698
12_20968877_T/C	12:20968877	ENSBTAG00000002970	ENSBTAT00000003868	Transcript	intron_variant	-	-	-	-	-	rs472882486
12_20969833_T/C	12:20969833	ENSBTAG00000002970	ENSBTAT00000003868	Transcript	intron_variant	-	-	-	-	-	rs478716838
12_20970335_T/G	12:20970335	ENSBTAG00000002970	ENSBTAT00000003868	Transcript	intron_variant	-	-	-	-	-	rs461163607
12_20971465_A/C	12:20971465	ENSBTAG00000002970	ENSBTAT00000003868	Transcript	intron_variant	-	-	-	-	-	rs137197918
12_20971529_G/A	12:20971529	ENSBTAG00000002970	ENSBTAT00000003868	Transcript	intron_variant	-	-	-	-	-	rs477081739
12_20971875_T/C	12:20971875	ENSBTAG00000002970	ENSBTAT00000003868	Transcript	intron_variant	-	-	-	-	-	rs443912487
12_20972172_C/T	12:20972172	ENSBTAG00000002970	ENSBTAT00000003868	Transcript	intron_variant	-	-	-	-	-	rs470529288
12_20972553_T/G	12:20972553	ENSBTAG00000002970	ENSBTAT00000003868	Transcript	intron_variant	-	-	-	-	-	rs109323098
12_21130249_C/A	12:21130249	ENSBTAG00000008053	ENSBTAT00000050735	Transcript	intron_variant	-	-	-	-	-	rs440504615
12_21130528_T/C	12:21130528	ENSBTAG00000008053	ENSBTAT00000050735	Transcript	intron_variant	-	-	-	-	-	rs460658945
12_21130553_T/C	12:21130553	ENSBTAG00000008053	ENSBTAT00000050735	Transcript	intron_variant	-	-	-	-	-	rs477641783
12_21130625_T/G	12:21130625	ENSBTAG00000008053	ENSBTAT00000050735	Transcript	intron_variant	-	-	-	-	-	rs439878509
12_21130682_G/C	12:21130682	ENSBTAG00000008053	ENSBTAT00000050735	Transcript	intron_variant	-	-	-	-	-	rs463240681
12_21130798_T/C	12:21130798	ENSBTAG00000008053	ENSBTAT00000050735	Transcript	intron_variant	-	-	-	-	-	rs483310731
12_21130994_C/G	12:21130994	ENSBTAG00000008053	ENSBTAT00000050735	Transcript	intron_variant	-	-	-	-	-	rs460962724
12_21131044_G/C	12:21131044	ENSBTAG00000008053	ENSBTAT00000050735	Transcript	intron_variant	-	-	-	-	-	rs481141713
12_21131155_G/A	12:21131155	ENSBTAG00000008053	ENSBTAT00000050735	Transcript	intron_variant	-	-	-	-	-	rs446540855
12_21131758_T/C	12:21131758	ENSBTAG00000008053	ENSBTAT00000050735	Transcript	intron_variant	-	-	-	-	-	rs516853749
12_21131795_C/T	12:21131795	ENSBTAG00000008053	ENSBTAT00000050735	Transcript	intron_variant	-	-	-	-	-	rs519046189
12_21131945_G/T	12:21131945	ENSBTAG00000008053	ENSBTAT00000050735	Transcript	intron_variant	-	-	-	-	-	rs516048832
12_21131987_T/G	12:21131987	ENSBTAG00000008053	ENSBTAT00000050735	Transcript	intron_variant	-	-	-	-	-	rs466677396
12_21132034_T/C	12:21132034	ENSBTAG00000008053	ENSBTAT00000050735	Transcript	intron_variant	-	-	-	-	-	rs432148306
12_21132064_A/G	12:21132064	ENSBTAG00000008053	ENSBTAT00000050735	Transcript	intron_variant	-	-	-	-	-	rs134680176
12_21132114_T/A	12:21132114	ENSBTAG00000008053	ENSBTAT00000050735	Transcript	intron_variant	-	-	-	-	-	rs469086851
12_21132200_C/A	12:21132200	ENSBTAG00000008053	ENSBTAT00000050735	Transcript	intron_variant	-	-	-	-	-	rs437881211
12_21132254_T/C	12:21132254	ENSBTAG00000008053	ENSBTAT00000050735	Transcript	intron_variant	-	-	-	-	-	rs517159630
12_21132283_C/T	12:21132283	ENSBTAG00000008053	ENSBTAT00000050735	Transcript	intron_variant	-	-	-	-	-	rs454742490
12_21132419_A/T	12:21132419	ENSBTAG00000008053	ENSBTAT00000050735	Transcript	intron_variant	-	-	-	-	-	rs517818488
12_21132521_G/C	12:21132521	ENSBTAG00000008053	ENSBTAT00000050735	Transcript	intron_variant	-	-	-	-	-	rs475039531
12_21132540_T/A	12:21132540	ENSBTAG00000008053	ENSBTAT00000050735	Transcript	intron_variant	-	-	-	-	-	rs434024518
12_21133648_C/T	12:21133648	ENSBTAG00000008053	ENSBTAT00000050735	Transcript	intron_variant	-	-	-	-	-	rs519633777
12_21134491_T/C	12:21134491	ENSBTAG00000008053	ENSBTAT00000050735	Transcript	intron_variant	-	-	-	-	-	rs520248036
12_21134500_G/C	12:21134500	ENSBTAG00000008053	ENSBTAT00000050735	Transcript	intron_variant	-	-	-	-	-	rs523756345
12_21134535_A/T	12:21134535	ENSBTAG00000008053	ENSBTAT00000050735	Transcript	intron_variant	-	-	-	-	-	rs515880216
12_21134968_C/T	12:21134968	ENSBTAG00000008053	ENSBTAT00000050735	Transcript	intron_variant	-	-	-	-	-	rs442355366
12_21135029_G/T	12:21135029	ENSBTAG00000008053	ENSBTAT00000050735	Transcript	intron_variant	-	-	-	-	-	rs460859185
12_21135340_A/G	12:21135340	ENSBTAG00000008053	ENSBTAT00000050735	Transcript	intron_variant	-	-	-	-	-	rs517646008
12_21135419_C/T	12:21135419	ENSBTAG00000008053	ENSBTAT00000050735	Transcript	intron_variant	-	-	-	-	-	rs714047016
12_21135619_C/T	12:21135619	ENSBTAG00000008053	ENSBTAT00000050735	Transcript	intron_variant	-	-	-	-	-	rs446449783
12_21135720_G/T	12:21135720	ENSBTAG00000008053	ENSBTAT00000050735	Transcript	intron_variant	-	-	-	-	-	rs460239034
12_21135756_A/G	12:21135756	ENSBTAG00000008053	ENSBTAT00000050735	Transcript	intron_variant	-	-	-	-	-	rs476937287
12_21135855_C/T	12:21135855	ENSBTAG00000008053	ENSBTAT00000050735	Transcript	intron_variant	-	-	-	-	-	rs108950928
12_21136037_T/G	12:21136037	ENSBTAG00000008053	ENSBTAT00000050735	Transcript	intron_variant	-	-	-	-	-	rs469025296
12_21136058_T/C	12:21136058	ENSBTAG00000008053	ENSBTAT00000050735	Transcript	intron_variant	-	-	-	-	-	rs437816132
12_21136122_G/C	12:21136122	ENSBTAG00000008053	ENSBTAT00000050735	Transcript	intron_variant	-	-	-	-	-	rs448294725
12_21136185_T/C	12:21136185	ENSBTAG00000008053	ENSBTAT00000050735	Transcript	intron_variant	-	-	-	-	-	rs723213909
12_21136259_A/G	12:21136259	ENSBTAG00000008053	ENSBTAT00000050735	Transcript	intron_variant	-	-	-	-	-	rs468491297
12_21136280_C/T	12:21136280	ENSBTAG00000008053	ENSBTAT00000050735	Transcript	intron_variant	-	-	-	-	-	rs517121467
12_21136665_C/T	12:21136665	ENSBTAG00000008053	ENSBTAT00000050735	Transcript	intron_variant	-	-	-	-	-	rs433961803
12_21136751_T/A	12:21136751	ENSBTAG00000008053	ENSBTAT00000050735	Transcript	intron_variant	-	-	-	-	-	rs518260623
12_21136979_A/G	12:21136979	ENSBTAG00000008053	ENSBTAT00000050735	Transcript	intron_variant	-	-	-	-	-	rs526958945
12_21136991_C/T	12:21136991	ENSBTAG00000008053	ENSBTAT00000050735	Transcript	intron_variant	-	-	-	-	-	rs108963936
12_21137432_C/T	12:21137432	ENSBTAG00000008053	ENSBTAT00000050735	Transcript	intron_variant	-	-	-	-	-	rs456691630
12_21137463_A/T	12:21137463	ENSBTAG00000008053	ENSBTAT00000050735	Transcript	intron_variant	-	-	-	-	-	rs522531283
12_21137485_G/A	12:21137485	ENSBTAG00000008053	ENSBTAT00000050735	Transcript	intron_variant	-	-	-	-	-	rs476806057
12_21137825_T/C	12:21137825	ENSBTAG00000008053	ENSBTAT00000050735	Transcript	intron_variant	-	-	-	-	-	rs516597636
12_21138066_G/A	12:21138066	ENSBTAG00000008053	ENSBTAT00000050735	Transcript	intron_variant	-	-	-	-	-	rs472910581
12_21138139_A/G	12:21138139	ENSBTAG00000008053	ENSBTAT00000050735	Transcript	intron_variant	-	-	-	-	-	rs439969177
12_21138824_A/G	12:21138824	ENSBTAG00000008053	ENSBTAT00000050735	Transcript	intron_variant	-	-	-	-	-	rs476873872
12_21138936_G/A	12:21138936	ENSBTAG00000008053	ENSBTAT00000050735	Transcript	intron_variant	-	-	-	-	-	rs462536866
12_21139043_G/A	12:21139043	ENSBTAG00000008053	ENSBTAT00000050735	Transcript	intron_variant	-	-	-	-	-	rs482620177
12_21139149_C/T	12:21139149	ENSBTAG00000008053	ENSBTAT00000050735	Transcript	intron_variant	-	-	-	-	-	rs716307667
12_21139269_A/G	12:21139269	ENSBTAG00000008053	ENSBTAT00000050735	Transcript	intron_variant	-	-	-	-	-	rs448224767
12_21139332_C/T	12:21139332	ENSBTAG00000008053	ENSBTAT00000050735	Transcript	intron_variant	-	-	-	-	-	rs41622450
12_21139501_G/A	12:21139501	ENSBTAG00000008053	ENSBTAT00000050735	Transcript	intron_variant	-	-	-	-	-	rs380334591
12_21139580_A/G	12:21139580	ENSBTAG00000008053	ENSBTAT00000050735	Transcript	intron_variant	-	-	-	-	-	rs211333919
12_21139732_T/G	12:21139732	ENSBTAG00000008053	ENSBTAT00000050735	Transcript	intron_variant	-	-	-	-	-	rs447619423
12_21139853_G/A	12:21139853	ENSBTAG00000008053	ENSBTAT00000050735	Transcript	intron_variant	-	-	-	-	-	rs208372927
12_21140027_A/G	12:21140027	ENSBTAG00000008053	ENSBTAT00000050735	Transcript	intron_variant	-	-	-	-	-	rs433212357
12_21140218_G/A	12:21140218	ENSBTAG00000008053	ENSBTAT00000050735	Transcript	intron_variant	-	-	-	-	-	rs209074044
12_21140449_A/G	12:21140449	ENSBTAG00000008053	ENSBTAT00000050735	Transcript	intron_variant	-	-	-	-	-	rs211222081
12_21140453_T/C	12:21140453	ENSBTAG00000008053	ENSBTAT00000050735	Transcript	intron_variant	-	-	-	-	-	rs208315866
12_21140471_A/C	12:21140471	ENSBTAG00000008053	ENSBTAT00000050735	Transcript	intron_variant	-	-	-	-	-	rs435764423
12_21140514_T/C	12:21140514	ENSBTAG00000008053	ENSBTAT00000050735	Transcript	intron_variant	-	-	-	-	-	rs455894509
12_21140586_G/A	12:21140586	ENSBTAG00000008053	ENSBTAT00000050735	Transcript	intron_variant	-	-	-	-	-	rs718654288
12_21140981_C/A	12:21140981	ENSBTAG00000008053	ENSBTAT00000050735	Transcript	intron_variant	-	-	-	-	-	rs109126284
12_21141051_C/T	12:21141051	ENSBTAG00000008053	ENSBTAT00000050735	Transcript	intron_variant	-	-	-	-	-	rs470412533
12_21141168_T/C	12:21141168	ENSBTAG00000008053	ENSBTAT00000050735	Transcript	intron_variant	-	-	-	-	-	rs211092981
12_21141302_G/C	12:21141302	ENSBTAG00000008053	ENSBTAT00000050735	Transcript	intron_variant	-	-	-	-	-	rs208102734
12_21141471_G/A	12:21141471	ENSBTAG00000008053	ENSBTAT00000050735	Transcript	intron_variant	-	-	-	-	-	rs482558749
12_21141497_A/G	12:21141497	ENSBTAG00000008053	ENSBTAT00000050735	Transcript	intron_variant	-	-	-	-	-	rs441783337
12_21141535_A/C	12:21141535	ENSBTAG00000008053	ENSBTAT00000050735	Transcript	intron_variant	-	-	-	-	-	rs461940314
12_21141561_T/C	12:21141561	ENSBTAG00000008053	ENSBTAT00000050735	Transcript	intron_variant	-	-	-	-	-	rs521502561
12_21141613_G/C	12:21141613	ENSBTAG00000008053	ENSBTAT00000050735	Transcript	intron_variant	-	-	-	-	-	rs209667924
12_21141838_C/T	12:21141838	ENSBTAG00000008053	ENSBTAT00000050735	Transcript	intron_variant	-	-	-	-	-	rs135806561
12_21142032_C/T	12:21142032	ENSBTAG00000008053	ENSBTAT00000050735	Transcript	intron_variant	-	-	-	-	-	rs464508660
12_21142075_G/C	12:21142075	ENSBTAG00000008053	ENSBTAT00000050735	Transcript	intron_variant	-	-	-	-	-	rs714704006
12_21142312_T/A	12:21142312	ENSBTAG00000008053	ENSBTAT00000050735	Transcript	intron_variant	-	-	-	-	-	rs211268763
12_21142319_T/C	12:21142319	ENSBTAG00000008053	ENSBTAT00000050735	Transcript	intron_variant	-	-	-	-	-	rs517524042
12_21142328_G/A	12:21142328	ENSBTAG00000008053	ENSBTAT00000050735	Transcript	intron_variant	-	-	-	-	-	rs450143442
12_21142333_G/A	12:21142333	ENSBTAG00000008053	ENSBTAT00000050735	Transcript	intron_variant	-	-	-	-	-	rs717090814
12_21142523_G/A	12:21142523	ENSBTAG00000008053	ENSBTAT00000050735	Transcript	intron_variant	-	-	-	-	-	rs470258439
12_21142699_T/C	12:21142699	ENSBTAG00000008053	ENSBTAT00000050735	Transcript	intron_variant	-	-	-	-	-	rs208929608
12_21142791_G/C	12:21142791	ENSBTAG00000008053	ENSBTAT00000050735	Transcript	intron_variant	-	-	-	-	-	rs209885394
12_21142852_A/G	12:21142852	ENSBTAG00000008053	ENSBTAT00000050735	Transcript	intron_variant	-	-	-	-	-	rs466333557
12_21143038_C/A	12:21143038	ENSBTAG00000008053	ENSBTAT00000050735	Transcript	intron_variant	-	-	-	-	-	rs211163190
12_21143324_C/A	12:21143324	ENSBTAG00000008053	ENSBTAT00000050735	Transcript	intron_variant	-	-	-	-	-	rs211525770
12_21143393_C/T	12:21143393	ENSBTAG00000008053	ENSBTAT00000050735	Transcript	intron_variant	-	-	-	-	-	rs208792774
12_21143445_A/G	12:21143445	ENSBTAG00000008053	ENSBTAT00000050735	Transcript	intron_variant	-	-	-	-	-	rs210928648
12_21143500_T/A	12:21143500	ENSBTAG00000008053	ENSBTAT00000050735	Transcript	intron_variant	-	-	-	-	-	rs207837437
12_21143544_G/A	12:21143544	ENSBTAG00000008053	ENSBTAT00000050735	Transcript	intron_variant	-	-	-	-	-	rs378806353
12_21143551_G/A	12:21143551	ENSBTAG00000008053	ENSBTAT00000050735	Transcript	intron_variant	-	-	-	-	-	rs476085776
12_21143692_C/T	12:21143692	ENSBTAG00000008053	ENSBTAT00000050735	Transcript	intron_variant	-	-	-	-	-	rs524072236
12_21143743_A/G	12:21143743	ENSBTAG00000008053	ENSBTAT00000050735	Transcript	intron_variant	-	-	-	-	-	rs441706154
12_21143776_T/C	12:21143776	ENSBTAG00000008053	ENSBTAT00000050735	Transcript	intron_variant	-	-	-	-	-	rs521276930
12_21143783_A/C	12:21143783	ENSBTAG00000008053	ENSBTAT00000050735	Transcript	intron_variant	-	-	-	-	-	rs208316815
12_21144050_G/A	12:21144050	ENSBTAG00000008053	ENSBTAT00000050735	Transcript	intron_variant	-	-	-	-	-	rs110038141
12_21144711_A/G	12:21144711	ENSBTAG00000008053	ENSBTAT00000050735	Transcript	intron_variant	-	-	-	-	-	rs716235445
12_21144850_A/G	12:21144850	ENSBTAG00000008053	ENSBTAT00000050735	Transcript	intron_variant	-	-	-	-	-	rs207739359
12_21145239_C/T	12:21145239	ENSBTAG00000008053	ENSBTAT00000050735	Transcript	intron_variant	-	-	-	-	-	rs522097541
12_21145758_C/T	12:21145758	ENSBTAG00000008053	ENSBTAT00000050735	Transcript	intron_variant	-	-	-	-	-	rs109305911
12_21145806_G/A	12:21145806	ENSBTAG00000008053	ENSBTAT00000050735	Transcript	intron_variant	-	-	-	-	-	rs480711365
12_21145861_C/T	12:21145861	ENSBTAG00000008053	ENSBTAT00000050735	Transcript	intron_variant	-	-	-	-	-	rs520466866
12_21145875_G/A	12:21145875	ENSBTAG00000008053	ENSBTAT00000050735	Transcript	intron_variant	-	-	-	-	-	rs525313241
12_21145889_A/G	12:21145889	ENSBTAG00000008053	ENSBTAT00000050735	Transcript	intron_variant	-	-	-	-	-	rs459799994
12_21145908_C/A	12:21145908	ENSBTAG00000008053	ENSBTAT00000050735	Transcript	intron_variant	-	-	-	-	-	rs521078371
12_21145942_A/G	12:21145942	ENSBTAG00000008053	ENSBTAT00000050735	Transcript	intron_variant	-	-	-	-	-	rs449295577
12_21146118_C/T	12:21146118	ENSBTAG00000008053	ENSBTAT00000050735	Transcript	intron_variant	-	-	-	-	-	rs434969936
12_21146133_T/A	12:21146133	ENSBTAG00000008053	ENSBTAT00000050735	Transcript	intron_variant	-	-	-	-	-	rs445435215
12_21146138_T/C	12:21146138	ENSBTAG00000008053	ENSBTAT00000050735	Transcript	intron_variant	-	-	-	-	-	rs465474888
12_21146162_A/G	12:21146162	ENSBTAG00000008053	ENSBTAT00000050735	Transcript	intron_variant	-	-	-	-	-	rs526310141
12_21146369_T/C	12:21146369	ENSBTAG00000008053	ENSBTAT00000050735	Transcript	intron_variant	-	-	-	-	-	rs110135471
12_21146379_G/A	12:21146379	ENSBTAG00000008053	ENSBTAT00000050735	Transcript	intron_variant	-	-	-	-	-	rs724147319
12_21146458_G/T	12:21146458	ENSBTAG00000008053	ENSBTAT00000050735	Transcript	intron_variant	-	-	-	-	-	rs721226277
12_21146565_A/G	12:21146565	ENSBTAG00000008053	ENSBTAT00000050735	Transcript	intron_variant	-	-	-	-	-	rs455940371
12_21146575_A/G	12:21146575	ENSBTAG00000008053	ENSBTAT00000050735	Transcript	intron_variant	-	-	-	-	-	rs516948931
12_21147094_G/A	12:21147094	ENSBTAG00000008053	ENSBTAT00000050735	Transcript	intron_variant	-	-	-	-	-	rs435224638
12_21147330_C/A	12:21147330	ENSBTAG00000008053	ENSBTAT00000050735	Transcript	intron_variant	-	-	-	-	-	rs455342819
12_21147560_G/A	12:21147560	ENSBTAG00000008053	ENSBTAT00000050735	Transcript	intron_variant	-	-	-	-	-	rs440973394
12_21147697_A/G	12:21147697	ENSBTAG00000008053	ENSBTAT00000050735	Transcript	intron_variant	-	-	-	-	-	rs109714578
12_21148648_G/A	12:21148648	ENSBTAG00000008053	ENSBTAT00000050735	Transcript	intron_variant	-	-	-	-	-	rs522030015
12_21148769_A/C	12:21148769	ENSBTAG00000008053	ENSBTAT00000050735	Transcript	intron_variant	-	-	-	-	-	rs480673030
12_21148898_A/C	12:21148898	ENSBTAG00000008053	ENSBTAT00000050735	Transcript	intron_variant	-	-	-	-	-	rs449309532
12_21148903_A/G	12:21148903	ENSBTAG00000008053	ENSBTAT00000050735	Transcript	intron_variant	-	-	-	-	-	rs515987688
12_21148949_A/C	12:21148949	ENSBTAG00000008053	ENSBTAT00000050735	Transcript	intron_variant	-	-	-	-	-	rs524451949
12_21149252_G/A	12:21149252	ENSBTAG00000008053	ENSBTAT00000050735	Transcript	intron_variant	-	-	-	-	-	rs459773130
12_21149273_G/T	12:21149273	ENSBTAG00000008053	ENSBTAT00000050735	Transcript	intron_variant	-	-	-	-	-	rs717388146
12_21149470_T/G	12:21149470	ENSBTAG00000008053	ENSBTAT00000050735	Transcript	intron_variant	-	-	-	-	-	rs207492272
12_21149515_G/A	12:21149515	ENSBTAG00000008053	ENSBTAT00000050735	Transcript	intron_variant	-	-	-	-	-	rs380319721
12_21149551_C/T	12:21149551	ENSBTAG00000008053	ENSBTAT00000050735	Transcript	intron_variant	-	-	-	-	-	rs383897676
12_21149583_C/T	12:21149583	ENSBTAG00000008053	ENSBTAT00000050735	Transcript	intron_variant	-	-	-	-	-	rs721258452
12_21149600_G/T	12:21149600	ENSBTAG00000008053	ENSBTAT00000050735	Transcript	intron_variant	-	-	-	-	-	rs382720478
12_21149602_T/A	12:21149602	ENSBTAG00000008053	ENSBTAT00000050735	Transcript	intron_variant	-	-	-	-	-	rs377996888
12_21149763_G/A	12:21149763	ENSBTAG00000008053	ENSBTAT00000050735	Transcript	intron_variant	-	-	-	-	-	rs383565529
12_21149778_A/G	12:21149778	ENSBTAG00000008053	ENSBTAT00000050735	Transcript	intron_variant	-	-	-	-	-	rs378226727
12_21149824_G/A	12:21149824	ENSBTAG00000008053	ENSBTAT00000050735	Transcript	intron_variant	-	-	-	-	-	rs208832689
12_21149892_C/T	12:21149892	ENSBTAG00000008053	ENSBTAT00000050735	Transcript	intron_variant	-	-	-	-	-	rs209886541
12_21150360_A/G	12:21150360	ENSBTAG00000008053	ENSBTAT00000050735	Transcript	intron_variant	-	-	-	-	-	rs437415277,rs454048845
12_21150480_T/C	12:21150480	ENSBTAG00000008053	ENSBTAT00000050735	Transcript	intron_variant	-	-	-	-	-	rs137311255
12_21150642_A/G	12:21150642	ENSBTAG00000008053	ENSBTAT00000050735	Transcript	intron_variant	-	-	-	-	-	rs110838934
12_21150986_C/A	12:21150986	ENSBTAG00000008053	ENSBTAT00000050735	Transcript	intron_variant	-	-	-	-	-	rs134925334
12_21151126_G/A	12:21151126	ENSBTAG00000008053	ENSBTAT00000050735	Transcript	intron_variant	-	-	-	-	-	rs133074697
12_21151542_A/G	12:21151542	ENSBTAG00000008053	ENSBTAT00000050735	Transcript	intron_variant	-	-	-	-	-	rs721458288
12_21151849_G/A	12:21151849	ENSBTAG00000008053	ENSBTAT00000050735	Transcript	intron_variant	-	-	-	-	-	rs525092463
12_21152352_A/G	12:21152352	ENSBTAG00000008053	ENSBTAT00000050735	Transcript	intron_variant	-	-	-	-	-	rs137666448
12_21152503_T/C	12:21152503	ENSBTAG00000008053	ENSBTAT00000050735	Transcript	intron_variant	-	-	-	-	-	rs137086237
12_21152593_T/C	12:21152593	ENSBTAG00000008053	ENSBTAT00000050735	Transcript	intron_variant	-	-	-	-	-	rs108978111
12_21152691_A/C	12:21152691	ENSBTAG00000008053	ENSBTAT00000050735	Transcript	intron_variant	-	-	-	-	-	rs133529920
12_21152775_T/C	12:21152775	ENSBTAG00000008053	ENSBTAT00000050735	Transcript	intron_variant	-	-	-	-	-	rs110619970
12_21152818_A/G	12:21152818	ENSBTAG00000008053	ENSBTAT00000050735	Transcript	intron_variant	-	-	-	-	-	rs479928758
12_21152872_A/C	12:21152872	ENSBTAG00000008053	ENSBTAT00000050735	Transcript	intron_variant	-	-	-	-	-	rs135479331
12_21153130_T/C	12:21153130	ENSBTAG00000008053	ENSBTAT00000050735	Transcript	intron_variant	-	-	-	-	-	rs109507527
12_21153482_A/G	12:21153482	ENSBTAG00000008053	ENSBTAT00000050735	Transcript	intron_variant	-	-	-	-	-	rs134329006
12_21153678_G/T	12:21153678	ENSBTAG00000008053	ENSBTAT00000050735	Transcript	intron_variant	-	-	-	-	-	rs451418666
12_21153733_T/C	12:21153733	ENSBTAG00000008053	ENSBTAT00000050735	Transcript	intron_variant	-	-	-	-	-	rs465105423
12_21153844_G/A	12:21153844	ENSBTAG00000008053	ENSBTAT00000050735	Transcript	intron_variant	-	-	-	-	-	rs518532637
12_21153939_C/T	12:21153939	ENSBTAG00000008053	ENSBTAT00000050735	Transcript	intron_variant	-	-	-	-	-	rs134918100
12_21154150_C/T	12:21154150	ENSBTAG00000008053	ENSBTAT00000050735	Transcript	intron_variant	-	-	-	-	-	rs134389184
12_21154207_A/C	12:21154207	ENSBTAG00000008053	ENSBTAT00000050735	Transcript	intron_variant	-	-	-	-	-	rs110356803
12_21154872_A/G	12:21154872	ENSBTAG00000008053	ENSBTAT00000050735	Transcript	intron_variant	-	-	-	-	-	rs210320607
12_21154907_A/T	12:21154907	ENSBTAG00000008053	ENSBTAT00000050735	Transcript	intron_variant	-	-	-	-	-	rs109873063
12_21154991_G/A	12:21154991	ENSBTAG00000008053	ENSBTAT00000050735	Transcript	intron_variant	-	-	-	-	-	rs521409725
12_21155047_C/T	12:21155047	ENSBTAG00000008053	ENSBTAT00000050735	Transcript	intron_variant	-	-	-	-	-	rs722382472
12_21155153_G/C	12:21155153	ENSBTAG00000008053	ENSBTAT00000050735	Transcript	intron_variant	-	-	-	-	-	rs467287610
12_21155179_A/G	12:21155179	ENSBTAG00000008053	ENSBTAT00000050735	Transcript	intron_variant	-	-	-	-	-	rs137442377
12_21155201_C/T	12:21155201	ENSBTAG00000008053	ENSBTAT00000050735	Transcript	intron_variant	-	-	-	-	-	rs383532190
12_21155204_T/A	12:21155204	ENSBTAG00000008053	ENSBTAT00000050735	Transcript	intron_variant	-	-	-	-	-	rs136039807
12_21155253_G/A	12:21155253	ENSBTAG00000008053	ENSBTAT00000050735	Transcript	intron_variant	-	-	-	-	-	-
12_21155268_G/C	12:21155268	ENSBTAG00000008053	ENSBTAT00000050735	Transcript	intron_variant	-	-	-	-	-	rs110502330
12_21155279_C/T	12:21155279	ENSBTAG00000008053	ENSBTAT00000050735	Transcript	intron_variant	-	-	-	-	-	rs436911388
12_21155340_C/A	12:21155340	ENSBTAG00000008053	ENSBTAT00000050735	Transcript	intron_variant	-	-	-	-	-	rs457041746
12_21155415_G/A	12:21155415	ENSBTAG00000008053	ENSBTAT00000050735	Transcript	intron_variant	-	-	-	-	-	rs436239401
12_21155435_G/T	12:21155435	ENSBTAG00000008053	ENSBTAT00000050735	Transcript	intron_variant	-	-	-	-	-	rs134936573
12_21155438_G/T	12:21155438	ENSBTAG00000008053	ENSBTAT00000050735	Transcript	intron_variant	-	-	-	-	-	rs714751437
12_21155498_G/A	12:21155498	ENSBTAG00000008053	ENSBTAT00000050735	Transcript	intron_variant	-	-	-	-	-	rs211085588
12_21155623_T/G	12:21155623	ENSBTAG00000008053	ENSBTAT00000050735	Transcript	splice_region_variant,synonymous_variant	335	204	68	P	ccT/ccG	rs452416429
12_21155657_A/G	12:21155657	ENSBTAG00000008053	ENSBTAT00000050735	Transcript	intron_variant	-	-	-	-	-	rs475678503
12_21155663_C/G	12:21155663	ENSBTAG00000008053	ENSBTAT00000050735	Transcript	intron_variant	-	-	-	-	-	rs444537266
12_21155700_A/G	12:21155700	ENSBTAG00000008053	ENSBTAT00000050735	Transcript	intron_variant	-	-	-	-	-	rs461464501
12_21155824_G/A	12:21155824	ENSBTAG00000008053	ENSBTAT00000050735	Transcript	intron_variant	-	-	-	-	-	rs519433961
12_21155863_A/G	12:21155863	ENSBTAG00000008053	ENSBTAT00000050735	Transcript	intron_variant	-	-	-	-	-	rs133113612
12_21156021_C/T	12:21156021	ENSBTAG00000008053	ENSBTAT00000050735	Transcript	intron_variant	-	-	-	-	-	rs460827712
12_21156187_A/G	12:21156187	ENSBTAG00000008053	ENSBTAT00000050735	Transcript	intron_variant	-	-	-	-	-	rs110357803
12_21156279_T/G	12:21156279	ENSBTAG00000008053	ENSBTAT00000050735	Transcript	intron_variant	-	-	-	-	-	rs209607427
12_21156411_T/C	12:21156411	ENSBTAG00000008053	ENSBTAT00000050735	Transcript	intron_variant	-	-	-	-	-	rs444817547
12_21156731_G/A	12:21156731	ENSBTAG00000008053	ENSBTAT00000050735	Transcript	intron_variant	-	-	-	-	-	rs211558535
12_21156833_A/G	12:21156833	ENSBTAG00000008053	ENSBTAT00000050735	Transcript	intron_variant	-	-	-	-	-	rs134877267
12_21157028_C/G	12:21157028	ENSBTAG00000008053	ENSBTAT00000050735	Transcript	intron_variant	-	-	-	-	-	rs110723502
12_21157036_G/A	12:21157036	ENSBTAG00000008053	ENSBTAT00000050735	Transcript	intron_variant	-	-	-	-	-	rs207603921
12_21157266_T/C	12:21157266	ENSBTAG00000008053	ENSBTAT00000050735	Transcript	intron_variant	-	-	-	-	-	rs208787275
12_21157882_C/G	12:21157882	ENSBTAG00000008053	ENSBTAT00000050735	Transcript	intron_variant	-	-	-	-	-	rs136086079
12_21157987_A/G	12:21157987	ENSBTAG00000008053	ENSBTAT00000050735	Transcript	intron_variant	-	-	-	-	-	rs137343468
12_21158056_A/C	12:21158056	ENSBTAG00000008053	ENSBTAT00000050735	Transcript	intron_variant	-	-	-	-	-	rs432267819
12_21158106_C/G	12:21158106	ENSBTAG00000008053	ENSBTAT00000050735	Transcript	intron_variant	-	-	-	-	-	rs524679181
12_21158149_T/C	12:21158149	ENSBTAG00000008053	ENSBTAT00000050735	Transcript	intron_variant	-	-	-	-	-	rs518071470
12_21158217_C/G	12:21158217	ENSBTAG00000008053	ENSBTAT00000050735	Transcript	intron_variant	-	-	-	-	-	rs521697443
12_21158248_T/C	12:21158248	ENSBTAG00000008053	ENSBTAT00000050735	Transcript	intron_variant	-	-	-	-	-	rs525276418
12_21158297_A/T	12:21158297	ENSBTAG00000008053	ENSBTAT00000050735	Transcript	intron_variant	-	-	-	-	-	rs517299004
12_21158360_A/G	12:21158360	ENSBTAG00000008053	ENSBTAT00000050735	Transcript	intron_variant	-	-	-	-	-	rs522411310
12_21158420_G/A	12:21158420	ENSBTAG00000008053	ENSBTAT00000050735	Transcript	intron_variant	-	-	-	-	-	rs452351116
12_21158688_G/A	12:21158688	ENSBTAG00000008053	ENSBTAT00000050735	Transcript	intron_variant	-	-	-	-	-	rs522899368
12_21158708_A/G	12:21158708	ENSBTAG00000008053	ENSBTAT00000050735	Transcript	intron_variant	-	-	-	-	-	rs210917483
12_21158731_C/G	12:21158731	ENSBTAG00000008053	ENSBTAT00000050735	Transcript	intron_variant	-	-	-	-	-	rs520009174
12_21159144_A/T	12:21159144	ENSBTAG00000008053	ENSBTAT00000050735	Transcript	intron_variant	-	-	-	-	-	rs516090725
12_21159375_C/T	12:21159375	ENSBTAG00000008053	ENSBTAT00000050735	Transcript	intron_variant	-	-	-	-	-	rs525295929
12_21159414_A/G	12:21159414	ENSBTAG00000008053	ENSBTAT00000050735	Transcript	intron_variant	-	-	-	-	-	rs517404611
12_21159482_T/A	12:21159482	ENSBTAG00000008053	ENSBTAT00000050735	Transcript	intron_variant	-	-	-	-	-	rs380121985
12_21159495_T/G	12:21159495	ENSBTAG00000008053	ENSBTAT00000050735	Transcript	intron_variant	-	-	-	-	-	rs383411866
12_21159501_G/C	12:21159501	ENSBTAG00000008053	ENSBTAT00000050735	Transcript	intron_variant	-	-	-	-	-	rs799441906
12_21159582_C/T	12:21159582	ENSBTAG00000008053	ENSBTAT00000050735	Transcript	intron_variant	-	-	-	-	-	rs714695513
12_21159822_C/T	12:21159822	ENSBTAG00000008053	ENSBTAT00000050735	Transcript	intron_variant	-	-	-	-	-	rs522331925
12_21160158_T/C	12:21160158	ENSBTAG00000008053	ENSBTAT00000050735	Transcript	intron_variant	-	-	-	-	-	rs723707386
12_21160252_T/A	12:21160252	ENSBTAG00000008053	ENSBTAT00000050735	Transcript	intron_variant	-	-	-	-	-	rs526541375
12_21160319_G/A	12:21160319	ENSBTAG00000008053	ENSBTAT00000050735	Transcript	intron_variant	-	-	-	-	-	rs519999474
12_21160330_C/T	12:21160330	ENSBTAG00000008053	ENSBTAT00000050735	Transcript	intron_variant	-	-	-	-	-	rs522174840
12_21160357_A/G	12:21160357	ENSBTAG00000008053	ENSBTAT00000050735	Transcript	intron_variant	-	-	-	-	-	rs527073744
12_21160456_C/T	12:21160456	ENSBTAG00000008053	ENSBTAT00000050735	Transcript	intron_variant	-	-	-	-	-	rs721958051
12_21160819_G/C	12:21160819	ENSBTAG00000008053	ENSBTAT00000050735	Transcript	intron_variant	-	-	-	-	-	rs516878028
12_21160964_G/A	12:21160964	ENSBTAG00000008053	ENSBTAT00000050735	Transcript	intron_variant	-	-	-	-	-	rs523918913
12_21160982_G/A	12:21160982	ENSBTAG00000008053	ENSBTAT00000050735	Transcript	intron_variant	-	-	-	-	-	rs515917527
12_21161048_C/T	12:21161048	ENSBTAG00000008053	ENSBTAT00000050735	Transcript	intron_variant	-	-	-	-	-	rs518017974
12_21161195_G/A	12:21161195	ENSBTAG00000008053	ENSBTAT00000050735	Transcript	intron_variant	-	-	-	-	-	rs522126927
12_21161207_C/T	12:21161207	ENSBTAG00000008053	ENSBTAT00000050735	Transcript	intron_variant	-	-	-	-	-	rs716607710
12_21161388_G/A	12:21161388	ENSBTAG00000008053	ENSBTAT00000050735	Transcript	intron_variant	-	-	-	-	-	rs522743430
12_21161401_C/T	12:21161401	ENSBTAG00000008053	ENSBTAT00000050735	Transcript	intron_variant	-	-	-	-	-	rs475143872
12_21161485_C/A	12:21161485	ENSBTAG00000008053	ENSBTAT00000050735	Transcript	intron_variant	-	-	-	-	-	rs523398633
12_21161517_A/G	12:21161517	ENSBTAG00000008053	ENSBTAT00000050735	Transcript	intron_variant	-	-	-	-	-	rs715013666
12_21161523_G/C	12:21161523	ENSBTAG00000008053	ENSBTAT00000050735	Transcript	intron_variant	-	-	-	-	-	rs137596392
12_21161542_C/T	12:21161542	ENSBTAG00000008053	ENSBTAT00000050735	Transcript	intron_variant	-	-	-	-	-	rs209407924
12_21161555_G/A	12:21161555	ENSBTAG00000008053	ENSBTAT00000050735	Transcript	intron_variant	-	-	-	-	-	rs516022227
12_21161734_T/G	12:21161734	ENSBTAG00000008053	ENSBTAT00000050735	Transcript	intron_variant	-	-	-	-	-	rs521136708
12_21161757_C/T	12:21161757	ENSBTAG00000008053	ENSBTAT00000050735	Transcript	intron_variant	-	-	-	-	-	rs516697420
12_21161849_G/A	12:21161849	ENSBTAG00000008053	ENSBTAT00000050735	Transcript	intron_variant	-	-	-	-	-	rs520143947
12_21161886_T/G	12:21161886	ENSBTAG00000008053	ENSBTAT00000050735	Transcript	intron_variant	-	-	-	-	-	rs136257905
12_21161896_C/T	12:21161896	ENSBTAG00000008053	ENSBTAT00000050735	Transcript	intron_variant	-	-	-	-	-	rs517190535
12_21162131_A/G	12:21162131	ENSBTAG00000008053	ENSBTAT00000050735	Transcript	intron_variant	-	-	-	-	-	rs439938431
12_21162172_G/A	12:21162172	ENSBTAG00000008053	ENSBTAT00000050735	Transcript	intron_variant	-	-	-	-	-	rs526310110
12_21162243_G/A	12:21162243	ENSBTAG00000008053	ENSBTAT00000050735	Transcript	intron_variant	-	-	-	-	-	rs458480891
12_21162328_G/A	12:21162328	ENSBTAG00000008053	ENSBTAT00000050735	Transcript	intron_variant	-	-	-	-	-	rs521957157
12_21162391_C/T	12:21162391	ENSBTAG00000008053	ENSBTAT00000050735	Transcript	intron_variant	-	-	-	-	-	rs519130103
12_21162479_C/T	12:21162479	ENSBTAG00000008053	ENSBTAT00000050735	Transcript	intron_variant	-	-	-	-	-	rs526318847
12_21162484_T/C	12:21162484	ENSBTAG00000008053	ENSBTAT00000050735	Transcript	intron_variant	-	-	-	-	-	rs523293544
12_21162590_C/G	12:21162590	ENSBTAG00000008053	ENSBTAT00000050735	Transcript	intron_variant	-	-	-	-	-	rs516619511
12_21162696_A/T	12:21162696	ENSBTAG00000008053	ENSBTAT00000050735	Transcript	intron_variant	-	-	-	-	-	rs109503805
12_21162926_C/T	12:21162926	ENSBTAG00000008053	ENSBTAT00000050735	Transcript	intron_variant	-	-	-	-	-	rs515842646
12_21162953_A/G	12:21162953	ENSBTAG00000008053	ENSBTAT00000050735	Transcript	intron_variant	-	-	-	-	-	rs481203137
12_21163087_C/T	12:21163087	ENSBTAG00000008053	ENSBTAT00000050735	Transcript	intron_variant	-	-	-	-	-	rs524366230
12_21163260_T/C	12:21163260	ENSBTAG00000008053	ENSBTAT00000050735	Transcript	intron_variant	-	-	-	-	-	-
12_21163287_A/G	12:21163287	ENSBTAG00000008053	ENSBTAT00000050735	Transcript	intron_variant	-	-	-	-	-	rs381045046
12_21163493_G/A	12:21163493	ENSBTAG00000008053	ENSBTAT00000050735	Transcript	intron_variant	-	-	-	-	-	-
12_21163501_T/A	12:21163501	ENSBTAG00000008053	ENSBTAT00000050735	Transcript	intron_variant	-	-	-	-	-	rs466615549
12_21163980_A/G	12:21163980	ENSBTAG00000008053	ENSBTAT00000050735	Transcript	intron_variant	-	-	-	-	-	rs136797204
12_21164174_G/T	12:21164174	ENSBTAG00000008053	ENSBTAT00000050735	Transcript	intron_variant	-	-	-	-	-	rs525694373
12_21164321_A/G	12:21164321	ENSBTAG00000008053	ENSBTAT00000050735	Transcript	intron_variant	-	-	-	-	-	rs517645210
12_21164692_C/T	12:21164692	ENSBTAG00000008053	ENSBTAT00000050735	Transcript	intron_variant	-	-	-	-	-	rs526238620
12_21164730_A/G	12:21164730	ENSBTAG00000008053	ENSBTAT00000050735	Transcript	intron_variant	-	-	-	-	-	rs135796547
12_21164849_C/T	12:21164849	ENSBTAG00000008053	ENSBTAT00000050735	Transcript	intron_variant	-	-	-	-	-	rs519763245
12_21164963_A/G	12:21164963	ENSBTAG00000008053	ENSBTAT00000050735	Transcript	intron_variant	-	-	-	-	-	rs526801504
12_21165000_G/A	12:21165000	ENSBTAG00000008053	ENSBTAT00000050735	Transcript	intron_variant	-	-	-	-	-	rs210681925
12_21165115_A/G	12:21165115	ENSBTAG00000008053	ENSBTAT00000050735	Transcript	intron_variant	-	-	-	-	-	rs437976580
12_21165174_A/G	12:21165174	ENSBTAG00000008053	ENSBTAT00000050735	Transcript	intron_variant	-	-	-	-	-	rs454873505
12_21165224_G/A	12:21165224	ENSBTAG00000008053	ENSBTAT00000050735	Transcript	intron_variant	-	-	-	-	-	rs715443208
12_21165253_A/G	12:21165253	ENSBTAG00000008053	ENSBTAT00000050735	Transcript	intron_variant	-	-	-	-	-	rs207708391
12_21165299_A/C	12:21165299	ENSBTAG00000008053	ENSBTAT00000050735	Transcript	intron_variant	-	-	-	-	-	rs434087878
12_21165519_G/A	12:21165519	ENSBTAG00000008053	ENSBTAT00000050735	Transcript	intron_variant	-	-	-	-	-	rs209346160
12_21165529_G/A	12:21165529	ENSBTAG00000008053	ENSBTAT00000050735	Transcript	intron_variant	-	-	-	-	-	rs109754381
12_21165573_G/A	12:21165573	ENSBTAG00000008053	ENSBTAT00000050735	Transcript	intron_variant	-	-	-	-	-	rs456816311
12_21165593_A/G	12:21165593	ENSBTAG00000008053	ENSBTAT00000050735	Transcript	intron_variant	-	-	-	-	-	rs476974816
12_21165648_G/A	12:21165648	ENSBTAG00000008053	ENSBTAT00000050735	Transcript	intron_variant	-	-	-	-	-	rs517465611
12_21165890_G/A	12:21165890	ENSBTAG00000008053	ENSBTAT00000050735	Transcript	intron_variant	-	-	-	-	-	rs460922442
12_21165936_C/T	12:21165936	ENSBTAG00000008053	ENSBTAT00000050735	Transcript	intron_variant	-	-	-	-	-	rs481119901
12_21166036_T/C	12:21166036	ENSBTAG00000008053	ENSBTAT00000050735	Transcript	intron_variant	-	-	-	-	-	rs460125445
12_21166055_T/A	12:21166055	ENSBTAG00000008053	ENSBTAT00000050735	Transcript	intron_variant	-	-	-	-	-	rs477002313
12_21166109_T/C	12:21166109	ENSBTAG00000008053	ENSBTAT00000050735	Transcript	intron_variant	-	-	-	-	-	rs445841722
12_21166164_T/C	12:21166164	ENSBTAG00000008053	ENSBTAT00000050735	Transcript	intron_variant	-	-	-	-	-	rs483014050
12_21166167_T/C	12:21166167	ENSBTAG00000008053	ENSBTAT00000050735	Transcript	intron_variant	-	-	-	-	-	rs478512981
12_21166254_G/C	12:21166254	ENSBTAG00000008053	ENSBTAT00000050735	Transcript	intron_variant	-	-	-	-	-	rs448436502
12_21166260_G/A	12:21166260	ENSBTAG00000008053	ENSBTAT00000050735	Transcript	intron_variant	-	-	-	-	-	rs518385043
12_21166286_G/A	12:21166286	ENSBTAG00000008053	ENSBTAT00000050735	Transcript	intron_variant	-	-	-	-	-	rs468557806
12_21166322_T/C	12:21166322	ENSBTAG00000008053	ENSBTAT00000050735	Transcript	intron_variant	-	-	-	-	-	rs434021948
12_21166341_T/C	12:21166341	ENSBTAG00000008053	ENSBTAT00000050735	Transcript	intron_variant	-	-	-	-	-	rs109388233
12_21166398_T/C	12:21166398	ENSBTAG00000008053	ENSBTAT00000050735	Transcript	intron_variant	-	-	-	-	-	rs211334333
12_21166604_G/T	12:21166604	ENSBTAG00000008053	ENSBTAT00000050735	Transcript	intron_variant	-	-	-	-	-	rs454466893
12_21166638_G/A	12:21166638	ENSBTAG00000008053	ENSBTAT00000050735	Transcript	intron_variant	-	-	-	-	-	rs440005127
12_21166660_C/T	12:21166660	ENSBTAG00000008053	ENSBTAT00000050735	Transcript	intron_variant	-	-	-	-	-	rs716341929
12_21166729_G/A	12:21166729	ENSBTAG00000008053	ENSBTAT00000050735	Transcript	intron_variant	-	-	-	-	-	rs715772232
12_21166776_T/G	12:21166776	ENSBTAG00000008053	ENSBTAT00000050735	Transcript	intron_variant	-	-	-	-	-	rs476936913
12_21166787_C/T	12:21166787	ENSBTAG00000008053	ENSBTAT00000050735	Transcript	intron_variant	-	-	-	-	-	rs439336258
12_21166850_A/G	12:21166850	ENSBTAG00000008053	ENSBTAT00000050735	Transcript	intron_variant	-	-	-	-	-	rs721006285
12_21166865_C/T	12:21166865	ENSBTAG00000008053	ENSBTAT00000050735	Transcript	intron_variant	-	-	-	-	-	rs448287753
12_21166903_T/C	12:21166903	ENSBTAG00000008053	ENSBTAT00000050735	Transcript	intron_variant	-	-	-	-	-	rs521156267
12_21166921_T/C	12:21166921	ENSBTAG00000008053	ENSBTAT00000050735	Transcript	intron_variant	-	-	-	-	-	rs478996984
12_21167069_C/G	12:21167069	ENSBTAG00000008053	ENSBTAT00000050735	Transcript	intron_variant	-	-	-	-	-	rs447714546
12_21167318_T/C	12:21167318	ENSBTAG00000008053	ENSBTAT00000050735	Transcript	intron_variant	-	-	-	-	-	rs517387124
12_21167379_G/A	12:21167379	ENSBTAG00000008053	ENSBTAT00000050735	Transcript	intron_variant	-	-	-	-	-	rs470378490
12_21167407_G/A	12:21167407	ENSBTAG00000008053	ENSBTAT00000050735	Transcript	intron_variant	-	-	-	-	-	rs435835331
12_21167521_G/C	12:21167521	ENSBTAG00000008053	ENSBTAT00000050735	Transcript	intron_variant	-	-	-	-	-	rs208480676
12_21167573_A/G	12:21167573	ENSBTAG00000008053	ENSBTAT00000050735	Transcript	intron_variant	-	-	-	-	-	rs453605209
12_21167586_G/C	12:21167586	ENSBTAG00000008053	ENSBTAT00000050735	Transcript	intron_variant	-	-	-	-	-	rs470475455
12_21167601_C/T	12:21167601	ENSBTAG00000008053	ENSBTAT00000050735	Transcript	intron_variant	-	-	-	-	-	rs439274702
12_21167657_G/C	12:21167657	ENSBTAG00000008053	ENSBTAT00000050735	Transcript	intron_variant	-	-	-	-	-	rs476403816
12_21167901_G/T	12:21167901	ENSBTAG00000008053	ENSBTAT00000050735	Transcript	intron_variant	-	-	-	-	-	rs462003712
12_21167927_T/A	12:21167927	ENSBTAG00000008053	ENSBTAT00000050735	Transcript	intron_variant	-	-	-	-	-	rs135769740
12_21167927_T/G	12:21167927	ENSBTAG00000008053	ENSBTAT00000050735	Transcript	intron_variant	-	-	-	-	-	rs135769740
12_21168409_G/A	12:21168409	ENSBTAG00000008053	ENSBTAT00000050735	Transcript	intron_variant	-	-	-	-	-	rs478259074
12_21168564_C/T	12:21168564	ENSBTAG00000008053	ENSBTAT00000050735	Transcript	intron_variant	-	-	-	-	-	rs524570322
12_21168623_C/T	12:21168623	ENSBTAG00000008053	ENSBTAT00000050735	Transcript	intron_variant	-	-	-	-	-	rs470340906
12_21168751_T/G	12:21168751	ENSBTAG00000008053	ENSBTAT00000050735	Transcript	intron_variant	-	-	-	-	-	rs435766973
12_21168993_C/T	12:21168993	ENSBTAG00000008053	ENSBTAT00000050735	Transcript	intron_variant	-	-	-	-	-	rs449495419
12_21169264_T/C	12:21169264	ENSBTAG00000008053	ENSBTAT00000050735	Transcript	intron_variant	-	-	-	-	-	rs466278607
12_21169281_A/C	12:21169281	ENSBTAG00000008053	ENSBTAT00000050735	Transcript	intron_variant	-	-	-	-	-	rs435071079
12_21169450_G/A	12:21169450	ENSBTAG00000008053	ENSBTAT00000050735	Transcript	intron_variant	-	-	-	-	-	rs719857525
12_21169462_G/A	12:21169462	ENSBTAG00000008053	ENSBTAT00000050735	Transcript	intron_variant	-	-	-	-	-	rs799466870
12_21169489_A/C	12:21169489	ENSBTAG00000008053	ENSBTAT00000050735	Transcript	intron_variant	-	-	-	-	-	-
12_21169544_A/G	12:21169544	ENSBTAG00000008053	ENSBTAT00000050735	Transcript	intron_variant	-	-	-	-	-	rs524225462
12_21169556_A/G	12:21169556	ENSBTAG00000008053	ENSBTAT00000050735	Transcript	intron_variant	-	-	-	-	-	rs385742195
12_21169576_C/T	12:21169576	ENSBTAG00000008053	ENSBTAT00000050735	Transcript	intron_variant	-	-	-	-	-	rs380622298
12_21169609_A/G	12:21169609	ENSBTAG00000008053	ENSBTAT00000050735	Transcript	intron_variant	-	-	-	-	-	rs383716490
12_21169687_T/C	12:21169687	ENSBTAG00000008053	ENSBTAT00000050735	Transcript	intron_variant	-	-	-	-	-	rs208569359
12_21170013_T/C	12:21170013	ENSBTAG00000008053	ENSBTAT00000050735	Transcript	intron_variant	-	-	-	-	-	rs520451833
12_21170066_G/T	12:21170066	ENSBTAG00000008053	ENSBTAT00000050735	Transcript	intron_variant	-	-	-	-	-	rs135047924
12_21170166_C/T	12:21170166	ENSBTAG00000008053	ENSBTAT00000050735	Transcript	intron_variant	-	-	-	-	-	rs211079468
12_21170353_A/G	12:21170353	ENSBTAG00000008053	ENSBTAT00000050735	Transcript	intron_variant	-	-	-	-	-	rs211535906
12_21170466_G/A	12:21170466	ENSBTAG00000008053	ENSBTAT00000050735	Transcript	intron_variant	-	-	-	-	-	rs472450805
12_21170560_A/G	12:21170560	ENSBTAG00000008053	ENSBTAT00000050735	Transcript	intron_variant	-	-	-	-	-	rs441150850
12_21170580_A/G	12:21170580	ENSBTAG00000008053	ENSBTAT00000050735	Transcript	intron_variant	-	-	-	-	-	rs458079868
12_21170609_T/G	12:21170609	ENSBTAG00000008053	ENSBTAT00000050735	Transcript	intron_variant	-	-	-	-	-	rs478191233
12_21170735_A/G	12:21170735	ENSBTAG00000008053	ENSBTAT00000050735	Transcript	intron_variant	-	-	-	-	-	rs522854711
12_21170827_C/A	12:21170827	ENSBTAG00000008053	ENSBTAT00000050735	Transcript	intron_variant	-	-	-	-	-	rs443648548
12_21171404_A/G	12:21171404	ENSBTAG00000008053	ENSBTAT00000050735	Transcript	intron_variant	-	-	-	-	-	rs208783029
12_21171451_C/G	12:21171451	ENSBTAG00000008053	ENSBTAT00000050735	Transcript	intron_variant	-	-	-	-	-	rs210001576
12_21171543_G/A	12:21171543	ENSBTAG00000008053	ENSBTAT00000050735	Transcript	intron_variant	-	-	-	-	-	rs449363469
12_21171639_C/T	12:21171639	ENSBTAG00000008053	ENSBTAT00000050735	Transcript	intron_variant	-	-	-	-	-	rs466215190
12_21171704_T/A	12:21171704	ENSBTAG00000008053	ENSBTAT00000050735	Transcript	intron_variant	-	-	-	-	-	rs479872508
12_21171739_T/C	12:21171739	ENSBTAG00000008053	ENSBTAT00000050735	Transcript	intron_variant	-	-	-	-	-	rs445498544
12_21172275_T/G	12:21172275	ENSBTAG00000008053	ENSBTAT00000050735	Transcript	intron_variant	-	-	-	-	-	rs211605729
12_21172460_C/T	12:21172460	ENSBTAG00000008053	ENSBTAT00000050735	Transcript	intron_variant	-	-	-	-	-	rs208943792
12_21172544_T/C	12:21172544	ENSBTAG00000008053	ENSBTAT00000050735	Transcript	intron_variant	-	-	-	-	-	rs469837365
12_21172718_C/G	12:21172718	ENSBTAG00000008053	ENSBTAT00000050735	Transcript	intron_variant	-	-	-	-	-	rs522851371
12_21172786_G/A	12:21172786	ENSBTAG00000008053	ENSBTAT00000050735	Transcript	intron_variant	-	-	-	-	-	rs522028288
12_21172818_C/T	12:21172818	ENSBTAG00000008053	ENSBTAT00000050735	Transcript	intron_variant	-	-	-	-	-	rs527095277
12_21172974_C/A	12:21172974	ENSBTAG00000008053	ENSBTAT00000050735	Transcript	intron_variant	-	-	-	-	-	rs209977578
12_21173380_C/T	12:21173380	ENSBTAG00000008053	ENSBTAT00000050735	Transcript	intron_variant	-	-	-	-	-	rs134320294
12_21173702_C/T	12:21173702	ENSBTAG00000008053	ENSBTAT00000050735	Transcript	intron_variant	-	-	-	-	-	rs207592131
12_21173796_A/G	12:21173796	ENSBTAG00000008053	ENSBTAT00000050735	Transcript	intron_variant	-	-	-	-	-	rs523360884
12_21174671_T/C	12:21174671	ENSBTAG00000008053	ENSBTAT00000050735	Transcript	intron_variant	-	-	-	-	-	rs516479721
12_21174713_G/A	12:21174713	ENSBTAG00000008053	ENSBTAT00000050735	Transcript	intron_variant	-	-	-	-	-	rs137693857
12_21174768_A/C	12:21174768	ENSBTAG00000008053	ENSBTAT00000050735	Transcript	intron_variant	-	-	-	-	-	rs443569906
12_21174792_A/G	12:21174792	ENSBTAG00000008053	ENSBTAT00000050735	Transcript	intron_variant	-	-	-	-	-	rs518535646
12_21175060_A/G	12:21175060	ENSBTAG00000008053	ENSBTAT00000050735	Transcript	intron_variant	-	-	-	-	-	rs522170473
12_21175067_G/T	12:21175067	ENSBTAG00000008053	ENSBTAT00000050735	Transcript	intron_variant	-	-	-	-	-	rs463786325
12_21175123_A/G	12:21175123	ENSBTAG00000008053	ENSBTAT00000050735	Transcript	intron_variant	-	-	-	-	-	rs480736416
12_21175329_T/G	12:21175329	ENSBTAG00000008053	ENSBTAT00000050735	Transcript	intron_variant	-	-	-	-	-	rs459726500
12_21175353_C/T	12:21175353	ENSBTAG00000008053	ENSBTAT00000050735	Transcript	intron_variant	-	-	-	-	-	rs479806743
12_21176172_T/C	12:21176172	ENSBTAG00000008053	ENSBTAT00000050735	Transcript	intron_variant	-	-	-	-	-	rs385486587
12_21176235_A/G	12:21176235	ENSBTAG00000008053	ENSBTAT00000050735	Transcript	intron_variant	-	-	-	-	-	rs382737969
12_21176303_A/G	12:21176303	ENSBTAG00000008053	ENSBTAT00000050735	Transcript	intron_variant	-	-	-	-	-	rs383577547
12_21176372_A/G	12:21176372	ENSBTAG00000008053	ENSBTAT00000050735	Transcript	intron_variant	-	-	-	-	-	rs520666446
12_21176483_C/T	12:21176483	ENSBTAG00000008053	ENSBTAT00000050735	Transcript	intron_variant	-	-	-	-	-	rs449566630
12_21176510_T/C	12:21176510	ENSBTAG00000008053	ENSBTAT00000050735	Transcript	intron_variant	-	-	-	-	-	rs469807890
12_21176527_G/C	12:21176527	ENSBTAG00000008053	ENSBTAT00000050735	Transcript	intron_variant	-	-	-	-	-	rs209213312
12_21176549_G/A	12:21176549	ENSBTAG00000008053	ENSBTAT00000050735	Transcript	intron_variant	-	-	-	-	-	rs209046754
12_21176581_G/A	12:21176581	ENSBTAG00000008053	ENSBTAT00000050735	Transcript	intron_variant	-	-	-	-	-	rs521988783
12_21176701_C/T	12:21176701	ENSBTAG00000008053	ENSBTAT00000050735	Transcript	intron_variant	-	-	-	-	-	rs468603528
12_21176736_A/C	12:21176736	ENSBTAG00000008053	ENSBTAT00000050735	Transcript	intron_variant	-	-	-	-	-	rs207948783
12_21176817_T/C	12:21176817	ENSBTAG00000008053	ENSBTAT00000050735	Transcript	intron_variant	-	-	-	-	-	rs471641735
12_21176827_G/A	12:21176827	ENSBTAG00000008053	ENSBTAT00000050735	Transcript	intron_variant	-	-	-	-	-	rs209400894
12_21176847_A/C	12:21176847	ENSBTAG00000008053	ENSBTAT00000050735	Transcript	intron_variant	-	-	-	-	-	rs210416149
12_21176946_C/T	12:21176946	ENSBTAG00000008053	ENSBTAT00000050735	Transcript	intron_variant	-	-	-	-	-	rs457227830
12_21177040_G/T	12:21177040	ENSBTAG00000008053	ENSBTAT00000050735	Transcript	intron_variant	-	-	-	-	-	rs526787140
12_21177048_A/G	12:21177048	ENSBTAG00000008053	ENSBTAT00000050735	Transcript	intron_variant	-	-	-	-	-	rs719532857
12_21177072_G/A	12:21177072	ENSBTAG00000008053	ENSBTAT00000050735	Transcript	intron_variant	-	-	-	-	-	rs518675856
12_21177092_A/G	12:21177092	ENSBTAG00000008053	ENSBTAT00000050735	Transcript	intron_variant	-	-	-	-	-	rs724123847
12_21177453_C/A	12:21177453	ENSBTAG00000008053	ENSBTAT00000050735	Transcript	intron_variant	-	-	-	-	-	-
12_21177606_T/G	12:21177606	ENSBTAG00000008053	ENSBTAT00000050735	Transcript	intron_variant	-	-	-	-	-	rs515742832
12_21177784_A/G	12:21177784	ENSBTAG00000008053	ENSBTAT00000050735	Transcript	intron_variant	-	-	-	-	-	-
12_21177805_A/G	12:21177805	ENSBTAG00000008053	ENSBTAT00000050735	Transcript	intron_variant	-	-	-	-	-	-
12_21177858_A/T	12:21177858	ENSBTAG00000008053	ENSBTAT00000050735	Transcript	intron_variant	-	-	-	-	-	-
12_21178081_C/A	12:21178081	ENSBTAG00000008053	ENSBTAT00000050735	Transcript	intron_variant	-	-	-	-	-	-
12_21178147_T/C	12:21178147	ENSBTAG00000008053	ENSBTAT00000050735	Transcript	intron_variant	-	-	-	-	-	-
12_21178302_A/G	12:21178302	ENSBTAG00000008053	ENSBTAT00000050735	Transcript	intron_variant	-	-	-	-	-	-
12_21178319_A/C	12:21178319	ENSBTAG00000008053	ENSBTAT00000050735	Transcript	intron_variant	-	-	-	-	-	-
12_21178328_A/G	12:21178328	ENSBTAG00000008053	ENSBTAT00000050735	Transcript	intron_variant	-	-	-	-	-	-
12_21178360_T/C	12:21178360	ENSBTAG00000008053	ENSBTAT00000050735	Transcript	intron_variant	-	-	-	-	-	-
12_21178423_G/T	12:21178423	ENSBTAG00000008053	ENSBTAT00000050735	Transcript	intron_variant	-	-	-	-	-	-
12_21178506_T/C	12:21178506	ENSBTAG00000008053	ENSBTAT00000050735	Transcript	intron_variant	-	-	-	-	-	-
12_21178622_C/T	12:21178622	ENSBTAG00000008053	ENSBTAT00000050735	Transcript	intron_variant	-	-	-	-	-	-
12_21178694_A/G	12:21178694	ENSBTAG00000008053	ENSBTAT00000050735	Transcript	intron_variant	-	-	-	-	-	-
12_21178991_A/G	12:21178991	ENSBTAG00000008053	ENSBTAT00000050735	Transcript	intron_variant	-	-	-	-	-	-
12_21179010_A/G	12:21179010	ENSBTAG00000008053	ENSBTAT00000050735	Transcript	intron_variant	-	-	-	-	-	-
12_21179204_T/C	12:21179204	ENSBTAG00000008053	ENSBTAT00000050735	Transcript	intron_variant	-	-	-	-	-	-
12_21179209_T/C	12:21179209	ENSBTAG00000008053	ENSBTAT00000050735	Transcript	intron_variant	-	-	-	-	-	rs474225130
12_21179271_A/G	12:21179271	ENSBTAG00000008053	ENSBTAT00000050735	Transcript	intron_variant	-	-	-	-	-	rs516390420
12_21179316_C/T	12:21179316	ENSBTAG00000008053	ENSBTAT00000050735	Transcript	intron_variant	-	-	-	-	-	rs723736627
12_21179336_A/G	12:21179336	ENSBTAG00000008053	ENSBTAT00000050735	Transcript	intron_variant	-	-	-	-	-	-
12_21179382_C/T	12:21179382	ENSBTAG00000008053	ENSBTAT00000050735	Transcript	intron_variant	-	-	-	-	-	rs521484514
12_21179621_A/G	12:21179621	ENSBTAG00000008053	ENSBTAT00000050735	Transcript	intron_variant	-	-	-	-	-	rs714006781
12_21180159_G/A	12:21180159	ENSBTAG00000008053	ENSBTAT00000050735	Transcript	intron_variant	-	-	-	-	-	rs517693399
12_21180228_A/G	12:21180228	ENSBTAG00000008053	ENSBTAT00000050735	Transcript	intron_variant	-	-	-	-	-	rs526312632
12_21180416_C/T	12:21180416	ENSBTAG00000008053	ENSBTAT00000050735	Transcript	intron_variant	-	-	-	-	-	rs134355972
12_21180616_G/T	12:21180616	ENSBTAG00000008053	ENSBTAT00000050735	Transcript	intron_variant	-	-	-	-	-	rs523721253
12_21180762_G/A	12:21180762	ENSBTAG00000008053	ENSBTAT00000050735	Transcript	intron_variant	-	-	-	-	-	rs451183362
12_21180892_T/A	12:21180892	ENSBTAG00000008053	ENSBTAT00000050735	Transcript	intron_variant	-	-	-	-	-	rs210982539
12_21180920_G/A	12:21180920	ENSBTAG00000008053	ENSBTAT00000050735	Transcript	intron_variant	-	-	-	-	-	rs208508939
12_21181082_A/G	12:21181082	ENSBTAG00000008053	ENSBTAT00000050735	Transcript	intron_variant	-	-	-	-	-	rs209387217
12_21181150_A/G	12:21181150	ENSBTAG00000008053	ENSBTAT00000050735	Transcript	intron_variant	-	-	-	-	-	rs211385299
12_21181193_C/T	12:21181193	ENSBTAG00000008053	ENSBTAT00000050735	Transcript	intron_variant	-	-	-	-	-	rs207953267
12_21181269_T/C	12:21181269	ENSBTAG00000008053	ENSBTAT00000050735	Transcript	intron_variant	-	-	-	-	-	rs525766568
12_21181272_G/A	12:21181272	ENSBTAG00000008053	ENSBTAT00000050735	Transcript	intron_variant	-	-	-	-	-	rs517660378
12_21181295_C/T	12:21181295	ENSBTAG00000008053	ENSBTAT00000050735	Transcript	intron_variant	-	-	-	-	-	rs524789234
12_21181309_G/T	12:21181309	ENSBTAG00000008053	ENSBTAT00000050735	Transcript	intron_variant	-	-	-	-	-	rs719895232
12_21181533_G/A	12:21181533	ENSBTAG00000008053	ENSBTAT00000050735	Transcript	intron_variant	-	-	-	-	-	rs518296666
12_21182103_A/G	12:21182103	ENSBTAG00000008053	ENSBTAT00000050735	Transcript	intron_variant	-	-	-	-	-	rs209774631
12_21182244_T/C	12:21182244	ENSBTAG00000008053	ENSBTAT00000050735	Transcript	intron_variant	-	-	-	-	-	rs720799158
12_21182409_T/C	12:21182409	ENSBTAG00000008053	ENSBTAT00000050735	Transcript	intron_variant	-	-	-	-	-	rs523679991
12_21182444_A/G	12:21182444	ENSBTAG00000008053	ENSBTAT00000050735	Transcript	intron_variant	-	-	-	-	-	rs517114168
12_21182457_A/C	12:21182457	ENSBTAG00000008053	ENSBTAT00000050735	Transcript	intron_variant	-	-	-	-	-	rs209286461
12_21182474_A/G	12:21182474	ENSBTAG00000008053	ENSBTAT00000050735	Transcript	intron_variant	-	-	-	-	-	rs474141336
12_21182777_C/T	12:21182777	ENSBTAG00000008053	ENSBTAT00000050735	Transcript	intron_variant	-	-	-	-	-	rs521255583
12_21183116_C/T	12:21183116	ENSBTAG00000008053	ENSBTAT00000050735	Transcript	intron_variant	-	-	-	-	-	rs524934523
12_21183259_A/G	12:21183259	ENSBTAG00000008053	ENSBTAT00000050735	Transcript	intron_variant	-	-	-	-	-	rs520426207
12_21183320_A/G	12:21183320	ENSBTAG00000008053	ENSBTAT00000050735	Transcript	intron_variant	-	-	-	-	-	rs720274963
12_21183326_A/T	12:21183326	ENSBTAG00000008053	ENSBTAT00000050735	Transcript	intron_variant	-	-	-	-	-	rs517482689
12_21183523_C/T	12:21183523	ENSBTAG00000008053	ENSBTAT00000050735	Transcript	intron_variant	-	-	-	-	-	rs800792509
12_21183543_C/T	12:21183543	ENSBTAG00000008053	ENSBTAT00000050735	Transcript	intron_variant	-	-	-	-	-	rs798831723
12_21183565_A/C	12:21183565	ENSBTAG00000008053	ENSBTAT00000050735	Transcript	intron_variant	-	-	-	-	-	rs800050245
12_21183664_G/A	12:21183664	ENSBTAG00000008053	ENSBTAT00000050735	Transcript	intron_variant	-	-	-	-	-	rs800517118
12_21183815_C/T	12:21183815	ENSBTAG00000008053	ENSBTAT00000050735	Transcript	intron_variant	-	-	-	-	-	rs378141662
12_21183890_C/T	12:21183890	ENSBTAG00000008053	ENSBTAT00000050735	Transcript	intron_variant	-	-	-	-	-	rs383195113
12_21184102_T/C	12:21184102	ENSBTAG00000008053	ENSBTAT00000050735	Transcript	intron_variant	-	-	-	-	-	rs524520747
12_21184183_A/G	12:21184183	ENSBTAG00000008053	ENSBTAT00000050735	Transcript	intron_variant	-	-	-	-	-	rs518110968
12_21184257_A/T	12:21184257	ENSBTAG00000008053	ENSBTAT00000050735	Transcript	intron_variant	-	-	-	-	-	rs715991966
12_21184463_T/C	12:21184463	ENSBTAG00000008053	ENSBTAT00000050735	Transcript	intron_variant	-	-	-	-	-	rs459034673
12_21184621_C/T	12:21184621	ENSBTAG00000008053	ENSBTAT00000050735	Transcript	intron_variant	-	-	-	-	-	rs716863194
12_21185234_C/T	12:21185234	ENSBTAG00000008053	ENSBTAT00000050735	Transcript	intron_variant	-	-	-	-	-	rs521036930
12_21185253_T/C	12:21185253	ENSBTAG00000008053	ENSBTAT00000050735	Transcript	intron_variant	-	-	-	-	-	rs448866961
12_21185303_A/G	12:21185303	ENSBTAG00000008053	ENSBTAT00000050735	Transcript	intron_variant	-	-	-	-	-	rs135891603
12_21185392_C/A	12:21185392	ENSBTAG00000008053	ENSBTAT00000050735	Transcript	intron_variant	-	-	-	-	-	rs518212996
12_21185406_C/A	12:21185406	ENSBTAG00000008053	ENSBTAT00000050735	Transcript	intron_variant	-	-	-	-	-	rs479461186
12_21185472_T/C	12:21185472	ENSBTAG00000008053	ENSBTAT00000050735	Transcript	intron_variant	-	-	-	-	-	rs517300813
12_21185500_G/A	12:21185500	ENSBTAG00000008053	ENSBTAT00000050735	Transcript	intron_variant	-	-	-	-	-	rs720705130
12_21185539_C/T	12:21185539	ENSBTAG00000008053	ENSBTAT00000050735	Transcript	intron_variant	-	-	-	-	-	rs208779371
12_21185561_A/T	12:21185561	ENSBTAG00000008053	ENSBTAT00000050735	Transcript	intron_variant	-	-	-	-	-	rs210384673
12_21185673_A/G	12:21185673	ENSBTAG00000008053	ENSBTAT00000050735	Transcript	intron_variant	-	-	-	-	-	rs211376360
12_21185749_G/A	12:21185749	ENSBTAG00000008053	ENSBTAT00000050735	Transcript	intron_variant	-	-	-	-	-	rs436972280
12_21186561_T/C	12:21186561	ENSBTAG00000008053	ENSBTAT00000050735	Transcript	intron_variant	-	-	-	-	-	rs524110933
12_21186692_T/C	12:21186692	ENSBTAG00000008053	ENSBTAT00000050735	Transcript	intron_variant	-	-	-	-	-	rs478643099
12_21186776_C/G	12:21186776	ENSBTAG00000008053	ENSBTAT00000050735	Transcript	intron_variant	-	-	-	-	-	-
12_21186796_G/A	12:21186796	ENSBTAG00000008053	ENSBTAT00000050735	Transcript	intron_variant	-	-	-	-	-	rs800743788
12_21186884_C/G	12:21186884	ENSBTAG00000008053	ENSBTAT00000050735	Transcript	intron_variant	-	-	-	-	-	rs521136619
12_21187174_C/A	12:21187174	ENSBTAG00000008053	ENSBTAT00000050735	Transcript	intron_variant	-	-	-	-	-	rs208577311
12_21187303_G/C	12:21187303	ENSBTAG00000008053	ENSBTAT00000050735	Transcript	intron_variant	-	-	-	-	-	rs473208400
12_21187326_T/C	12:21187326	ENSBTAG00000008053	ENSBTAT00000050735	Transcript	intron_variant	-	-	-	-	-	rs520378667
12_21187637_C/A	12:21187637	ENSBTAG00000008053	ENSBTAT00000050735	Transcript	intron_variant	-	-	-	-	-	rs439484720
12_21187639_G/A	12:21187639	ENSBTAG00000008053	ENSBTAT00000050735	Transcript	intron_variant	-	-	-	-	-	rs385550736
12_21187784_A/G	12:21187784	ENSBTAG00000008053	ENSBTAT00000050735	Transcript	intron_variant	-	-	-	-	-	rs444600302
12_21187800_G/A	12:21187800	ENSBTAG00000008053	ENSBTAT00000050735	Transcript	intron_variant	-	-	-	-	-	rs480748038
12_21187997_G/A	12:21187997	ENSBTAG00000008053	ENSBTAT00000050735	Transcript	intron_variant	-	-	-	-	-	rs519188746
12_21188019_C/G	12:21188019	ENSBTAG00000008053	ENSBTAT00000050735	Transcript	intron_variant	-	-	-	-	-	rs723950176
12_21188301_G/C	12:21188301	ENSBTAG00000008053	ENSBTAT00000050735	Transcript	intron_variant	-	-	-	-	-	rs109198078
12_21188430_A/G	12:21188430	ENSBTAG00000008053	ENSBTAT00000050735	Transcript	intron_variant	-	-	-	-	-	rs479397839
12_21188587_T/C	12:21188587	ENSBTAG00000008053	ENSBTAT00000050735	Transcript	intron_variant	-	-	-	-	-	rs520248759
12_21188791_C/T	12:21188791	ENSBTAG00000008053	ENSBTAT00000050735	Transcript	intron_variant	-	-	-	-	-	rs525160340
12_21189106_G/C	12:21189106	ENSBTAG00000008053	ENSBTAT00000050735	Transcript	intron_variant	-	-	-	-	-	rs458625534
12_21189481_A/G	12:21189481	ENSBTAG00000008053	ENSBTAT00000050735	Transcript	intron_variant	-	-	-	-	-	rs525686611
12_21189646_A/G	12:21189646	ENSBTAG00000008053	ENSBTAT00000050735	Transcript	intron_variant	-	-	-	-	-	rs481995377
12_21189666_C/A	12:21189666	ENSBTAG00000008053	ENSBTAT00000050735	Transcript	intron_variant	-	-	-	-	-	rs132854210
12_21190452_T/C	12:21190452	ENSBTAG00000008053	ENSBTAT00000050735	Transcript	intron_variant	-	-	-	-	-	rs526391852
12_21191360_T/C	12:21191360	ENSBTAG00000008053	ENSBTAT00000050735	Transcript	intron_variant	-	-	-	-	-	rs110795524
12_21191726_G/T	12:21191726	ENSBTAG00000008053	ENSBTAT00000050735	Transcript	intron_variant	-	-	-	-	-	rs524075953
12_21192308_C/T	12:21192308	ENSBTAG00000008053	ENSBTAT00000050735	Transcript	intron_variant	-	-	-	-	-	rs134444017
12_21192641_T/C	12:21192641	ENSBTAG00000008053	ENSBTAT00000050735	Transcript	intron_variant	-	-	-	-	-	rs211092632
12_21192772_A/C	12:21192772	ENSBTAG00000008053	ENSBTAT00000050735	Transcript	intron_variant	-	-	-	-	-	rs520771163
12_21192934_T/C	12:21192934	ENSBTAG00000008053	ENSBTAT00000050735	Transcript	intron_variant	-	-	-	-	-	rs517827375
12_21192951_T/C	12:21192951	ENSBTAG00000008053	ENSBTAT00000050735	Transcript	intron_variant	-	-	-	-	-	rs207580395
12_21193236_C/G	12:21193236	ENSBTAG00000008053	ENSBTAT00000050735	Transcript	intron_variant	-	-	-	-	-	rs717223509
12_21193286_C/G	12:21193286	ENSBTAG00000008053	ENSBTAT00000050735	Transcript	intron_variant	-	-	-	-	-	rs452444388
12_21193682_C/T	12:21193682	ENSBTAG00000008053	ENSBTAT00000050735	Transcript	intron_variant	-	-	-	-	-	rs720871531
12_21194339_G/A	12:21194339	ENSBTAG00000008053	ENSBTAT00000050735	Transcript	intron_variant	-	-	-	-	-	rs522573038
12_21196021_T/C	12:21196021	ENSBTAG00000008053	ENSBTAT00000050735	Transcript	intron_variant	-	-	-	-	-	rs137374298
12_21196042_A/G	12:21196042	ENSBTAG00000008053	ENSBTAT00000050735	Transcript	intron_variant	-	-	-	-	-	rs515846575
12_21197049_T/C	12:21197049	ENSBTAG00000008053	ENSBTAT00000050735	Transcript	intron_variant	-	-	-	-	-	rs524318228
12_21197219_A/G	12:21197219	ENSBTAG00000008053	ENSBTAT00000050735	Transcript	intron_variant	-	-	-	-	-	rs723625024
12_21197268_C/G	12:21197268	ENSBTAG00000008053	ENSBTAT00000050735	Transcript	intron_variant	-	-	-	-	-	rs475199808
12_21197366_C/G	12:21197366	ENSBTAG00000008053	ENSBTAT00000050735	Transcript	intron_variant	-	-	-	-	-	rs724094670
12_21198191_T/C	12:21198191	ENSBTAG00000008053	ENSBTAT00000050735	Transcript	intron_variant	-	-	-	-	-	rs383898998
12_21198480_G/A	12:21198480	ENSBTAG00000008053	ENSBTAT00000050735	Transcript	intron_variant	-	-	-	-	-	rs444155211
12_21198988_A/G	12:21198988	ENSBTAG00000008053	ENSBTAT00000050735	Transcript	intron_variant	-	-	-	-	-	rs481640737
12_21199050_G/A	12:21199050	ENSBTAG00000008053	ENSBTAT00000050735	Transcript	intron_variant	-	-	-	-	-	rs521948651
12_21199129_A/G	12:21199129	ENSBTAG00000008053	ENSBTAT00000050735	Transcript	intron_variant	-	-	-	-	-	rs438354859
12_21199215_A/G	12:21199215	ENSBTAG00000008053	ENSBTAT00000050735	Transcript	intron_variant	-	-	-	-	-	rs447019533
12_21199994_A/G	12:21199994	ENSBTAG00000008053	ENSBTAT00000050735	Transcript	intron_variant	-	-	-	-	-	rs519399172
12_21200013_A/G	12:21200013	ENSBTAG00000008053	ENSBTAT00000050735	Transcript	intron_variant	-	-	-	-	-	rs382281296
12_21200851_T/A	12:21200851	ENSBTAG00000008053	ENSBTAT00000050735	Transcript	intron_variant	-	-	-	-	-	rs385443107
12_21202239_A/C	12:21202239	ENSBTAG00000008053	ENSBTAT00000050735	Transcript	intron_variant	-	-	-	-	-	rs136094296
12_21202652_A/G	12:21202652	ENSBTAG00000008053	ENSBTAT00000050735	Transcript	intron_variant	-	-	-	-	-	rs109167788
12_21202699_A/G	12:21202699	ENSBTAG00000008053	ENSBTAT00000050735	Transcript	intron_variant	-	-	-	-	-	rs133034408
12_21204236_T/C	12:21204236	ENSBTAG00000008053	ENSBTAT00000050735	Transcript	intron_variant	-	-	-	-	-	rs135144540
12_21205207_T/C	12:21205207	ENSBTAG00000008053	ENSBTAT00000050735	Transcript	intron_variant	-	-	-	-	-	rs466678633
12_21207080_A/G	12:21207080	ENSBTAG00000008053	ENSBTAT00000050735	Transcript	intron_variant	-	-	-	-	-	rs524341405
12_21207293_T/C	12:21207293	ENSBTAG00000008053	ENSBTAT00000050735	Transcript	intron_variant	-	-	-	-	-	rs521339831
12_21207766_A/G	12:21207766	ENSBTAG00000008053	ENSBTAT00000050735	Transcript	intron_variant	-	-	-	-	-	rs468705610
12_21207817_A/G	12:21207817	ENSBTAG00000008053	ENSBTAT00000050735	Transcript	intron_variant	-	-	-	-	-	rs434147639
12_21208488_C/G	12:21208488	ENSBTAG00000008053	ENSBTAT00000050735	Transcript	intron_variant	-	-	-	-	-	rs518214602
12_21208740_G/T	12:21208740	ENSBTAG00000008053	ENSBTAT00000050735	Transcript	intron_variant	-	-	-	-	-	rs716736629
12_21208996_T/C	12:21208996	ENSBTAG00000008053	ENSBTAT00000050735	Transcript	intron_variant	-	-	-	-	-	rs454342552
12_21209023_C/T	12:21209023	ENSBTAG00000008053	ENSBTAT00000050735	Transcript	intron_variant	-	-	-	-	-	rs471253511
12_21209170_A/T	12:21209170	ENSBTAG00000008053	ENSBTAT00000050735	Transcript	intron_variant	-	-	-	-	-	rs433478624
12_21209426_A/G	12:21209426	ENSBTAG00000008053	ENSBTAT00000050735	Transcript	intron_variant	-	-	-	-	-	rs519349322
12_21209472_T/C	12:21209472	ENSBTAG00000008053	ENSBTAT00000050735	Transcript	intron_variant	-	-	-	-	-	rs522973499
12_21209608_T/C	12:21209608	ENSBTAG00000008053	ENSBTAT00000050735	Transcript	intron_variant	-	-	-	-	-	rs516408277
12_21209866_C/T	12:21209866	ENSBTAG00000008053	ENSBTAT00000050735	Transcript	intron_variant	-	-	-	-	-	rs520023322
12_21210171_G/A	12:21210171	ENSBTAG00000008053	ENSBTAT00000050735	Transcript	intron_variant	-	-	-	-	-	rs452034348
12_21210915_A/C	12:21210915	ENSBTAG00000008053	ENSBTAT00000050735	Transcript	intron_variant	-	-	-	-	-	rs444056856
12_21212655_T/C	12:21212655	ENSBTAG00000008053	ENSBTAT00000050735	Transcript	intron_variant	-	-	-	-	-	rs134564940
12_21212828_A/T	12:21212828	ENSBTAG00000008053	ENSBTAT00000050735	Transcript	intron_variant	-	-	-	-	-	rs714186259
12_21212975_T/C	12:21212975	ENSBTAG00000008053	ENSBTAT00000050735	Transcript	intron_variant	-	-	-	-	-	rs460185579
12_21213081_G/A	12:21213081	ENSBTAG00000008053	ENSBTAT00000050735	Transcript	intron_variant	-	-	-	-	-	rs477293408
12_21213085_G/A	12:21213085	ENSBTAG00000008053	ENSBTAT00000050735	Transcript	intron_variant	-	-	-	-	-	rs714861964
12_21213334_G/A	12:21213334	ENSBTAG00000008053	ENSBTAT00000050735	Transcript	intron_variant	-	-	-	-	-	rs445893454
12_21213471_G/A	12:21213471	ENSBTAG00000008053	ENSBTAT00000050735	Transcript	intron_variant	-	-	-	-	-	rs462900546
12_21213584_A/T	12:21213584	ENSBTAG00000008053	ENSBTAT00000050735	Transcript	intron_variant	-	-	-	-	-	rs483079151
12_21213739_C/A	12:21213739	ENSBTAG00000008053	ENSBTAT00000050735	Transcript	intron_variant	-	-	-	-	-	rs448526649
12_21214407_G/A	12:21214407	ENSBTAG00000008053	ENSBTAT00000050735	Transcript	intron_variant	-	-	-	-	-	rs447844394
12_21214878_G/A	12:21214878	ENSBTAG00000008053	ENSBTAT00000050735	Transcript	intron_variant	-	-	-	-	-	rs456768086
12_21215569_C/T	12:21215569	ENSBTAG00000008053	ENSBTAT00000050735	Transcript	intron_variant	-	-	-	-	-	rs521601945
12_21215590_G/C	12:21215590	ENSBTAG00000008053	ENSBTAT00000050735	Transcript	intron_variant	-	-	-	-	-	rs476972242
12_21215703_G/A	12:21215703	ENSBTAG00000008053	ENSBTAT00000050735	Transcript	intron_variant	-	-	-	-	-	rs437563549
12_21215798_A/C	12:21215798	ENSBTAG00000008053	ENSBTAT00000050735	Transcript	intron_variant	-	-	-	-	-	rs137119880
12_21215977_A/C	12:21215977	ENSBTAG00000008053	ENSBTAT00000050735	Transcript	intron_variant	-	-	-	-	-	rs440066362
12_21216115_C/A	12:21216115	ENSBTAG00000008053	ENSBTAT00000050735	Transcript	intron_variant	-	-	-	-	-	rs460125012
12_21216206_T/C	12:21216206	ENSBTAG00000008053	ENSBTAT00000050735	Transcript	intron_variant	-	-	-	-	-	rs714335222
12_21216456_C/A	12:21216456	ENSBTAG00000008053	ENSBTAT00000050735	Transcript	intron_variant	-	-	-	-	-	rs718933064
12_21216503_A/C	12:21216503	ENSBTAG00000008053	ENSBTAT00000050735	Transcript	intron_variant	-	-	-	-	-	rs470766216
12_21216578_T/A	12:21216578	ENSBTAG00000008053	ENSBTAT00000050735	Transcript	intron_variant	-	-	-	-	-	rs210409579
12_21216655_A/G	12:21216655	ENSBTAG00000008053	ENSBTAT00000050735	Transcript	intron_variant	-	-	-	-	-	rs465576535
12_21216889_G/C	12:21216889	ENSBTAG00000008053	ENSBTAT00000050735	Transcript	intron_variant	-	-	-	-	-	rs134921221
12_21217401_A/G	12:21217401	ENSBTAG00000008053	ENSBTAT00000050735	Transcript	intron_variant	-	-	-	-	-	rs448454469
12_21217471_T/C	12:21217471	ENSBTAG00000008053	ENSBTAT00000050735	Transcript	intron_variant	-	-	-	-	-	rs522931906
12_21217488_T/C	12:21217488	ENSBTAG00000008053	ENSBTAT00000050735	Transcript	intron_variant	-	-	-	-	-	rs436794707
12_21217559_A/G	12:21217559	ENSBTAG00000008053	ENSBTAT00000050735	Transcript	intron_variant	-	-	-	-	-	rs519903130
12_21217625_T/C	12:21217625	ENSBTAG00000008053	ENSBTAT00000050735	Transcript	intron_variant	-	-	-	-	-	rs208498651
12_21217642_A/G	12:21217642	ENSBTAG00000008053	ENSBTAT00000050735	Transcript	intron_variant	-	-	-	-	-	rs209750413
12_21217654_T/C	12:21217654	ENSBTAG00000008053	ENSBTAT00000050735	Transcript	intron_variant	-	-	-	-	-	rs211687936
12_21217742_C/T	12:21217742	ENSBTAG00000008053	ENSBTAT00000050735	Transcript	intron_variant	-	-	-	-	-	rs464705496
12_21218208_T/A	12:21218208	ENSBTAG00000008053	ENSBTAT00000050735	Transcript	intron_variant	-	-	-	-	-	rs470440583
12_21218569_A/G	12:21218569	ENSBTAG00000008053	ENSBTAT00000050735	Transcript	intron_variant	-	-	-	-	-	rs435898617
12_21218752_G/A	12:21218752	ENSBTAG00000008053	ENSBTAT00000050735	Transcript	intron_variant	-	-	-	-	-	rs517958121
12_21219477_T/C	12:21219477	ENSBTAG00000008053	ENSBTAT00000050735	Transcript	intron_variant	-	-	-	-	-	rs468004802
12_21219778_A/G	12:21219778	ENSBTAG00000008053	ENSBTAT00000050735	Transcript	intron_variant	-	-	-	-	-	rs453666953
12_21219801_T/C	12:21219801	ENSBTAG00000008053	ENSBTAT00000050735	Transcript	intron_variant	-	-	-	-	-	rs527112494
12_21219818_T/C	12:21219818	ENSBTAG00000008053	ENSBTAT00000050735	Transcript	intron_variant	-	-	-	-	-	rs470737230
12_21219857_G/A	12:21219857	ENSBTAG00000008053	ENSBTAT00000050735	Transcript	intron_variant	-	-	-	-	-	rs456327584
12_21219926_A/C	12:21219926	ENSBTAG00000008053	ENSBTAT00000050735	Transcript	intron_variant	-	-	-	-	-	rs441940521
12_21219944_A/G	12:21219944	ENSBTAG00000008053	ENSBTAT00000050735	Transcript	intron_variant	-	-	-	-	-	rs462084103
12_21220010_A/G	12:21220010	ENSBTAG00000008053	ENSBTAT00000050735	Transcript	intron_variant	-	-	-	-	-	rs209661300
12_21220065_A/G	12:21220065	ENSBTAG00000008053	ENSBTAT00000050735	Transcript	intron_variant	-	-	-	-	-	rs515951439
12_21220097_A/T	12:21220097	ENSBTAG00000008053	ENSBTAT00000050735	Transcript	intron_variant	-	-	-	-	-	rs441275307
12_21220220_G/A	12:21220220	ENSBTAG00000008053	ENSBTAT00000050735	Transcript	intron_variant	-	-	-	-	-	rs458145769
12_21220508_A/G	12:21220508	ENSBTAG00000008053	ENSBTAT00000050735	Transcript	intron_variant	-	-	-	-	-	rs211245782
12_21220544_T/G	12:21220544	ENSBTAG00000008053	ENSBTAT00000050735	Transcript	intron_variant	-	-	-	-	-	rs208922448
12_21220630_T/C	12:21220630	ENSBTAG00000008053	ENSBTAT00000050735	Transcript	intron_variant	-	-	-	-	-	rs522175590
12_21220841_G/A	12:21220841	ENSBTAG00000008053	ENSBTAT00000050735	Transcript	intron_variant	-	-	-	-	-	rs478372921
12_21220879_A/G	12:21220879	ENSBTAG00000008053	ENSBTAT00000050735	Transcript	intron_variant	-	-	-	-	-	rs526245563
12_21220996_T/A	12:21220996	ENSBTAG00000008053	ENSBTAT00000050735	Transcript	intron_variant	-	-	-	-	-	-
12_21221022_T/C	12:21221022	ENSBTAG00000008053	ENSBTAT00000050735	Transcript	intron_variant	-	-	-	-	-	rs480669940
12_21221194_G/T	12:21221194	ENSBTAG00000008053	ENSBTAT00000050735	Transcript	intron_variant	-	-	-	-	-	rs449485763
12_21221397_T/C	12:21221397	ENSBTAG00000008053	ENSBTAT00000050735	Transcript	intron_variant	-	-	-	-	-	rs109841163
12_21221708_G/A	12:21221708	ENSBTAG00000008053	ENSBTAT00000050735	Transcript	intron_variant	-	-	-	-	-	rs523974460
12_21221970_G/A	12:21221970	ENSBTAG00000008053	ENSBTAT00000050735	Transcript	intron_variant	-	-	-	-	-	-
12_21222029_G/A	12:21222029	ENSBTAG00000008053	ENSBTAT00000050735	Transcript	intron_variant	-	-	-	-	-	rs385768509
12_21222272_T/C	12:21222272	ENSBTAG00000008053	ENSBTAT00000050735	Transcript	intron_variant	-	-	-	-	-	rs799981404
12_21222277_T/C	12:21222277	ENSBTAG00000008053	ENSBTAT00000050735	Transcript	intron_variant	-	-	-	-	-	rs800432799
12_21222356_C/T	12:21222356	ENSBTAG00000008053	ENSBTAT00000050735	Transcript	intron_variant	-	-	-	-	-	-
12_21222387_T/C	12:21222387	ENSBTAG00000008053	ENSBTAT00000050735	Transcript	intron_variant	-	-	-	-	-	-
12_21223194_A/G	12:21223194	ENSBTAG00000008053	ENSBTAT00000050735	Transcript	intron_variant	-	-	-	-	-	rs209962813
12_21224435_A/G	12:21224435	ENSBTAG00000008053	ENSBTAT00000050735	Transcript	intron_variant	-	-	-	-	-	rs110715633,rs730714911
12_21224675_T/G	12:21224675	ENSBTAG00000008053	ENSBTAT00000050735	Transcript	intron_variant	-	-	-	-	-	rs522609445
12_21225042_G/A	12:21225042	ENSBTAG00000008053	ENSBTAT00000050735	Transcript	intron_variant	-	-	-	-	-	rs453710992
12_21225242_A/G	12:21225242	ENSBTAG00000008053	ENSBTAT00000050735	Transcript	intron_variant	-	-	-	-	-	rs432876150
12_21226042_A/G	12:21226042	ENSBTAG00000008053	ENSBTAT00000050735	Transcript	intron_variant	-	-	-	-	-	rs110910691
12_21226088_C/T	12:21226088	ENSBTAG00000008053	ENSBTAT00000050735	Transcript	intron_variant	-	-	-	-	-	rs208983904
12_21226118_A/T	12:21226118	ENSBTAG00000008053	ENSBTAT00000050735	Transcript	intron_variant	-	-	-	-	-	rs210137948
12_21226123_C/A	12:21226123	ENSBTAG00000008053	ENSBTAT00000050735	Transcript	intron_variant	-	-	-	-	-	rs207841160
12_21226391_G/A	12:21226391	ENSBTAG00000008053	ENSBTAT00000050735	Transcript	intron_variant	-	-	-	-	-	-
12_21226433_T/C	12:21226433	ENSBTAG00000008053	ENSBTAT00000050735	Transcript	intron_variant	-	-	-	-	-	rs441880813
12_21226442_A/G	12:21226442	ENSBTAG00000008053	ENSBTAT00000050735	Transcript	intron_variant	-	-	-	-	-	rs519951157
12_21226532_C/T	12:21226532	ENSBTAG00000008053	ENSBTAT00000050735	Transcript	intron_variant	-	-	-	-	-	rs455611542
12_21226616_A/G	12:21226616	ENSBTAG00000008053	ENSBTAT00000050735	Transcript	intron_variant	-	-	-	-	-	rs472515866
12_21226675_C/A	12:21226675	ENSBTAG00000008053	ENSBTAT00000050735	Transcript	intron_variant	-	-	-	-	-	rs441214117
12_21226683_A/G	12:21226683	ENSBTAG00000008053	ENSBTAT00000050735	Transcript	intron_variant	-	-	-	-	-	rs458154323
12_21226904_C/T	12:21226904	ENSBTAG00000008053	ENSBTAT00000050735	Transcript	intron_variant	-	-	-	-	-	rs478305192
12_21226979_T/C	12:21226979	ENSBTAG00000008053	ENSBTAT00000050735	Transcript	intron_variant	-	-	-	-	-	rs524803234
12_21226982_A/G	12:21226982	ENSBTAG00000008053	ENSBTAT00000050735	Transcript	intron_variant	-	-	-	-	-	rs518332109
12_21227044_A/G	12:21227044	ENSBTAG00000008053	ENSBTAT00000050735	Transcript	intron_variant	-	-	-	-	-	rs443716096
12_21227267_T/C	12:21227267	ENSBTAG00000008053	ENSBTAT00000050735	Transcript	intron_variant	-	-	-	-	-	rs517506154
12_21227313_A/G	12:21227313	ENSBTAG00000008053	ENSBTAT00000050735	Transcript	intron_variant	-	-	-	-	-	rs208207661
12_21227588_A/T	12:21227588	ENSBTAG00000008053	ENSBTAT00000050735	Transcript	intron_variant	-	-	-	-	-	rs382727008
12_21227682_C/A	12:21227682	ENSBTAG00000008053	ENSBTAT00000050735	Transcript	intron_variant	-	-	-	-	-	rs110906180
12_21227779_T/G	12:21227779	ENSBTAG00000008053	ENSBTAT00000050735	Transcript	intron_variant	-	-	-	-	-	rs523690932
12_21228245_G/A	12:21228245	ENSBTAG00000008053	ENSBTAT00000050735	Transcript	intron_variant	-	-	-	-	-	rs466278696
12_21228681_G/A	12:21228681	ENSBTAG00000008053	ENSBTAT00000050735	Transcript	intron_variant	-	-	-	-	-	rs524902203
12_21228858_T/C	12:21228858	ENSBTAG00000008053	ENSBTAT00000050735	Transcript	intron_variant	-	-	-	-	-	rs479937724
12_21229350_T/C	12:21229350	ENSBTAG00000008053	ENSBTAT00000050735	Transcript	intron_variant	-	-	-	-	-	rs447154755
12_21229439_T/C	12:21229439	ENSBTAG00000008053	ENSBTAT00000050735	Transcript	intron_variant	-	-	-	-	-	rs479107465
12_21229470_T/G	12:21229470	ENSBTAG00000008053	ENSBTAT00000050735	Transcript	intron_variant	-	-	-	-	-	rs432823958
12_21229499_G/A	12:21229499	ENSBTAG00000008053	ENSBTAT00000050735	Transcript	intron_variant	-	-	-	-	-	rs135686706
12_21229561_A/G	12:21229561	ENSBTAG00000008053	ENSBTAT00000050735	Transcript	intron_variant	-	-	-	-	-	rs469908537
12_21229840_T/C	12:21229840	ENSBTAG00000008053	ENSBTAT00000050735	Transcript	intron_variant	-	-	-	-	-	rs525797847
12_21229955_G/A	12:21229955	ENSBTAG00000008053	ENSBTAT00000050735	Transcript	intron_variant	-	-	-	-	-	rs435356416
12_21230056_C/G	12:21230056	ENSBTAG00000008053	ENSBTAT00000050735	Transcript	intron_variant	-	-	-	-	-	rs455550165
12_21230375_C/G	12:21230375	ENSBTAG00000008053	ENSBTAT00000050735	Transcript	intron_variant	-	-	-	-	-	rs434682971
12_21230798_T/G	12:21230798	ENSBTAG00000008053	ENSBTAT00000050735	Transcript	intron_variant	-	-	-	-	-	rs471802754
12_21230872_C/T	12:21230872	ENSBTAG00000008053	ENSBTAT00000050735	Transcript	intron_variant	-	-	-	-	-	rs443633402
12_21231138_C/G	12:21231138	ENSBTAG00000008053	ENSBTAT00000050735	Transcript	intron_variant	-	-	-	-	-	rs210423482
12_21231182_G/A	12:21231182	ENSBTAG00000008053	ENSBTAT00000050735	Transcript	intron_variant	-	-	-	-	-	rs207733353
12_21231234_T/C	12:21231234	ENSBTAG00000008053	ENSBTAT00000050735	Transcript	intron_variant	-	-	-	-	-	rs474128864
12_21231249_C/A	12:21231249	ENSBTAG00000008053	ENSBTAT00000050735	Transcript	intron_variant	-	-	-	-	-	rs442946156
12_21231349_T/G	12:21231349	ENSBTAG00000008053	ENSBTAT00000050735	Transcript	intron_variant	-	-	-	-	-	rs209394023
12_21231392_C/T	12:21231392	ENSBTAG00000008053	ENSBTAT00000050735	Transcript	intron_variant	-	-	-	-	-	rs525827102
12_21232110_T/G	12:21232110	ENSBTAG00000008053	ENSBTAT00000050735	Transcript	intron_variant	-	-	-	-	-	rs382996238
12_21232169_G/T	12:21232169	ENSBTAG00000008053	ENSBTAT00000050735	Transcript	intron_variant	-	-	-	-	-	rs211453014
12_21232196_G/A	12:21232196	ENSBTAG00000008053	ENSBTAT00000050735	Transcript	intron_variant	-	-	-	-	-	rs207572100
12_21232234_G/A	12:21232234	ENSBTAG00000008053	ENSBTAT00000050735	Transcript	intron_variant	-	-	-	-	-	rs523513765
12_21232350_C/T	12:21232350	ENSBTAG00000008053	ENSBTAT00000050735	Transcript	intron_variant	-	-	-	-	-	rs380056341
12_21232404_G/T	12:21232404	ENSBTAG00000008053	ENSBTAT00000050735	Transcript	intron_variant	-	-	-	-	-	rs385692727
12_21232420_G/T	12:21232420	ENSBTAG00000008053	ENSBTAT00000050735	Transcript	intron_variant	-	-	-	-	-	rs517055290
12_21232457_C/T	12:21232457	ENSBTAG00000008053	ENSBTAT00000050735	Transcript	intron_variant	-	-	-	-	-	rs380590325
12_21232520_C/T	12:21232520	ENSBTAG00000008053	ENSBTAT00000050735	Transcript	intron_variant	-	-	-	-	-	rs383902925
12_21232672_T/C	12:21232672	ENSBTAG00000008053	ENSBTAT00000050735	Transcript	intron_variant	-	-	-	-	-	rs381215912
12_21232729_T/C	12:21232729	ENSBTAG00000008053	ENSBTAT00000050735	Transcript	intron_variant	-	-	-	-	-	rs384092204
12_21232734_A/G	12:21232734	ENSBTAG00000008053	ENSBTAT00000050735	Transcript	intron_variant	-	-	-	-	-	rs378678087
12_21232905_T/C	12:21232905	ENSBTAG00000008053	ENSBTAT00000050735	Transcript	intron_variant	-	-	-	-	-	rs381232985
12_21233029_T/C	12:21233029	ENSBTAG00000008053	ENSBTAT00000050735	Transcript	intron_variant	-	-	-	-	-	rs435293376
12_21233119_G/A	12:21233119	ENSBTAG00000008053	ENSBTAT00000050735	Transcript	intron_variant	-	-	-	-	-	rs441258913
12_21233234_A/G	12:21233234	ENSBTAG00000008053	ENSBTAT00000050735	Transcript	intron_variant	-	-	-	-	-	rs465962088
12_21233309_G/A	12:21233309	ENSBTAG00000008053	ENSBTAT00000050735	Transcript	intron_variant	-	-	-	-	-	rs526231320
12_21233321_G/A	12:21233321	ENSBTAG00000008053	ENSBTAT00000050735	Transcript	intron_variant	-	-	-	-	-	rs519860606
12_21233345_T/C	12:21233345	ENSBTAG00000008053	ENSBTAT00000050735	Transcript	intron_variant	-	-	-	-	-	rs386007363
12_21233388_A/G	12:21233388	ENSBTAG00000008053	ENSBTAT00000050735	Transcript	intron_variant	-	-	-	-	-	rs467820635
12_21233580_G/A	12:21233580	ENSBTAG00000008053	ENSBTAT00000050735	Transcript	intron_variant	-	-	-	-	-	-
12_21233588_C/G	12:21233588	ENSBTAG00000008053	ENSBTAT00000050735	Transcript	intron_variant	-	-	-	-	-	rs520957229
12_21233649_T/G	12:21233649	ENSBTAG00000008053	ENSBTAT00000050735	Transcript	intron_variant	-	-	-	-	-	rs208444876
12_21233921_C/T	12:21233921	ENSBTAG00000008053	ENSBTAT00000050735	Transcript	intron_variant	-	-	-	-	-	rs380607330
12_21233924_G/A	12:21233924	ENSBTAG00000008053	ENSBTAT00000050735	Transcript	intron_variant	-	-	-	-	-	rs383342115
12_21233997_G/T	12:21233997	ENSBTAG00000008053	ENSBTAT00000050735	Transcript	intron_variant	-	-	-	-	-	rs381771468
12_21234083_G/A	12:21234083	ENSBTAG00000008053	ENSBTAT00000050735	Transcript	intron_variant	-	-	-	-	-	rs382989119
12_21234362_A/T	12:21234362	ENSBTAG00000008053	ENSBTAT00000050735	Transcript	intron_variant	-	-	-	-	-	rs209494319
12_21234383_A/G	12:21234383	ENSBTAG00000008053	ENSBTAT00000050735	Transcript	intron_variant	-	-	-	-	-	rs210662347
12_21234507_C/T	12:21234507	ENSBTAG00000008053	ENSBTAT00000050735	Transcript	intron_variant	-	-	-	-	-	rs722125737
12_21234610_G/A	12:21234610	ENSBTAG00000008053	ENSBTAT00000050735	Transcript	intron_variant	-	-	-	-	-	rs208280852
12_21234860_G/A	12:21234860	ENSBTAG00000008053	ENSBTAT00000050735	Transcript	intron_variant	-	-	-	-	-	rs517786236
12_21234940_G/T	12:21234940	ENSBTAG00000008053	ENSBTAT00000050735	Transcript	intron_variant	-	-	-	-	-	rs524872153
12_21234996_T/C	12:21234996	ENSBTAG00000008053	ENSBTAT00000050735	Transcript	intron_variant	-	-	-	-	-	rs442878606
12_21235134_A/G	12:21235134	ENSBTAG00000008053	ENSBTAT00000050735	Transcript	intron_variant	-	-	-	-	-	rs380077315
12_21235139_C/G	12:21235139	ENSBTAG00000008053	ENSBTAT00000050735	Transcript	intron_variant	-	-	-	-	-	rs716886864
12_21235298_A/G	12:21235298	ENSBTAG00000008053	ENSBTAT00000050735	Transcript	intron_variant	-	-	-	-	-	rs380430226
12_21235504_T/C	12:21235504	ENSBTAG00000008053	ENSBTAT00000050735	Transcript	intron_variant	-	-	-	-	-	rs378702802
12_21235689_T/C	12:21235689	ENSBTAG00000008053	ENSBTAT00000050735	Transcript	intron_variant	-	-	-	-	-	rs473392495
12_21235716_T/A	12:21235716	ENSBTAG00000008053	ENSBTAT00000050735	Transcript	intron_variant	-	-	-	-	-	rs378076911
12_21235770_A/G	12:21235770	ENSBTAG00000008053	ENSBTAT00000050735	Transcript	intron_variant	-	-	-	-	-	rs208635253
12_21235950_G/A	12:21235950	ENSBTAG00000008053	ENSBTAT00000050735	Transcript	intron_variant	-	-	-	-	-	rs210150762
12_21236073_A/G	12:21236073	ENSBTAG00000008053	ENSBTAT00000050735	Transcript	intron_variant	-	-	-	-	-	rs385138188
12_21236120_C/T	12:21236120	ENSBTAG00000008053	ENSBTAT00000050735	Transcript	intron_variant	-	-	-	-	-	rs449630817
12_21236479_G/A	12:21236479	ENSBTAG00000008053	ENSBTAT00000050735	Transcript	intron_variant	-	-	-	-	-	rs380016815
12_21236518_C/T	12:21236518	ENSBTAG00000008053	ENSBTAT00000050735	Transcript	intron_variant	-	-	-	-	-	rs382289833
12_21236563_A/C	12:21236563	ENSBTAG00000008053	ENSBTAT00000050735	Transcript	intron_variant	-	-	-	-	-	rs383895282
12_21236739_G/A	12:21236739	ENSBTAG00000008053	ENSBTAT00000050735	Transcript	intron_variant	-	-	-	-	-	rs211553493
12_21236895_C/T	12:21236895	ENSBTAG00000008053	ENSBTAT00000050735	Transcript	intron_variant	-	-	-	-	-	-
12_21237130_A/G	12:21237130	ENSBTAG00000008053	ENSBTAT00000050735	Transcript	intron_variant	-	-	-	-	-	rs523883153
12_21237318_G/A	12:21237318	ENSBTAG00000008053	ENSBTAT00000050735	Transcript	intron_variant	-	-	-	-	-	rs526102281
12_21237402_T/C	12:21237402	ENSBTAG00000008053	ENSBTAT00000050735	Transcript	intron_variant	-	-	-	-	-	rs479637801
12_21237477_G/A	12:21237477	ENSBTAG00000008053	ENSBTAT00000050735	Transcript	intron_variant	-	-	-	-	-	rs445017514
12_21237678_C/A	12:21237678	ENSBTAG00000008053	ENSBTAT00000050735	Transcript	intron_variant	-	-	-	-	-	rs380329720
12_21237820_G/A	12:21237820	ENSBTAG00000008053	ENSBTAT00000050735	Transcript	intron_variant	-	-	-	-	-	rs523696740
12_21238254_G/A	12:21238254	ENSBTAG00000008053	ENSBTAT00000050735	Transcript	intron_variant	-	-	-	-	-	rs465236939
12_21238266_G/T	12:21238266	ENSBTAG00000008053	ENSBTAT00000050735	Transcript	intron_variant	-	-	-	-	-	rs437091403
12_21238289_A/C	12:21238289	ENSBTAG00000008053	ENSBTAT00000050735	Transcript	intron_variant	-	-	-	-	-	rs525598140
12_21238293_C/T	12:21238293	ENSBTAG00000008053	ENSBTAT00000050735	Transcript	intron_variant	-	-	-	-	-	rs382496618
12_21238354_C/T	12:21238354	ENSBTAG00000008053	ENSBTAT00000050735	Transcript	intron_variant	-	-	-	-	-	rs380730771
12_21238414_G/C	12:21238414	ENSBTAG00000008053	ENSBTAT00000050735	Transcript	intron_variant	-	-	-	-	-	rs383357393
12_21238681_A/G	12:21238681	ENSBTAG00000008053	ENSBTAT00000050735	Transcript	intron_variant	-	-	-	-	-	rs135546648
12_21238998_C/T	12:21238998	ENSBTAG00000008053	ENSBTAT00000050735	Transcript	intron_variant	-	-	-	-	-	rs381562885
12_21239049_G/A	12:21239049	ENSBTAG00000008053	ENSBTAT00000050735	Transcript	intron_variant	-	-	-	-	-	rs522576373
12_21239532_G/A	12:21239532	ENSBTAG00000008053	ENSBTAT00000050735	Transcript	intron_variant	-	-	-	-	-	rs721160140
12_21239787_G/A	12:21239787	ENSBTAG00000008053	ENSBTAT00000050735	Transcript	intron_variant	-	-	-	-	-	rs385772842
12_21239849_A/G	12:21239849	ENSBTAG00000008053	ENSBTAT00000050735	Transcript	intron_variant	-	-	-	-	-	rs208756755
12_21239974_C/T	12:21239974	ENSBTAG00000008053	ENSBTAT00000050735	Transcript	intron_variant	-	-	-	-	-	rs470893651
12_21239978_G/C	12:21239978	ENSBTAG00000008053	ENSBTAT00000050735	Transcript	intron_variant	-	-	-	-	-	rs210250008
12_21240006_A/G	12:21240006	ENSBTAG00000008053	ENSBTAT00000050735	Transcript	intron_variant	-	-	-	-	-	rs207596066
12_21240210_A/G	12:21240210	ENSBTAG00000008053	ENSBTAT00000050735	Transcript	intron_variant	-	-	-	-	-	rs524270709
12_21240260_C/T	12:21240260	ENSBTAG00000008053	ENSBTAT00000050735	Transcript	intron_variant	-	-	-	-	-	rs208975435
12_21240386_A/G	12:21240386	ENSBTAG00000008053	ENSBTAT00000050735	Transcript	intron_variant	-	-	-	-	-	rs383896866
12_21240809_T/C	12:21240809	ENSBTAG00000008053	ENSBTAT00000050735	Transcript	intron_variant	-	-	-	-	-	rs480197388
12_21240821_C/A	12:21240821	ENSBTAG00000008053	ENSBTAT00000050735	Transcript	intron_variant	-	-	-	-	-	rs383435005
12_21241054_G/A	12:21241054	ENSBTAG00000008053	ENSBTAT00000050735	Transcript	intron_variant	-	-	-	-	-	rs210130549
12_21241173_A/C	12:21241173	ENSBTAG00000008053	ENSBTAT00000050735	Transcript	intron_variant	-	-	-	-	-	rs465129092
12_21241275_C/T	12:21241275	ENSBTAG00000008053	ENSBTAT00000050735	Transcript	intron_variant	-	-	-	-	-	rs482113446
12_21241344_T/C	12:21241344	ENSBTAG00000008053	ENSBTAT00000050735	Transcript	intron_variant	-	-	-	-	-	rs209066785
12_21241458_A/G	12:21241458	ENSBTAG00000008053	ENSBTAT00000050735	Transcript	intron_variant	-	-	-	-	-	rs720882889
12_21241807_G/C	12:21241807	ENSBTAG00000008053	ENSBTAT00000050735	Transcript	intron_variant	-	-	-	-	-	rs453206422
12_21242163_C/T	12:21242163	ENSBTAG00000008053	ENSBTAT00000050735	Transcript	intron_variant	-	-	-	-	-	rs467053831
12_21242197_T/C	12:21242197	ENSBTAG00000008053	ENSBTAT00000050735	Transcript	intron_variant	-	-	-	-	-	rs133342418
12_21242215_T/C	12:21242215	ENSBTAG00000008053	ENSBTAT00000050735	Transcript	intron_variant	-	-	-	-	-	rs452631423
12_21242265_C/T	12:21242265	ENSBTAG00000008053	ENSBTAT00000050735	Transcript	intron_variant	-	-	-	-	-	rs520352141
12_21242288_C/T	12:21242288	ENSBTAG00000008053	ENSBTAT00000050735	Transcript	intron_variant	-	-	-	-	-	rs525281780
12_21242375_G/A	12:21242375	ENSBTAG00000008053	ENSBTAT00000050735	Transcript	intron_variant	-	-	-	-	-	rs475997361
12_21242540_G/A	12:21242540	ENSBTAG00000008053	ENSBTAT00000050735	Transcript	intron_variant	-	-	-	-	-	rs444680784
12_21242861_A/C	12:21242861	ENSBTAG00000008053	ENSBTAT00000050735	Transcript	intron_variant	-	-	-	-	-	rs207698595
12_21243137_T/C	12:21243137	ENSBTAG00000008053	ENSBTAT00000050735	Transcript	intron_variant	-	-	-	-	-	rs209338360
12_21243326_G/A	12:21243326	ENSBTAG00000008053	ENSBTAT00000050735	Transcript	intron_variant	-	-	-	-	-	rs459289862
12_21243440_A/C	12:21243440	ENSBTAG00000008053	ENSBTAT00000050735	Transcript	intron_variant	-	-	-	-	-	rs479515177
12_21243853_A/G	12:21243853	ENSBTAG00000008053	ENSBTAT00000050735	Transcript	intron_variant	-	-	-	-	-	rs524558030
12_21243868_G/T	12:21243868	ENSBTAG00000008053	ENSBTAT00000050735	Transcript	intron_variant	-	-	-	-	-	rs517969694
12_21243926_G/A	12:21243926	ENSBTAG00000008053	ENSBTAT00000050735	Transcript	intron_variant	-	-	-	-	-	rs521610830
12_21243929_G/A	12:21243929	ENSBTAG00000008053	ENSBTAT00000050735	Transcript	intron_variant	-	-	-	-	-	rs526540383
12_21244147_T/C	12:21244147	ENSBTAG00000008053	ENSBTAT00000050735	Transcript	intron_variant	-	-	-	-	-	rs438482572
12_21244213_C/T	12:21244213	ENSBTAG00000008053	ENSBTAT00000050735	Transcript	intron_variant	-	-	-	-	-	rs522290338
12_21244412_T/C	12:21244412	ENSBTAG00000008053	ENSBTAT00000050735	Transcript	intron_variant	-	-	-	-	-	rs722007915
12_21244483_C/A	12:21244483	ENSBTAG00000008053	ENSBTAT00000050735	Transcript	intron_variant	-	-	-	-	-	rs458686775
12_21244576_A/G	12:21244576	ENSBTAG00000008053	ENSBTAT00000050735	Transcript	intron_variant	-	-	-	-	-	rs482057060
12_21244617_A/C	12:21244617	ENSBTAG00000008053	ENSBTAT00000050735	Transcript	intron_variant	-	-	-	-	-	rs523372308
12_21244680_C/T	12:21244680	ENSBTAG00000008053	ENSBTAT00000050735	Transcript	intron_variant	-	-	-	-	-	rs461050380
12_21244921_G/A	12:21244921	ENSBTAG00000008053	ENSBTAT00000050735	Transcript	intron_variant	-	-	-	-	-	rs481134469
12_21244932_T/C	12:21244932	ENSBTAG00000008053	ENSBTAT00000050735	Transcript	intron_variant	-	-	-	-	-	rs524522724
12_21244957_G/C	12:21244957	ENSBTAG00000008053	ENSBTAT00000050735	Transcript	intron_variant	-	-	-	-	-	rs516684520
12_21245008_G/T	12:21245008	ENSBTAG00000008053	ENSBTAT00000050735	Transcript	intron_variant	-	-	-	-	-	rs446759291
12_21245019_G/A	12:21245019	ENSBTAG00000008053	ENSBTAT00000050735	Transcript	intron_variant	-	-	-	-	-	rs210667438
12_21245075_G/C	12:21245075	ENSBTAG00000008053	ENSBTAT00000050735	Transcript	intron_variant	-	-	-	-	-	rs517817794
12_21245089_A/G	12:21245089	ENSBTAG00000008053	ENSBTAT00000050735	Transcript	intron_variant	-	-	-	-	-	rs714997927
12_21245149_G/C	12:21245149	ENSBTAG00000008053	ENSBTAT00000050735	Transcript	intron_variant	-	-	-	-	-	rs466933332
12_21245332_G/C	12:21245332	ENSBTAG00000008053	ENSBTAT00000050735	Transcript	intron_variant	-	-	-	-	-	rs519926835
12_21245367_C/T	12:21245367	ENSBTAG00000008053	ENSBTAT00000050735	Transcript	intron_variant	-	-	-	-	-	rs522116484
12_21245380_A/C	12:21245380	ENSBTAG00000008053	ENSBTAT00000050735	Transcript	intron_variant	-	-	-	-	-	rs526964997
12_21245455_A/G	12:21245455	ENSBTAG00000008053	ENSBTAT00000050735	Transcript	intron_variant	-	-	-	-	-	rs210985847
12_21245458_A/G	12:21245458	ENSBTAG00000008053	ENSBTAT00000050735	Transcript	intron_variant	-	-	-	-	-	rs208123081
12_21245486_T/C	12:21245486	ENSBTAG00000008053	ENSBTAT00000050735	Transcript	intron_variant	-	-	-	-	-	rs523966982
12_21245616_T/G	12:21245616	ENSBTAG00000008053	ENSBTAT00000050735	Transcript	intron_variant	-	-	-	-	-	rs134609376
12_21245734_C/G	12:21245734	ENSBTAG00000008053	ENSBTAT00000050735	Transcript	intron_variant	-	-	-	-	-	rs210542986
12_21245741_A/G	12:21245741	ENSBTAG00000008053	ENSBTAT00000050735	Transcript	intron_variant	-	-	-	-	-	rs523185604
12_21245863_G/A	12:21245863	ENSBTAG00000008053	ENSBTAT00000050735	Transcript	intron_variant	-	-	-	-	-	rs208647864
12_21245970_C/T	12:21245970	ENSBTAG00000008053	ENSBTAT00000050735	Transcript	intron_variant	-	-	-	-	-	rs209468218
12_21246093_G/A	12:21246093	ENSBTAG00000008053	ENSBTAT00000050735	Transcript	intron_variant	-	-	-	-	-	rs525347169
12_21246586_A/G	12:21246586	ENSBTAG00000008053	ENSBTAT00000050735	Transcript	intron_variant	-	-	-	-	-	rs475261032
12_21246632_C/T	12:21246632	ENSBTAG00000008053	ENSBTAT00000050735	Transcript	intron_variant	-	-	-	-	-	rs211469917
12_21246657_C/T	12:21246657	ENSBTAG00000008053	ENSBTAT00000050735	Transcript	intron_variant	-	-	-	-	-	rs208062761
12_21246768_G/A	12:21246768	ENSBTAG00000008053	ENSBTAT00000050735	Transcript	intron_variant	-	-	-	-	-	rs522010529
12_21246983_T/G	12:21246983	ENSBTAG00000008053	ENSBTAT00000050735	Transcript	intron_variant	-	-	-	-	-	rs526281675
12_21247022_G/A	12:21247022	ENSBTAG00000008053	ENSBTAT00000050735	Transcript	intron_variant	-	-	-	-	-	rs438416351
12_21247091_T/C	12:21247091	ENSBTAG00000008053	ENSBTAT00000050735	Transcript	intron_variant	-	-	-	-	-	rs458553904
12_21247145_A/G	12:21247145	ENSBTAG00000008053	ENSBTAT00000050735	Transcript	intron_variant	-	-	-	-	-	rs210043501
12_21247396_A/G	12:21247396	ENSBTAG00000008053	ENSBTAT00000050735	Transcript	intron_variant	-	-	-	-	-	rs211649229
12_21247493_G/A	12:21247493	ENSBTAG00000008053	ENSBTAT00000050735	Transcript	intron_variant	-	-	-	-	-	rs460988961
12_21247586_G/A	12:21247586	ENSBTAG00000008053	ENSBTAT00000050735	Transcript	intron_variant	-	-	-	-	-	rs481072928
12_21247616_A/G	12:21247616	ENSBTAG00000008053	ENSBTAT00000050735	Transcript	intron_variant	-	-	-	-	-	rs446703169
12_21247628_G/A	12:21247628	ENSBTAG00000008053	ENSBTAT00000050735	Transcript	intron_variant	-	-	-	-	-	rs460488711
12_21247676_C/T	12:21247676	ENSBTAG00000008053	ENSBTAT00000050735	Transcript	intron_variant	-	-	-	-	-	rs477424768
12_21247691_C/G	12:21247691	ENSBTAG00000008053	ENSBTAT00000050735	Transcript	intron_variant	-	-	-	-	-	rs518546558
12_21247779_A/G	12:21247779	ENSBTAG00000008053	ENSBTAT00000050735	Transcript	intron_variant	-	-	-	-	-	rs522791333
12_21248032_C/G	12:21248032	ENSBTAG00000008053	ENSBTAT00000050735	Transcript	intron_variant	-	-	-	-	-	rs208628008
12_21248766_C/T	12:21248766	ENSBTAG00000008053	ENSBTAT00000050735	Transcript	intron_variant	-	-	-	-	-	rs448653519
12_21248865_G/A	12:21248865	ENSBTAG00000008053	ENSBTAT00000050735	Transcript	intron_variant	-	-	-	-	-	rs520812112
12_21248875_C/T	12:21248875	ENSBTAG00000008053	ENSBTAT00000050735	Transcript	intron_variant	-	-	-	-	-	rs525748202
12_21248903_A/G	12:21248903	ENSBTAG00000008053	ENSBTAT00000050735	Transcript	intron_variant	-	-	-	-	-	rs468768885
12_21248981_C/A	12:21248981	ENSBTAG00000008053	ENSBTAT00000050735	Transcript	intron_variant	-	-	-	-	-	rs210717784
12_21249084_A/G	12:21249084	ENSBTAG00000008053	ENSBTAT00000050735	Transcript	intron_variant	-	-	-	-	-	rs437580660
12_21249169_C/T	12:21249169	ENSBTAG00000008053	ENSBTAT00000050735	Transcript	intron_variant	-	-	-	-	-	rs137698220
12_21249530_G/A	12:21249530	ENSBTAG00000008053	ENSBTAT00000050735	Transcript	intron_variant	-	-	-	-	-	rs452093028
12_21249703_C/A	12:21249703	ENSBTAG00000008053	ENSBTAT00000050735	Transcript	intron_variant	-	-	-	-	-	rs475265548
12_21249869_A/G	12:21249869	ENSBTAG00000008053	ENSBTAT00000050735	Transcript	intron_variant	-	-	-	-	-	rs521702802
12_21250086_G/A	12:21250086	ENSBTAG00000008053	ENSBTAT00000050735	Transcript	intron_variant	-	-	-	-	-	rs523816641
12_21250401_G/A	12:21250401	ENSBTAG00000008053	ENSBTAT00000050735	Transcript	intron_variant	-	-	-	-	-	rs474593380
12_21250600_A/G	12:21250600	ENSBTAG00000008053	ENSBTAT00000050735	Transcript	intron_variant	-	-	-	-	-	rs440218097
12_21251205_C/T	12:21251205	ENSBTAG00000008053	ENSBTAT00000050735	Transcript	intron_variant	-	-	-	-	-	rs477355828
12_21251225_A/G	12:21251225	ENSBTAG00000008053	ENSBTAT00000050735	Transcript	intron_variant	-	-	-	-	-	rs520645819
12_21251265_A/G	12:21251265	ENSBTAG00000008053	ENSBTAT00000050735	Transcript	intron_variant	-	-	-	-	-	rs439547933
12_21251329_G/A	12:21251329	ENSBTAG00000008053	ENSBTAT00000050735	Transcript	intron_variant	-	-	-	-	-	rs483068391
12_21251694_C/T	12:21251694	ENSBTAG00000008053	ENSBTAT00000050735	Transcript	intron_variant	-	-	-	-	-	rs518164418
12_21251708_C/T	12:21251708	ENSBTAG00000008053	ENSBTAT00000050735	Transcript	intron_variant	-	-	-	-	-	rs521853854
12_21251788_G/A	12:21251788	ENSBTAG00000008053	ENSBTAT00000050735	Transcript	intron_variant	-	-	-	-	-	rs518843619
12_21251810_T/C	12:21251810	ENSBTAG00000008053	ENSBTAT00000050735	Transcript	intron_variant	-	-	-	-	-	rs522504002
12_21251968_G/C	12:21251968	ENSBTAG00000008053	ENSBTAT00000050735	Transcript	intron_variant	-	-	-	-	-	rs134324374
12_21252117_G/A	12:21252117	ENSBTAG00000008053	ENSBTAT00000050735	Transcript	intron_variant	-	-	-	-	-	rs468701326
12_21252450_A/C	12:21252450	ENSBTAG00000008053	ENSBTAT00000050735	Transcript	intron_variant	-	-	-	-	-	rs522935206
12_21252727_C/G	12:21252727	ENSBTAG00000008053	ENSBTAT00000050735	Transcript	intron_variant	-	-	-	-	-	rs723885856
12_21252731_G/A	12:21252731	ENSBTAG00000008053	ENSBTAT00000050735	Transcript	intron_variant	-	-	-	-	-	rs717013848
12_21252855_T/C	12:21252855	ENSBTAG00000008053	ENSBTAT00000050735	Transcript	intron_variant	-	-	-	-	-	rs523554014
12_21252991_C/T	12:21252991	ENSBTAG00000008053	ENSBTAT00000050735	Transcript	intron_variant	-	-	-	-	-	rs516192112
12_21253076_A/G	12:21253076	ENSBTAG00000008053	ENSBTAT00000050735	Transcript	intron_variant	-	-	-	-	-	rs479227243
12_21253519_G/A	12:21253519	ENSBTAG00000008053	ENSBTAT00000050735	Transcript	intron_variant	-	-	-	-	-	rs464787848
12_21253721_T/G	12:21253721	ENSBTAG00000008053	ENSBTAT00000050735	Transcript	intron_variant	-	-	-	-	-	rs451962577
12_21253885_C/T	12:21253885	ENSBTAG00000008053	ENSBTAT00000050735	Transcript	intron_variant	-	-	-	-	-	rs437596956
12_21253970_A/G	12:21253970	ENSBTAG00000008053	ENSBTAT00000050735	Transcript	intron_variant	-	-	-	-	-	rs454455781
12_21253978_A/G	12:21253978	ENSBTAG00000008053	ENSBTAT00000050735	Transcript	intron_variant	-	-	-	-	-	rs517990876
12_21254311_A/G	12:21254311	ENSBTAG00000008053	ENSBTAT00000050735	Transcript	intron_variant	-	-	-	-	-	rs210931114
12_21254414_C/G	12:21254414	ENSBTAG00000008053	ENSBTAT00000050735	Transcript	intron_variant	-	-	-	-	-	rs209182379
12_21254526_A/G	12:21254526	ENSBTAG00000008053	ENSBTAT00000050735	Transcript	intron_variant	-	-	-	-	-	rs527105665
12_21254678_G/C	12:21254678	ENSBTAG00000008053	ENSBTAT00000050735	Transcript	intron_variant	-	-	-	-	-	rs470827700
12_21254866_T/C	12:21254866	ENSBTAG00000008053	ENSBTAT00000050735	Transcript	intron_variant	-	-	-	-	-	rs439484229
12_21254876_T/C	12:21254876	ENSBTAG00000008053	ENSBTAT00000050735	Transcript	intron_variant	-	-	-	-	-	rs717888531
12_21255103_G/A	12:21255103	ENSBTAG00000008053	ENSBTAT00000050735	Transcript	intron_variant	-	-	-	-	-	rs722553281
12_21255107_T/C	12:21255107	ENSBTAG00000008053	ENSBTAT00000050735	Transcript	intron_variant	-	-	-	-	-	rs462897200
12_21255363_A/T	12:21255363	ENSBTAG00000008053	ENSBTAT00000050735	Transcript	intron_variant	-	-	-	-	-	rs524554157
12_21255519_A/G	12:21255519	ENSBTAG00000008053	ENSBTAT00000050735	Transcript	intron_variant	-	-	-	-	-	rs483005218
12_21255773_A/C	12:21255773	ENSBTAG00000008053	ENSBTAT00000050735	Transcript	intron_variant	-	-	-	-	-	rs517295278
12_21255820_A/C	12:21255820	ENSBTAG00000008053	ENSBTAT00000050735	Transcript	intron_variant	-	-	-	-	-	rs442067155
12_21255861_G/A	12:21255861	ENSBTAG00000008053	ENSBTAT00000050735	Transcript	intron_variant	-	-	-	-	-	rs462212497
12_21256199_T/A	12:21256199	ENSBTAG00000008053	ENSBTAT00000050735	Transcript	intron_variant	-	-	-	-	-	rs523555580
12_21256562_A/G	12:21256562	ENSBTAG00000008053	ENSBTAT00000050735	Transcript	intron_variant	-	-	-	-	-	rs521201048
12_21256730_A/G	12:21256730	ENSBTAG00000008053	ENSBTAT00000050735	Transcript	intron_variant	-	-	-	-	-	rs525276022
12_21257061_A/G	12:21257061	ENSBTAG00000008053	ENSBTAT00000050735	Transcript	intron_variant	-	-	-	-	-	rs447746709
12_21257223_G/A	12:21257223	ENSBTAG00000008053	ENSBTAT00000050735	Transcript	intron_variant	-	-	-	-	-	rs464766773
12_21257459_C/A	12:21257459	ENSBTAG00000008053	ENSBTAT00000050735	Transcript	intron_variant	-	-	-	-	-	rs517906233
12_21257516_C/A	12:21257516	ENSBTAG00000008053	ENSBTAT00000050735	Transcript	missense_variant	757	626	209	P/H	cCc/cAc	rs210535497
12_21257665_G/C	12:21257665	ENSBTAG00000008053	ENSBTAT00000050735	Transcript	intron_variant	-	-	-	-	-	rs209205477
12_21257690_G/A	12:21257690	ENSBTAG00000008053	ENSBTAT00000050735	Transcript	intron_variant	-	-	-	-	-	rs210337818
12_21258245_G/C	12:21258245	ENSBTAG00000008053	ENSBTAT00000050735	Transcript	intron_variant	-	-	-	-	-	rs470338559
12_21258411_T/G	12:21258411	ENSBTAG00000008053	ENSBTAT00000050735	Transcript	intron_variant	-	-	-	-	-	rs437529257
12_21258749_A/G	12:21258749	ENSBTAG00000008053	ENSBTAT00000050735	Transcript	intron_variant	-	-	-	-	-	rs209060110
12_21258986_G/A	12:21258986	ENSBTAG00000008053	ENSBTAT00000050735	Transcript	intron_variant	-	-	-	-	-	rs211211296
12_21259277_T/G	12:21259277	ENSBTAG00000008053	ENSBTAT00000050735	Transcript	intron_variant	-	-	-	-	-	rs456151966
12_21259500_T/C	12:21259500	ENSBTAG00000008053	ENSBTAT00000050735	Transcript	intron_variant	-	-	-	-	-	rs519018278
12_21259589_A/G	12:21259589	ENSBTAG00000008053	ENSBTAT00000050735	Transcript	intron_variant	-	-	-	-	-	rs110341107
12_21259629_C/T	12:21259629	ENSBTAG00000008053	ENSBTAT00000050735	Transcript	intron_variant	-	-	-	-	-	rs516080411
12_21259670_A/G	12:21259670	ENSBTAG00000008053	ENSBTAT00000050735	Transcript	intron_variant	-	-	-	-	-	rs439424579
12_21259770_A/G	12:21259770	ENSBTAG00000008053	ENSBTAT00000050735	Transcript	intron_variant	-	-	-	-	-	rs380319796
12_21259782_A/G	12:21259782	ENSBTAG00000008053	ENSBTAT00000050735	Transcript	intron_variant	-	-	-	-	-	rs457705937
12_21259973_A/G	12:21259973	ENSBTAG00000008053	ENSBTAT00000050735	Transcript	intron_variant	-	-	-	-	-	rs476524128
12_21260049_T/C	12:21260049	ENSBTAG00000008053	ENSBTAT00000050735	Transcript	intron_variant	-	-	-	-	-	rs385844672
12_21260437_G/T	12:21260437	ENSBTAG00000008053	ENSBTAT00000050735	Transcript	intron_variant	-	-	-	-	-	rs472634062
12_21260579_G/A	12:21260579	ENSBTAG00000008053	ENSBTAT00000050735	Transcript	intron_variant	-	-	-	-	-	rs209782820
12_21260891_T/A	12:21260891	ENSBTAG00000008053	ENSBTAT00000050735	Transcript	intron_variant	-	-	-	-	-	rs478436392
12_21260959_T/C	12:21260959	ENSBTAG00000008053	ENSBTAT00000050735	Transcript	intron_variant	-	-	-	-	-	rs450217407
12_21261105_T/C	12:21261105	ENSBTAG00000008053	ENSBTAT00000050735	Transcript	intron_variant	-	-	-	-	-	rs720556068
12_21261112_A/G	12:21261112	ENSBTAG00000008053	ENSBTAT00000050735	Transcript	intron_variant	-	-	-	-	-	-
12_21261136_G/A	12:21261136	ENSBTAG00000008053	ENSBTAT00000050735	Transcript	intron_variant	-	-	-	-	-	-
12_21261330_T/C	12:21261330	ENSBTAG00000008053	ENSBTAT00000050735	Transcript	intron_variant	-	-	-	-	-	rs133872282
12_21261439_A/G	12:21261439	ENSBTAG00000008053	ENSBTAT00000050735	Transcript	intron_variant	-	-	-	-	-	rs207769645
12_21261494_T/C	12:21261494	ENSBTAG00000008053	ENSBTAT00000050735	Transcript	intron_variant	-	-	-	-	-	rs209284242
12_21261536_C/T	12:21261536	ENSBTAG00000008053	ENSBTAT00000050735	Transcript	intron_variant	-	-	-	-	-	rs456347611
12_21261795_G/A	12:21261795	ENSBTAG00000008053	ENSBTAT00000050735	Transcript	intron_variant	-	-	-	-	-	rs207498519
12_21261883_A/G	12:21261883	ENSBTAG00000008053	ENSBTAT00000050735	Transcript	intron_variant	-	-	-	-	-	rs136003095
12_21262012_A/G	12:21262012	ENSBTAG00000008053	ENSBTAT00000050735	Transcript	intron_variant	-	-	-	-	-	rs208713450
12_21262026_A/G	12:21262026	ENSBTAG00000008053	ENSBTAT00000050735	Transcript	intron_variant	-	-	-	-	-	rs519604448
12_21262254_C/T	12:21262254	ENSBTAG00000008053	ENSBTAT00000050735	Transcript	intron_variant	-	-	-	-	-	rs210722758
12_21262326_G/T	12:21262326	ENSBTAG00000008053	ENSBTAT00000050735	Transcript	intron_variant	-	-	-	-	-	rs523831183
12_21262414_T/G	12:21262414	ENSBTAG00000008053	ENSBTAT00000050735	Transcript	intron_variant	-	-	-	-	-	rs136519055
12_21262997_A/G	12:21262997	ENSBTAG00000008053	ENSBTAT00000050735	Transcript	intron_variant	-	-	-	-	-	rs110079696
12_21263083_G/A	12:21263083	ENSBTAG00000008053	ENSBTAT00000050735	Transcript	intron_variant	-	-	-	-	-	rs110799743
12_21263110_C/A	12:21263110	ENSBTAG00000008053	ENSBTAT00000050735	Transcript	intron_variant	-	-	-	-	-	rs210194164
12_21263334_G/A	12:21263334	ENSBTAG00000008053	ENSBTAT00000050735	Transcript	intron_variant	-	-	-	-	-	rs211370533
12_21263478_G/A	12:21263478	ENSBTAG00000008053	ENSBTAT00000050735	Transcript	3_prime_UTR_variant	988	-	-	-	-	rs449483453
12_21263637_T/G	12:21263637	ENSBTAG00000008053	ENSBTAT00000050735	Transcript	intron_variant	-	-	-	-	-	rs208580003
12_21263721_A/G	12:21263721	ENSBTAG00000008053	ENSBTAT00000050735	Transcript	intron_variant	-	-	-	-	-	rs135021331
12_21263732_A/C	12:21263732	ENSBTAG00000008053	ENSBTAT00000050735	Transcript	intron_variant	-	-	-	-	-	rs718417920
12_21263773_G/A	12:21263773	ENSBTAG00000008053	ENSBTAT00000050735	Transcript	intron_variant	-	-	-	-	-	rs207749281
12_21264319_C/T	12:21264319	ENSBTAG00000008053	ENSBTAT00000050735	Transcript	intron_variant	-	-	-	-	-	rs209844859
12_21264796_T/C	12:21264796	ENSBTAG00000008053	ENSBTAT00000050735	Transcript	intron_variant	-	-	-	-	-	rs207671476
12_21265141_C/T	12:21265141	ENSBTAG00000008053	ENSBTAT00000050735	Transcript	intron_variant	-	-	-	-	-	rs208023471
12_21265332_G/A	12:21265332	ENSBTAG00000008053	ENSBTAT00000050735	Transcript	intron_variant	-	-	-	-	-	rs718431083
12_21265573_G/A	12:21265573	ENSBTAG00000008053	ENSBTAT00000050735	Transcript	intron_variant	-	-	-	-	-	rs522477235
12_21265947_A/C	12:21265947	ENSBTAG00000008053	ENSBTAT00000050735	Transcript	intron_variant	-	-	-	-	-	rs519392548
12_21266017_G/T	12:21266017	ENSBTAG00000008053	ENSBTAT00000050735	Transcript	intron_variant	-	-	-	-	-	rs208648470
12_21266183_T/C	12:21266183	ENSBTAG00000008053	ENSBTAT00000050735	Transcript	intron_variant	-	-	-	-	-	rs460019945
12_21266210_C/T	12:21266210	ENSBTAG00000008053	ENSBTAT00000050735	Transcript	intron_variant	-	-	-	-	-	rs110860319
12_21266224_G/A	12:21266224	ENSBTAG00000008053	ENSBTAT00000050735	Transcript	intron_variant	-	-	-	-	-	rs717852235
12_21266333_T/C	12:21266333	ENSBTAG00000008053	ENSBTAT00000050735	Transcript	intron_variant	-	-	-	-	-	rs109858112
12_21266397_A/G	12:21266397	ENSBTAG00000008053	ENSBTAT00000050735	Transcript	intron_variant	-	-	-	-	-	rs109831835
12_21266556_C/G	12:21266556	ENSBTAG00000008053	ENSBTAT00000050735	Transcript	intron_variant	-	-	-	-	-	rs210603815
12_21266881_A/G	12:21266881	ENSBTAG00000008053	ENSBTAT00000050735	Transcript	intron_variant	-	-	-	-	-	rs522980845
12_21267001_C/T	12:21267001	ENSBTAG00000008053	ENSBTAT00000050735	Transcript	intron_variant	-	-	-	-	-	rs526395842
12_21267232_G/A	12:21267232	ENSBTAG00000008053	ENSBTAT00000050735	Transcript	3_prime_UTR_variant	1337	-	-	-	-	rs208298171
12_21267827_A/G	12:21267827	ENSBTAG00000008053	ENSBTAT00000050735	Transcript	3_prime_UTR_variant	1932	-	-	-	-	rs211476360
12_21267832_A/T	12:21267832	ENSBTAG00000008053	ENSBTAT00000050735	Transcript	3_prime_UTR_variant	1937	-	-	-	-	rs109084330
12_21275976_T/G	12:21275976	ENSBTAG00000016109	ENSBTAT00000021443	Transcript	3_prime_UTR_variant	1433	-	-	-	-	rs526869025
12_21276013_G/A	12:21276013	ENSBTAG00000016109	ENSBTAT00000021443	Transcript	3_prime_UTR_variant	1396	-	-	-	-	rs522466711
12_21276024_A/G	12:21276024	ENSBTAG00000016109	ENSBTAT00000021443	Transcript	3_prime_UTR_variant	1385	-	-	-	-	rs525965580
12_21276104_A/G	12:21276104	ENSBTAG00000016109	ENSBTAT00000021443	Transcript	3_prime_UTR_variant	1305	-	-	-	-	rs519501910
12_21276111_T/C	12:21276111	ENSBTAG00000016109	ENSBTAT00000021443	Transcript	3_prime_UTR_variant	1298	-	-	-	-	rs459349072
12_21276276_C/T	12:21276276	ENSBTAG00000016109	ENSBTAT00000021443	Transcript	3_prime_UTR_variant	1133	-	-	-	-	rs520572420
12_21276502_G/A	12:21276502	ENSBTAG00000016109	ENSBTAT00000021443	Transcript	synonymous_variant	907	876	292	L	ctC/ctT	rs524205423
12_21276758_A/G	12:21276758	ENSBTAG00000016109	ENSBTAT00000021443	Transcript	intron_variant	-	-	-	-	-	rs520489496
12_21276886_A/G	12:21276886	ENSBTAG00000016109	ENSBTAT00000021443	Transcript	intron_variant	-	-	-	-	-	rs525299123
12_21276921_G/A	12:21276921	ENSBTAG00000016109	ENSBTAT00000021443	Transcript	intron_variant	-	-	-	-	-	rs517494493
12_21276962_T/C	12:21276962	ENSBTAG00000016109	ENSBTAT00000021443	Transcript	intron_variant	-	-	-	-	-	rs522433645
12_21277189_G/A	12:21277189	ENSBTAG00000016109	ENSBTAT00000021443	Transcript	intron_variant	-	-	-	-	-	rs518156800
12_21277731_T/G	12:21277731	ENSBTAG00000016109	ENSBTAT00000021443	Transcript	intron_variant	-	-	-	-	-	rs110000407
12_21278441_A/G	12:21278441	ENSBTAG00000016109	ENSBTAT00000021443	Transcript	intron_variant	-	-	-	-	-	rs132716029
12_21278658_C/T	12:21278658	ENSBTAG00000016109	ENSBTAT00000021443	Transcript	intron_variant	-	-	-	-	-	rs519942467
12_21279190_A/G	12:21279190	ENSBTAG00000016109	ENSBTAT00000021443	Transcript	intron_variant	-	-	-	-	-	rs458581425
12_21280083_C/T	12:21280083	ENSBTAG00000016109	ENSBTAT00000021443	Transcript	synonymous_variant	691	660	220	P	ccG/ccA	rs521756791
12_21280134_G/A	12:21280134	ENSBTAG00000016109	ENSBTAT00000021443	Transcript	splice_region_variant,intron_variant	-	-	-	-	-	rs525123833
12_21280999_C/T	12:21280999	ENSBTAG00000016109	ENSBTAT00000021443	Transcript	intron_variant	-	-	-	-	-	rs135695901
12_21281615_A/G	12:21281615	ENSBTAG00000016109	ENSBTAT00000021443	Transcript	intron_variant	-	-	-	-	-	rs136743452
12_21281656_A/G	12:21281656	ENSBTAG00000016109	ENSBTAT00000021443	Transcript	intron_variant	-	-	-	-	-	rs209809764
12_21281715_C/T	12:21281715	ENSBTAG00000016109	ENSBTAT00000021443	Transcript	splice_region_variant,intron_variant	-	-	-	-	-	rs385702642
12_21282156_C/G	12:21282156	ENSBTAG00000016109	ENSBTAT00000021443	Transcript	intron_variant	-	-	-	-	-	rs110457028
12_21282551_G/A	12:21282551	ENSBTAG00000016109	ENSBTAT00000021443	Transcript	intron_variant	-	-	-	-	-	rs521239128
12_21282993_A/G	12:21282993	ENSBTAG00000016109	ENSBTAT00000021443	Transcript	intron_variant	-	-	-	-	-	rs134870992
12_21283790_C/T	12:21283790	ENSBTAG00000016109	ENSBTAT00000021443	Transcript	intron_variant	-	-	-	-	-	rs211607668
12_21284086_A/G	12:21284086	ENSBTAG00000016109	ENSBTAT00000021443	Transcript	intron_variant	-	-	-	-	-	rs132707898
12_21284694_T/C	12:21284694	ENSBTAG00000016109	ENSBTAT00000021443	Transcript	intron_variant	-	-	-	-	-	rs716045397
12_21284757_A/G	12:21284757	ENSBTAG00000016109	ENSBTAT00000021443	Transcript	intron_variant	-	-	-	-	-	rs517912393
12_21284996_A/C	12:21284996	ENSBTAG00000016109	ENSBTAT00000021443	Transcript	intron_variant	-	-	-	-	-	rs521553335
12_21285058_T/C	12:21285058	ENSBTAG00000016109	ENSBTAT00000021443	Transcript	intron_variant	-	-	-	-	-	rs450691340
12_21285673_T/G	12:21285673	ENSBTAG00000016109	ENSBTAT00000021443	Transcript	intron_variant	-	-	-	-	-	rs446862443
12_21285690_A/G	12:21285690	ENSBTAG00000016109	ENSBTAT00000021443	Transcript	intron_variant	-	-	-	-	-	rs466996850
12_21285706_A/G	12:21285706	ENSBTAG00000016109	ENSBTAT00000021443	Transcript	intron_variant	-	-	-	-	-	rs716846163
12_21285721_C/T	12:21285721	ENSBTAG00000016109	ENSBTAT00000021443	Transcript	intron_variant	-	-	-	-	-	rs523382823
12_21286014_A/G	12:21286014	ENSBTAG00000016109	ENSBTAT00000021443	Transcript	intron_variant	-	-	-	-	-	rs523944343
12_21286057_A/G	12:21286057	ENSBTAG00000016109	ENSBTAT00000021443	Transcript	intron_variant	-	-	-	-	-	rs477547848
12_21286088_T/C	12:21286088	ENSBTAG00000016109	ENSBTAT00000021443	Transcript	intron_variant	-	-	-	-	-	rs521015861
12_21286104_T/A	12:21286104	ENSBTAG00000016109	ENSBTAT00000021443	Transcript	intron_variant	-	-	-	-	-	rs524463658
12_21286143_C/T	12:21286143	ENSBTAG00000016109	ENSBTAT00000021443	Transcript	intron_variant	-	-	-	-	-	rs446207704
12_21286403_T/C	12:21286403	ENSBTAG00000016109	ENSBTAT00000021443	Transcript	intron_variant	-	-	-	-	-	rs438242516
12_21286463_A/C	12:21286463	ENSBTAG00000016109	ENSBTAT00000021443	Transcript	intron_variant	-	-	-	-	-	rs455202939
12_21286598_T/C	12:21286598	ENSBTAG00000016109	ENSBTAT00000021443	Transcript	intron_variant	-	-	-	-	-	rs468922536
12_21286794_C/T	12:21286794	ENSBTAG00000016109	ENSBTAT00000021443	Transcript	intron_variant	-	-	-	-	-	rs522836115
12_21286798_C/G	12:21286798	ENSBTAG00000016109	ENSBTAT00000021443	Transcript	intron_variant	-	-	-	-	-	rs526331040
12_21286810_C/A	12:21286810	ENSBTAG00000016109	ENSBTAT00000021443	Transcript	intron_variant	-	-	-	-	-	rs136327365
12_21286959_T/C	12:21286959	ENSBTAG00000016109	ENSBTAT00000021443	Transcript	intron_variant	-	-	-	-	-	rs523348248
12_21287041_C/T	12:21287041	ENSBTAG00000016109	ENSBTAT00000021443	Transcript	intron_variant	-	-	-	-	-	rs435950617
12_21287173_C/G	12:21287173	ENSBTAG00000016109	ENSBTAT00000021443	Transcript	intron_variant	-	-	-	-	-	rs208763075
12_21287217_T/C	12:21287217	ENSBTAG00000016109	ENSBTAT00000021443	Transcript	intron_variant	-	-	-	-	-	rs210833637
12_21287223_C/G	12:21287223	ENSBTAG00000016109	ENSBTAT00000021443	Transcript	intron_variant	-	-	-	-	-	rs207588132
12_21287463_G/A	12:21287463	ENSBTAG00000016109	ENSBTAT00000021443	Transcript	intron_variant	-	-	-	-	-	rs719647261
12_21287777_G/C	12:21287777	ENSBTAG00000016109	ENSBTAT00000021443	Transcript	intron_variant	-	-	-	-	-	rs438460459
12_21288091_C/T	12:21288091	ENSBTAG00000016109	ENSBTAT00000021443	Transcript	intron_variant	-	-	-	-	-	rs452132431
12_21288248_C/G	12:21288248	ENSBTAG00000016109	ENSBTAT00000021443	Transcript	intron_variant	-	-	-	-	-	rs208527478
12_21288393_A/G	12:21288393	ENSBTAG00000016109	ENSBTAT00000021443	Transcript	intron_variant	-	-	-	-	-	rs444227914
12_21288766_T/G	12:21288766	ENSBTAG00000016109	ENSBTAT00000021443	Transcript	intron_variant	-	-	-	-	-	rs110743522
12_21288797_G/A	12:21288797	ENSBTAG00000016109	ENSBTAT00000021443	Transcript	intron_variant	-	-	-	-	-	rs525032193
12_21288815_T/C	12:21288815	ENSBTAG00000016109	ENSBTAT00000021443	Transcript	intron_variant	-	-	-	-	-	rs721668764
12_21288817_T/C	12:21288817	ENSBTAG00000016109	ENSBTAT00000021443	Transcript	intron_variant	-	-	-	-	-	rs134143853
12_21289208_G/A	12:21289208	ENSBTAG00000016109	ENSBTAT00000021443	Transcript	intron_variant	-	-	-	-	-	rs527003983
12_21289238_A/G	12:21289238	ENSBTAG00000016109	ENSBTAT00000021443	Transcript	intron_variant	-	-	-	-	-	rs519009451
12_21289438_T/G	12:21289438	ENSBTAG00000016109	ENSBTAT00000021443	Transcript	intron_variant	-	-	-	-	-	rs523228613
12_21289541_C/T	12:21289541	ENSBTAG00000016109	ENSBTAT00000021443	Transcript	intron_variant	-	-	-	-	-	rs481377407
12_21289578_C/A	12:21289578	ENSBTAG00000016109	ENSBTAT00000021443	Transcript	intron_variant	-	-	-	-	-	rs518850799
12_21289815_A/C	12:21289815	ENSBTAG00000016109	ENSBTAT00000021443	Transcript	intron_variant	-	-	-	-	-	rs515856671
12_21289848_C/T	12:21289848	ENSBTAG00000016109	ENSBTAT00000021443	Transcript	intron_variant	-	-	-	-	-	rs210912585
12_21290104_T/C	12:21290104	ENSBTAG00000016109	ENSBTAT00000021443	Transcript	intron_variant	-	-	-	-	-	rs525133399
12_21290257_T/C	12:21290257	ENSBTAG00000016109	ENSBTAT00000021443	Transcript	intron_variant	-	-	-	-	-	rs207951877
12_21290344_A/G	12:21290344	ENSBTAG00000016109	ENSBTAT00000021443	Transcript	intron_variant	-	-	-	-	-	rs209402485
12_21290364_T/C	12:21290364	ENSBTAG00000016109	ENSBTAT00000021443	Transcript	intron_variant	-	-	-	-	-	rs210418909
12_21290733_A/G	12:21290733	ENSBTAG00000016109	ENSBTAT00000021443	Transcript	intron_variant	-	-	-	-	-	rs133530531
12_21290769_A/G	12:21290769	ENSBTAG00000016109	ENSBTAT00000021443	Transcript	intron_variant	-	-	-	-	-	rs477440378
12_21290935_T/A	12:21290935	ENSBTAG00000016109	ENSBTAT00000021443	Transcript	intron_variant	-	-	-	-	-	rs518274174
12_21290999_A/T	12:21290999	ENSBTAG00000016109	ENSBTAT00000021443	Transcript	intron_variant	-	-	-	-	-	rs469502310
12_21291208_C/G	12:21291208	ENSBTAG00000016109	ENSBTAT00000021443	Transcript	intron_variant	-	-	-	-	-	rs525957572
12_21291419_A/G	12:21291419	ENSBTAG00000016109	ENSBTAT00000021443	Transcript	intron_variant	-	-	-	-	-	rs519578415
12_21291764_C/G	12:21291764	ENSBTAG00000016109	ENSBTAT00000021443	Transcript	intron_variant	-	-	-	-	-	rs526773799
12_21291782_C/G	12:21291782	ENSBTAG00000016109	ENSBTAT00000021443	Transcript	intron_variant	-	-	-	-	-	rs207687236
12_21291789_C/G	12:21291789	ENSBTAG00000016109	ENSBTAT00000021443	Transcript	intron_variant	-	-	-	-	-	rs209325897
12_21291987_T/C	12:21291987	ENSBTAG00000016109	ENSBTAT00000021443	Transcript	intron_variant	-	-	-	-	-	rs483186292
12_21292162_T/G	12:21292162	ENSBTAG00000016109	ENSBTAT00000021443	Transcript	intron_variant	-	-	-	-	-	rs448712809
12_21292274_T/C	12:21292274	ENSBTAG00000016109	ENSBTAT00000021443	Transcript	intron_variant	-	-	-	-	-	rs210975940
12_21292409_G/A	12:21292409	ENSBTAG00000016109	ENSBTAT00000021443	Transcript	intron_variant	-	-	-	-	-	rs208117851
12_21292461_C/A	12:21292461	ENSBTAG00000016109	ENSBTAT00000021443	Transcript	intron_variant	-	-	-	-	-	rs721204882
12_21292505_A/G	12:21292505	ENSBTAG00000016109	ENSBTAT00000021443	Transcript	intron_variant	-	-	-	-	-	rs518093842
12_21292515_G/T	12:21292515	ENSBTAG00000016109	ENSBTAT00000021443	Transcript	intron_variant	-	-	-	-	-	rs521747647
12_21292781_T/C	12:21292781	ENSBTAG00000016109	ENSBTAT00000021443	Transcript	intron_variant	-	-	-	-	-	rs434275213
12_21292828_A/C	12:21292828	ENSBTAG00000016109	ENSBTAT00000021443	Transcript	intron_variant	-	-	-	-	-	rs523860059
12_21293047_C/A	12:21293047	ENSBTAG00000016109	ENSBTAT00000021443	Transcript	intron_variant	-	-	-	-	-	rs209210450
12_21293050_T/C	12:21293050	ENSBTAG00000016109	ENSBTAT00000021443	Transcript	intron_variant	-	-	-	-	-	rs211335492
12_21293090_G/C	12:21293090	ENSBTAG00000016109	ENSBTAT00000021443	Transcript	intron_variant	-	-	-	-	-	rs466577835
12_21293116_C/T	12:21293116	ENSBTAG00000016109	ENSBTAT00000021443	Transcript	intron_variant	-	-	-	-	-	rs208480440
12_21293123_A/G	12:21293123	ENSBTAG00000016109	ENSBTAT00000021443	Transcript	intron_variant	-	-	-	-	-	rs516909775
12_21293154_C/T	12:21293154	ENSBTAG00000016109	ENSBTAT00000021443	Transcript	intron_variant	-	-	-	-	-	rs520504678
12_21293251_G/T	12:21293251	ENSBTAG00000016109	ENSBTAT00000021443	Transcript	intron_variant	-	-	-	-	-	rs719329227
12_21293290_C/T	12:21293290	ENSBTAG00000016109	ENSBTAT00000021443	Transcript	intron_variant	-	-	-	-	-	rs135876106
12_21293327_C/T	12:21293327	ENSBTAG00000016109	ENSBTAT00000021443	Transcript	intron_variant	-	-	-	-	-	rs521213343
12_21293807_C/T	12:21293807	ENSBTAG00000016109	ENSBTAT00000021443	Transcript	intron_variant	-	-	-	-	-	rs452070925
12_21294316_G/C	12:21294316	ENSBTAG00000016109	ENSBTAT00000021443	Transcript	intron_variant	-	-	-	-	-	rs209976709
12_21294399_C/T	12:21294399	ENSBTAG00000016109	ENSBTAT00000021443	Transcript	intron_variant	-	-	-	-	-	rs525982570
12_21294520_G/A	12:21294520	ENSBTAG00000016109	ENSBTAT00000021443	Transcript	intron_variant	-	-	-	-	-	rs211464675
12_21294679_G/C	12:21294679	ENSBTAG00000016109	ENSBTAT00000021443	Transcript	intron_variant	-	-	-	-	-	rs526391147
12_21294690_T/G	12:21294690	ENSBTAG00000016109	ENSBTAT00000021443	Transcript	intron_variant	-	-	-	-	-	rs382830185
12_21295040_C/T	12:21295040	ENSBTAG00000016109	ENSBTAT00000021443	Transcript	intron_variant	-	-	-	-	-	rs524092820
12_21295242_G/A	12:21295242	ENSBTAG00000016109	ENSBTAT00000021443	Transcript	intron_variant	-	-	-	-	-	rs210027453
12_21295591_C/T	12:21295591	ENSBTAG00000016109	ENSBTAT00000021443	Transcript	intron_variant	-	-	-	-	-	rs135070770
12_21295862_A/G	12:21295862	ENSBTAG00000016109	ENSBTAT00000021443	Transcript	intron_variant	-	-	-	-	-	rs718967162
12_21295866_G/T	12:21295866	ENSBTAG00000016109	ENSBTAT00000021443	Transcript	intron_variant	-	-	-	-	-	rs109091249
12_21295928_A/C	12:21295928	ENSBTAG00000016109	ENSBTAT00000021443	Transcript	intron_variant	-	-	-	-	-	rs715260592
12_21296144_T/C	12:21296144	ENSBTAG00000016109	ENSBTAT00000021443	Transcript	intron_variant	-	-	-	-	-	rs521478811
12_21296213_G/A	12:21296213	ENSBTAG00000016109	ENSBTAT00000021443	Transcript	intron_variant	-	-	-	-	-	rs715378452
12_21296215_G/C	12:21296215	ENSBTAG00000016109	ENSBTAT00000021443	Transcript	intron_variant	-	-	-	-	-	rs719916501
12_21296223_A/T	12:21296223	ENSBTAG00000016109	ENSBTAT00000021443	Transcript	intron_variant	-	-	-	-	-	rs723067664
12_21296292_C/T	12:21296292	ENSBTAG00000016109	ENSBTAT00000021443	Transcript	intron_variant	-	-	-	-	-	rs460436102
12_21296707_A/G	12:21296707	ENSBTAG00000016109	ENSBTAT00000021443	Transcript	intron_variant	-	-	-	-	-	rs463016120
12_21296766_G/A	12:21296766	ENSBTAG00000016109	ENSBTAT00000021443	Transcript	intron_variant	-	-	-	-	-	rs715151655
12_21296803_A/G	12:21296803	ENSBTAG00000016109	ENSBTAT00000021443	Transcript	intron_variant	-	-	-	-	-	rs523419120
12_21296817_C/T	12:21296817	ENSBTAG00000016109	ENSBTAT00000021443	Transcript	intron_variant	-	-	-	-	-	rs516835713
12_21296983_C/T	12:21296983	ENSBTAG00000016109	ENSBTAT00000021443	Transcript	intron_variant	-	-	-	-	-	rs448533713
[truncated: 11,233 more rows]

## Sheet: all_indels
variant	chr:position	Gene	Feature	Feature_type	Consequence	cDNA_position	CDS_position	Protein_position	Amino_acids	Codons	Existing_variation_dbSNP
12_20878253_CCCA/-	12:20878253-20878256	ENSBTAG00000005284	ENSBTAT00000006956	Transcript	intron_variant	-	-	-	-	-	rs137568332
12_20879419_C/-	12:20879419	ENSBTAG00000005284	ENSBTAT00000006956	Transcript	intron_variant	-	-	-	-	-	rs525221559
12_20891570_-/A	12:20891569-20891570	ENSBTAG00000002970	ENSBTAT00000003868	Transcript	intron_variant	-	-	-	-	-	rs136322247
12_20908811_GAGTAAAATT/-	12:20908811-20908820	ENSBTAG00000002970	ENSBTAT00000003868	Transcript	intron_variant	-	-	-	-	-	rs714441337
12_20910194_TTAC/-	12:20910194-20910197	ENSBTAG00000002970	ENSBTAT00000003868	Transcript	intron_variant	-	-	-	-	-	rs719897725
12_20929714_AA/-	12:20929714-20929715	ENSBTAG00000002970	ENSBTAT00000003868	Transcript	intron_variant	-	-	-	-	-	rs455469885
12_20931132_-/AG	12:20931131-20931132	ENSBTAG00000002970	ENSBTAT00000003868	Transcript	intron_variant	-	-	-	-	-	rs446905188
12_20933125_TAAAGAAATTAGGTCAA/-	12:20933125-20933141	ENSBTAG00000002970	ENSBTAT00000003868	Transcript	intron_variant	-	-	-	-	-	rs517290831
12_20944734_-/C	12:20944733-20944734	ENSBTAG00000002970	ENSBTAT00000003868	Transcript	intron_variant	-	-	-	-	-	rs136525597
12_20944774_-/C	12:20944773-20944774	ENSBTAG00000002970	ENSBTAT00000003868	Transcript	intron_variant	-	-	-	-	-	rs384784316
12_20955918_-/TT	12:20955917-20955918	ENSBTAG00000002970	ENSBTAT00000003868	Transcript	intron_variant	-	-	-	-	-	rs515906323
12_20959578_-/AC	12:20959577-20959578	ENSBTAG00000002970	ENSBTAT00000003868	Transcript	intron_variant	-	-	-	-	-	rs437950741
12_20967344_T/-	12:20967344	ENSBTAG00000002970	ENSBTAT00000003868	Transcript	intron_variant	-	-	-	-	-	rs456904459
12_20967964_-/CAA	12:20967963-20967964	ENSBTAG00000002970	ENSBTAT00000003868	Transcript	intron_variant	-	-	-	-	-	rs384604424
12_20970208_G/-	12:20970208	ENSBTAG00000002970	ENSBTAT00000003868	Transcript	intron_variant	-	-	-	-	-	rs436574469
12_21130805_T/-	12:21130805	ENSBTAG00000008053	ENSBTAT00000050735	Transcript	intron_variant	-	-	-	-	-	rs450494096
12_21136230_-/A	12:21136229-21136230	ENSBTAG00000008053	ENSBTAT00000050735	Transcript	intron_variant	-	-	-	-	-	rs520070143
12_21136904_-/T	12:21136903-21136904	ENSBTAG00000008053	ENSBTAT00000050735	Transcript	intron_variant	-	-	-	-	-	rs471084040
12_21144435_T/-	12:21144435	ENSBTAG00000008053	ENSBTAT00000050735	Transcript	intron_variant	-	-	-	-	-	rs461700083
12_21145826_TTG/-	12:21145826-21145828	ENSBTAG00000008053	ENSBTAT00000050735	Transcript	intron_variant	-	-	-	-	-	rs516799494
12_21146327_G/-	12:21146327	ENSBTAG00000008053	ENSBTAT00000050735	Transcript	intron_variant	-	-	-	-	-	rs523357483
12_21151033_T/-	12:21151033	ENSBTAG00000008053	ENSBTAT00000050735	Transcript	intron_variant	-	-	-	-	-	rs136619713,rs449067340
12_21154306_TTGACCGTGT/-	12:21154306-21154315	ENSBTAG00000008053	ENSBTAT00000050735	Transcript	intron_variant	-	-	-	-	-	rs133485999
12_21155387_-/T	12:21155386-21155387	ENSBTAG00000008053	ENSBTAT00000050735	Transcript	intron_variant	-	-	-	-	-	rs467599868
12_21161474_A/-	12:21161474	ENSBTAG00000008053	ENSBTAT00000050735	Transcript	intron_variant	-	-	-	-	-	rs483319210,rs519796820
12_21166576_-/CT	12:21166575-21166576	ENSBTAG00000008053	ENSBTAT00000050735	Transcript	intron_variant	-	-	-	-	-	rs442305264
12_21167822_C/-	12:21167822	ENSBTAG00000008053	ENSBTAT00000050735	Transcript	intron_variant	-	-	-	-	-	rs441846792
12_21170309_TTTG/-	12:21170309-21170312	ENSBTAG00000008053	ENSBTAT00000050735	Transcript	intron_variant	-	-	-	-	-	rs441771538
12_21172352_T/-	12:21172352	ENSBTAG00000008053	ENSBTAT00000050735	Transcript	intron_variant	-	-	-	-	-	rs730781270
12_21175303_-/CTT	12:21175302-21175303	ENSBTAG00000008053	ENSBTAT00000050735	Transcript	intron_variant	-	-	-	-	-	rs442916999
12_21175581_CT/-	12:21175581-21175582	ENSBTAG00000008053	ENSBTAT00000050735	Transcript	intron_variant	-	-	-	-	-	rs445434880
12_21184872_T/-	12:21184872	ENSBTAG00000008053	ENSBTAT00000050735	Transcript	intron_variant	-	-	-	-	-	rs444628129
12_21187465_CTGA/-	12:21187465-21187468	ENSBTAG00000008053	ENSBTAT00000050735	Transcript	intron_variant	-	-	-	-	-	rs517383878
12_21188276_TC/-	12:21188276-21188277	ENSBTAG00000008053	ENSBTAT00000050735	Transcript	intron_variant	-	-	-	-	-	rs440747103
12_21188564_CTC/-	12:21188564-21188566	ENSBTAG00000008053	ENSBTAT00000050735	Transcript	intron_variant	-	-	-	-	-	rs518028985
12_21214573_-/A	12:21214572-21214573	ENSBTAG00000008053	ENSBTAT00000050735	Transcript	intron_variant	-	-	-	-	-	rs464761901
12_21224973_C/-	12:21224973	ENSBTAG00000008053	ENSBTAT00000050735	Transcript	intron_variant	-	-	-	-	-	rs132723444
12_21225278_AG/-	12:21225278-21225279	ENSBTAG00000008053	ENSBTAT00000050735	Transcript	intron_variant	-	-	-	-	-	rs525554800
12_21230109_AA/-	12:21230109-21230110	ENSBTAG00000008053	ENSBTAT00000050735	Transcript	intron_variant	-	-	-	-	-	rs472452373
12_21230313_T/-	12:21230313	ENSBTAG00000008053	ENSBTAT00000050735	Transcript	intron_variant	-	-	-	-	-	rs519924895
12_21230531_-/G	12:21230530-21230531	ENSBTAG00000008053	ENSBTAT00000050735	Transcript	intron_variant	-	-	-	-	-	rs381773636
12_21230907_T/-	12:21230907	ENSBTAG00000008053	ENSBTAT00000050735	Transcript	intron_variant	-	-	-	-	-	rs518214441
12_21231699_T/-	12:21231699	ENSBTAG00000008053	ENSBTAT00000050735	Transcript	intron_variant	-	-	-	-	-	rs479868357
12_21232295_C/-	12:21232295	ENSBTAG00000008053	ENSBTAT00000050735	Transcript	intron_variant	-	-	-	-	-	rs385592512
12_21241531_A/-	12:21241531	ENSBTAG00000008053	ENSBTAT00000050735	Transcript	intron_variant	-	-	-	-	-	rs436329038
12_21245645_GAACAG/-	12:21245645-21245650	ENSBTAG00000008053	ENSBTAT00000050735	Transcript	intron_variant	-	-	-	-	-	rs438181213
12_21248192_GGA/-	12:21248192-21248194	ENSBTAG00000008053	ENSBTAT00000050735	Transcript	intron_variant	-	-	-	-	-	rs526093204
12_21248317_-/TTT	12:21248316-21248317	ENSBTAG00000008053	ENSBTAT00000050735	Transcript	intron_variant	-	-	-	-	-	rs438117823
12_21260318_-/TT	12:21260317-21260318	ENSBTAG00000008053	ENSBTAT00000050735	Transcript	intron_variant	-	-	-	-	-	rs449400594
12_21264102_TTTTC/-	12:21264102-21264106	ENSBTAG00000008053	ENSBTAT00000050735	Transcript	intron_variant	-	-	-	-	-	rs720257027
12_21278062_-/C	12:21278061-21278062	ENSBTAG00000016109	ENSBTAT00000021443	Transcript	intron_variant	-	-	-	-	-	rs135067758
12_21290431_-/AG	12:21290430-21290431	ENSBTAG00000016109	ENSBTAT00000021443	Transcript	intron_variant	-	-	-	-	-	rs518786962
12_21293967_-/CA	12:21293966-21293967	ENSBTAG00000016109	ENSBTAT00000021443	Transcript	intron_variant	-	-	-	-	-	rs521714662
12_21299906_-/CT	12:21299905-21299906	ENSBTAG00000016109	ENSBTAT00000021443	Transcript	intron_variant	-	-	-	-	-	rs520067835
12_21300353_TG/-	12:21300353-21300354	ENSBTAG00000016109	ENSBTAT00000021443	Transcript	intron_variant	-	-	-	-	-	rs521876543
12_21312803_-/TA	12:21312802-21312803	ENSBTAG00000016109	ENSBTAT00000021443	Transcript	intron_variant	-	-	-	-	-	rs382520389
12_21313170_-/CTT	12:21313169-21313170	ENSBTAG00000016109	ENSBTAT00000021443	Transcript	intron_variant	-	-	-	-	-	rs525188831
19_9521173_-/C	19:9521172-9521173	ENSBTAG00000046321	ENSBTAT00000015433	Transcript	intron_variant	-	-	-	-	-	rs464267263
19_9545380_AA/-	19:9545380-9545381	ENSBTAG00000003386	ENSBTAT00000004389	Transcript	intron_variant	-	-	-	-	-	rs385619097
19_9545730_-/TTC	19:9545729-9545730	ENSBTAG00000003386	ENSBTAT00000004389	Transcript	intron_variant	-	-	-	-	-	rs433205049
19_9549939_-/G	19:9549938-9549939	ENSBTAG00000020119	ENSBTAT00000026797	Transcript	intron_variant	-	-	-	-	-	rs137053037
19_9565290_-/AT	19:9565289-9565290	ENSBTAG00000020119	ENSBTAT00000026797	Transcript	intron_variant	-	-	-	-	-	rs444122313
19_9570860_-/AAG	19:9570859-9570860	ENSBTAG00000020119	ENSBTAT00000026797	Transcript	intron_variant	-	-	-	-	-	rs433091418
19_9572698_-/T	19:9572697-9572698	ENSBTAG00000020119	ENSBTAT00000026797	Transcript	intron_variant	-	-	-	-	-	rs384414298
19_9577204_TTTGTTTTCGTATTGTT/-	19:9577204-9577220	ENSBTAG00000020119	ENSBTAT00000026797	Transcript	intron_variant	-	-	-	-	-	rs519878870
19_9582436_-/T	19:9582435-9582436	ENSBTAG00000020119	ENSBTAT00000026797	Transcript	intron_variant	-	-	-	-	-	rs385130170
19_9587444_-/C	19:9587443-9587444	ENSBTAG00000020119	ENSBTAT00000026797	Transcript	intron_variant	-	-	-	-	-	rs133302725
19_9591190_-/A	19:9591189-9591190	ENSBTAG00000020119	ENSBTAT00000026797	Transcript	intron_variant	-	-	-	-	-	rs385535026
19_9593591_A/-	19:9593591	ENSBTAG00000020119	ENSBTAT00000026797	Transcript	intron_variant	-	-	-	-	-	rs381689835,rs441053162
19_9595516_CT/-	19:9595516-9595517	ENSBTAG00000020119	ENSBTAT00000026797	Transcript	intron_variant	-	-	-	-	-	rs383538026
19_9606540_TAAC/-	19:9606540-9606543	ENSBTAG00000020119	ENSBTAT00000026797	Transcript	intron_variant	-	-	-	-	-	rs383976976
19_9608941_-/AA	19:9608940-9608941	ENSBTAG00000020119	ENSBTAT00000026797	Transcript	intron_variant	-	-	-	-	-	rs384835732
19_9611039_AA/-	19:9611039-9611040	ENSBTAG00000020119	ENSBTAT00000026797	Transcript	intron_variant	-	-	-	-	-	rs439384973
19_26919771_TTTG/-	19:26919771-26919774	ENSBTAG00000035975	ENSBTAT00000050472	Transcript	intron_variant	-	-	-	-	-	rs443093724
19_27038211_G/-	19:27038211	ENSBTAG00000001349	ENSBTAT00000001780	Transcript	intron_variant	-	-	-	-	-	rs452358381
19_27038848_-/C	19:27038847-27038848	ENSBTAG00000001349	ENSBTAT00000001780	Transcript	intron_variant	-	-	-	-	-	rs525101292
19_27058821_-/C	19:27058820-27058821	ENSBTAG00000008591	ENSBTAT00000011330	Transcript	intron_variant	-	-	-	-	-	rs134714012
7_31740165_T/-	7:31740165	ENSBTAG00000013184	ENSBTAT00000017545	Transcript	intron_variant	-	-	-	-	-	rs730772205
7_31740165_T/-	7:31740165	ENSBTAG00000013184	ENSBTAT00000043775	Transcript	intron_variant	-	-	-	-	-	rs730772205
7_31744704_-/AGC	7:31744703-31744704	ENSBTAG00000013184	ENSBTAT00000017545	Transcript	intron_variant	-	-	-	-	-	rs439345699
7_31744704_-/AGC	7:31744703-31744704	ENSBTAG00000013184	ENSBTAT00000043775	Transcript	intron_variant	-	-	-	-	-	rs439345699
7_31753675_TAG/-	7:31753675-31753677	ENSBTAG00000013184	ENSBTAT00000017545	Transcript	intron_variant	-	-	-	-	-	rs438680454
7_31753675_TAG/-	7:31753675-31753677	ENSBTAG00000013184	ENSBTAT00000043775	Transcript	intron_variant	-	-	-	-	-	rs438680454
7_31756686_-/TAGA	7:31756685-31756686	ENSBTAG00000013184	ENSBTAT00000017545	Transcript	intron_variant	-	-	-	-	-	rs382725752
7_31756686_-/TAGA	7:31756685-31756686	ENSBTAG00000013184	ENSBTAT00000043775	Transcript	intron_variant	-	-	-	-	-	rs382725752
7_31766506_-/T	7:31766505-31766506	ENSBTAG00000013184	ENSBTAT00000017545	Transcript	intron_variant	-	-	-	-	-	rs134005963
7_31766506_-/T	7:31766505-31766506	ENSBTAG00000013184	ENSBTAT00000043775	Transcript	intron_variant	-	-	-	-	-	rs134005963
7_31771669_-/C	7:31771668-31771669	ENSBTAG00000013184	ENSBTAT00000017545	Transcript	intron_variant	-	-	-	-	-	rs137122165
7_31771669_-/C	7:31771668-31771669	ENSBTAG00000013184	ENSBTAT00000043775	Transcript	intron_variant	-	-	-	-	-	rs137122165
7_31771838_-/TTAC	7:31771837-31771838	ENSBTAG00000013184	ENSBTAT00000017545	Transcript	intron_variant	-	-	-	-	-	rs438864767
7_31771838_-/TTAC	7:31771837-31771838	ENSBTAG00000013184	ENSBTAT00000043775	Transcript	intron_variant	-	-	-	-	-	rs438864767
7_31772591_C/-	7:31772591	ENSBTAG00000013184	ENSBTAT00000017545	Transcript	intron_variant	-	-	-	-	-	rs461520308
7_31772591_C/-	7:31772591	ENSBTAG00000013184	ENSBTAT00000043775	Transcript	intron_variant	-	-	-	-	-	rs461520308
7_31773244_-/T	7:31773243-31773244	ENSBTAG00000013184	ENSBTAT00000017545	Transcript	3_prime_UTR_variant	3196-3197	-	-	-	-	rs479917460
7_31773244_-/T	7:31773243-31773244	ENSBTAG00000013184	ENSBTAT00000043775	Transcript	3_prime_UTR_variant	3349-3350	-	-	-	-	rs479917460
7_33129172_-/AT	7:33129171-33129172	ENSBTAG00000014320	ENSBTAT00000053358	Transcript	intron_variant	-	-	-	-	-	rs381748403
7_33278771_T/-	7:33278771	ENSBTAG00000044364	ENSBTAT00000061797	Transcript	non_coding_transcript_exon_variant,non_coding_transcript_variant	121	-	-	-	-	rs464402681
12_29238197_CTAT/-	12:29238197-29238200	ENSBTAG00000015132	ENSBTAT00000020135	Transcript	intron_variant	-	-	-	-	-	rs137835390
19_27083934_-/CT	19:27083933-27083934	ENSBTAG00000004915	ENSBTAT00000006465	Transcript	intron_variant	-	-	-	-	-	rs134306482
19_27085187_-/C	19:27085186-27085187	ENSBTAG00000004913	ENSBTAT00000006464	Transcript	3_prime_UTR_variant	1029-1030	-	-	-	-	rs443185357
19_27086017_-/GA	19:27086016-27086017	ENSBTAG00000004913	ENSBTAT00000006464	Transcript	intron_variant	-	-	-	-	-	rs521735838
19_27130106_TC/-	19:27130106-27130107	ENSBTAG00000004907	ENSBTAT00000017318	Transcript	intron_variant	-	-	-	-	-	rs473254236
19_27131364_G/-	19:27131364	ENSBTAG00000004907	ENSBTAT00000017318	Transcript	intron_variant	-	-	-	-	-	rs136963616
19_27146389_TAGG/-	19:27146389-27146392	ENSBTAG00000004907	ENSBTAT00000017318	Transcript	intron_variant	-	-	-	-	-	rs381836617
19_27146590_-/A	19:27146589-27146590	ENSBTAG00000004907	ENSBTAT00000017318	Transcript	intron_variant	-	-	-	-	-	rs380135360
19_39270095_C/-	19:39270095	ENSBTAG00000013740	ENSBTAT00000018253	Transcript	intron_variant	-	-	-	-	-	rs383606170
19_39270095_C/-	19:39270095	ENSBTAG00000013740	ENSBTAT00000064585	Transcript	intron_variant	-	-	-	-	-	rs383606170
19_39276557_-/TTGT	19:39276556-39276557	ENSBTAG00000013740	ENSBTAT00000018253	Transcript	intron_variant	-	-	-	-	-	rs136254206
19_39276557_-/TTGT	19:39276556-39276557	ENSBTAG00000013740	ENSBTAT00000064585	Transcript	intron_variant	-	-	-	-	-	rs136254206
19_39281022_-/C	19:39281021-39281022	ENSBTAG00000013740	ENSBTAT00000018253	Transcript	intron_variant	-	-	-	-	-	rs384344713
19_39281022_-/C	19:39281021-39281022	ENSBTAG00000013740	ENSBTAT00000064585	Transcript	intron_variant	-	-	-	-	-	rs384344713
19_39289245_-/AAG	19:39289244-39289245	ENSBTAG00000013740	ENSBTAT00000018253	Transcript	intron_variant	-	-	-	-	-	rs133709840
19_39289245_-/AAG	19:39289244-39289245	ENSBTAG00000013740	ENSBTAT00000064585	Transcript	intron_variant	-	-	-	-	-	rs133709840
19_39357024_-/C	19:39357023-39357024	ENSBTAG00000014199	ENSBTAT00000018875	Transcript	intron_variant	-	-	-	-	-	rs136726298
19_39390793_-/A	19:39390792-39390793	ENSBTAG00000011280	ENSBTAT00000043249	Transcript	intron_variant	-	-	-	-	-	rs436546083
19_39412273_CT/-	19:39412273-39412274	ENSBTAG00000006586	ENSBTAT00000008650	Transcript	intron_variant	-	-	-	-	-	rs518933174
19_39416183_-/A	19:39416182-39416183	ENSBTAG00000006586	ENSBTAT00000008650	Transcript	intron_variant	-	-	-	-	-	rs477643363
19_39420312_C/-	19:39420312	ENSBTAG00000006586	ENSBTAT00000008650	Transcript	intron_variant	-	-	-	-	-	rs383235324
19_40500956_A/-	19:40500956	ENSBTAG00000013236	ENSBTAT00000061441	Transcript	intron_variant	-	-	-	-	-	rs474703182
19_40502522_-/CACT	19:40502521-40502522	ENSBTAG00000013236	ENSBTAT00000061441	Transcript	intron_variant	-	-	-	-	-	rs520641534
19_40512682_-/G	19:40512681-40512682	ENSBTAG00000013236	ENSBTAT00000061441	Transcript	intron_variant	-	-	-	-	-	rs452470587
19_40539414_TTAAT/-	19:40539414-40539418	ENSBTAG00000013238	ENSBTAT00000002005	Transcript	intron_variant	-	-	-	-	-	rs717446666
19_40541547_T/-	19:40541547	ENSBTAG00000013238	ENSBTAT00000002005	Transcript	intron_variant	-	-	-	-	-	rs385093418,rs456045730
19_40546969_-/ACTT	19:40546968-40546969	ENSBTAG00000013238	ENSBTAT00000002005	Transcript	intron_variant	-	-	-	-	-	rs464382573
19_40550712_A/-	19:40550712	ENSBTAG00000013238	ENSBTAT00000002005	Transcript	intron_variant	-	-	-	-	-	rs524836850
19_40667117_-/AGTT	19:40667116-40667117	ENSBTAG00000011729	ENSBTAT00000015578	Transcript	intron_variant	-	-	-	-	-	rs443400855
19_40667706_-/G	19:40667705-40667706	ENSBTAG00000011729	ENSBTAT00000015578	Transcript	intron_variant	-	-	-	-	-	rs524496744
19_40682424_TG/-	19:40682424-40682425	ENSBTAG00000011729	ENSBTAT00000015578	Transcript	intron_variant	-	-	-	-	-	rs526647044
19_40685809_GAG/-	19:40685809-40685811	ENSBTAG00000011729	ENSBTAT00000015578	Transcript	intron_variant	-	-	-	-	-	rs515747412
19_40697162_C/-	19:40697162	ENSBTAG00000011732	ENSBTAT00000034874	Transcript	3_prime_UTR_variant	1757	-	-	-	-	rs455643971,rs465772727
19_40969609_-/A	19:40969608-40969609	ENSBTAG00000021461	ENSBTAT00000028608	Transcript	intron_variant	-	-	-	-	-	rs519137994
19_40986724_-/ACAG	19:40986723-40986724	ENSBTAG00000021468	ENSBTAT00000028616	Transcript	intron_variant	-	-	-	-	-	rs386081791
19_41017904_-/C	19:41017903-41017904	ENSBTAG00000010745	ENSBTAT00000014236	Transcript	intron_variant	-	-	-	-	-	-
19_41043197_-/T	19:41043196-41043197	ENSBTAG00000012178	ENSBTAT00000016154	Transcript	intron_variant	-	-	-	-	-	rs517568319
19_41044133_ACGAG/-	19:41044133-41044137	ENSBTAG00000012178	ENSBTAT00000016154	Transcript	intron_variant	-	-	-	-	-	rs797261408
19_41086343_AGA/-	19:41086343-41086345	ENSBTAG00000006250	ENSBTAT00000008203	Transcript	intron_variant	-	-	-	-	-	rs463282832
19_41088355_-/AA	19:41088354-41088355	ENSBTAG00000006250	ENSBTAT00000008203	Transcript	intron_variant	-	-	-	-	-	rs470641380
19_41089245_-/TG	19:41089244-41089245	ENSBTAG00000006250	ENSBTAT00000008203	Transcript	intron_variant	-	-	-	-	-	rs479215608
19_41099735_-/T	19:41099734-41099735	ENSBTAG00000006250	ENSBTAT00000008203	Transcript	intron_variant	-	-	-	-	-	rs469967650
19_41100473_TTT/-	19:41100473-41100475	ENSBTAG00000006250	ENSBTAT00000008203	Transcript	intron_variant	-	-	-	-	-	rs449004542
19_41102452_-/GGT	19:41102451-41102452	ENSBTAG00000006250	ENSBTAT00000008203	Transcript	intron_variant	-	-	-	-	-	rs463605341
19_41111893_ACTG/-	19:41111893-41111896	ENSBTAG00000015232	ENSBTAT00000020265	Transcript	intron_variant	-	-	-	-	-	rs519502691
19_41116921_C/-	19:41116921	ENSBTAG00000015232	ENSBTAT00000020265	Transcript	intron_variant	-	-	-	-	-	rs516689789
19_41162571_-/A	19:41162570-41162571	ENSBTAG00000038126	ENSBTAT00000013695	Transcript	intron_variant	-	-	-	-	-	rs470411217
19_41166548_T/-	19:41166548	ENSBTAG00000038126	ENSBTAT00000013695	Transcript	intron_variant	-	-	-	-	-	rs451811938,rs519124374
19_41175150_AAG/-	19:41175150-41175152	ENSBTAG00000038126	ENSBTAT00000013695	Transcript	intron_variant	-	-	-	-	-	rs445487136
19_41187938_T/-	19:41187938	ENSBTAG00000010384	ENSBTAT00000013706	Transcript	intron_variant	-	-	-	-	-	rs467020474
19_41232050_-/T	19:41232049-41232050	ENSBTAG00000012500	ENSBTAT00000016586	Transcript	intron_variant	-	-	-	-	-	rs378534486
19_41235965_-/GG	19:41235964-41235965	ENSBTAG00000012500	ENSBTAT00000016586	Transcript	intron_variant	-	-	-	-	-	-
19_41235965_-/GA	19:41235964-41235965	ENSBTAG00000012500	ENSBTAT00000016586	Transcript	intron_variant	-	-	-	-	-	-
19_41243276_-/T	19:41243275-41243276	ENSBTAG00000012500	ENSBTAT00000016586	Transcript	intron_variant	-	-	-	-	-	rs132854827
19_41286407_-/ACTT	19:41286406-41286407	ENSBTAG00000019262	ENSBTAT00000061367	Transcript	intron_variant	-	-	-	-	-	rs455231700
19_41292210_A/-	19:41292210	ENSBTAG00000019262	ENSBTAT00000061367	Transcript	intron_variant	-	-	-	-	-	rs461956417
19_41295140_G/-	19:41295140	ENSBTAG00000019262	ENSBTAT00000061367	Transcript	intron_variant	-	-	-	-	-	rs472221950
19_41298576_AGA/-	19:41298576-41298578	ENSBTAG00000019262	ENSBTAT00000061367	Transcript	intron_variant	-	-	-	-	-	rs443524910
19_41306580_-/A	19:41306579-41306580	ENSBTAG00000019262	ENSBTAT00000061367	Transcript	intron_variant	-	-	-	-	-	rs448781475
19_41359166_-/TCTT	19:41359165-41359166	ENSBTAG00000007958	ENSBTAT00000010461	Transcript	intron_variant	-	-	-	-	-	rs378331493
19_42928959_-/G	19:42928958-42928959	ENSBTAG00000001195	ENSBTAT00000005335	Transcript	intron_variant	-	-	-	-	-	rs378230553
19_42935179_C/-	19:42935179	ENSBTAG00000001195	ENSBTAT00000005335	Transcript	intron_variant	-	-	-	-	-	rs383127440
19_42962130_A/-	19:42962130	ENSBTAG00000010125	ENSBTAT00000012497	Transcript	intron_variant	-	-	-	-	-	rs377877778
19_42962974_G/-	19:42962974	ENSBTAG00000010125	ENSBTAT00000012497	Transcript	intron_variant	-	-	-	-	-	rs473930128
22_30032676_-/G	22:30032675-30032676	ENSBTAG00000018862	ENSBTAT00000025111	Transcript	intron_variant	-	-	-	-	-	rs384536129
22_30033746_-/TGAT	22:30033745-30033746	ENSBTAG00000018862	ENSBTAT00000025111	Transcript	intron_variant	-	-	-	-	-	rs447199509
22_30051796_G/-	22:30051796	ENSBTAG00000018862	ENSBTAT00000025111	Transcript	intron_variant	-	-	-	-	-	rs133743344,rs470794255
22_30056980_AG/-	22:30056980-30056981	ENSBTAG00000018862	ENSBTAT00000025111	Transcript	intron_variant	-	-	-	-	-	rs723734513
22_30069518_C/-	22:30069518	ENSBTAG00000018862	ENSBTAT00000025111	Transcript	intron_variant	-	-	-	-	-	rs132829190
22_30073119_-/C	22:30073118-30073119	ENSBTAG00000018862	ENSBTAT00000025111	Transcript	intron_variant	-	-	-	-	-	rs434812117
5_48624579_TA/-	5:48624579-48624580	ENSBTAG00000044017	ENSBTAT00000060985	Transcript	intron_variant	-	-	-	-	-	rs454843906
5_48682935_A/-	5:48682935	ENSBTAG00000044017	ENSBTAT00000060985	Transcript	intron_variant	-	-	-	-	-	rs211161394,rs434435986
5_48689180_GG/-	5:48689180-48689181	ENSBTAG00000044017	ENSBTAT00000060985	Transcript	intron_variant	-	-	-	-	-	rs439506221
5_48692612_CC/-	5:48692612-48692613	ENSBTAG00000044017	ENSBTAT00000060985	Transcript	intron_variant	-	-	-	-	-	rs377978194
13_48088083_-/T	13:48088082-48088083	ENSBTAG00000008293	ENSBTAT00000010913	Transcript	intron_variant	-	-	-	-	-	rs466392383
13_48091736_-/AACA	13:48091735-48091736	ENSBTAG00000008293	ENSBTAT00000010913	Transcript	intron_variant	-	-	-	-	-	rs133651626
13_48107461_-/CA	13:48107460-48107461	ENSBTAG00000008293	ENSBTAT00000010913	Transcript	intron_variant	-	-	-	-	-	rs136652826
13_48111018_GGATTAAGT/-	13:48111018-48111026	ENSBTAG00000008293	ENSBTAT00000010913	Transcript	intron_variant	-	-	-	-	-	rs442355537
13_48113671_-/G	13:48113670-48113671	ENSBTAG00000008293	ENSBTAT00000010913	Transcript	intron_variant	-	-	-	-	-	rs132644497
13_48113711_-/G	13:48113710-48113711	ENSBTAG00000008293	ENSBTAT00000010913	Transcript	intron_variant	-	-	-	-	-	rs134511902
13_48113741_-/A	13:48113740-48113741	ENSBTAG00000008293	ENSBTAT00000010913	Transcript	intron_variant	-	-	-	-	-	rs136341423
13_48113783_-/C	13:48113782-48113783	ENSBTAG00000008293	ENSBTAT00000010913	Transcript	intron_variant	-	-	-	-	-	rs383646089
13_48113843_-/C	13:48113842-48113843	ENSBTAG00000008293	ENSBTAT00000010913	Transcript	intron_variant	-	-	-	-	-	rs385309338
13_48116352_-/CTAT	13:48116351-48116352	ENSBTAG00000008293	ENSBTAT00000010913	Transcript	intron_variant	-	-	-	-	-	rs135648733
13_48118754_-/CT	13:48118753-48118754	ENSBTAG00000008293	ENSBTAT00000010913	Transcript	intron_variant	-	-	-	-	-	rs134723148
13_48133304_-/C	13:48133303-48133304	ENSBTAG00000008293	ENSBTAT00000010913	Transcript	intron_variant	-	-	-	-	-	rs133945494
13_48137106_AAAC/-	13:48137106-48137109	ENSBTAG00000008293	ENSBTAT00000010913	Transcript	intron_variant	-	-	-	-	-	rs478923176
13_48652698_ACAAGTCTGAACAGAC/-	13:48652698-48652713	ENSBTAG00000020465	ENSBTAT00000027271	Transcript	intron_variant	-	-	-	-	-	rs730559538
13_48658150_G/-	13:48658150	ENSBTAG00000020465	ENSBTAT00000027271	Transcript	intron_variant	-	-	-	-	-	rs522198158
19_42967915_-/C	19:42967914-42967915	ENSBTAG00000010125	ENSBTAT00000012497	Transcript	intron_variant	-	-	-	-	-	rs382352000
19_42983527_C/-	19:42983527	ENSBTAG00000010125	ENSBTAT00000012497	Transcript	intron_variant	-	-	-	-	-	rs378646839
19_43035425_T/-	19:43035425	ENSBTAG00000009496	ENSBTAT00000034831	Transcript	intron_variant	-	-	-	-	-	rs379956509
19_43050877_TCC/-	19:43050877-43050879	ENSBTAG00000009496	ENSBTAT00000034831	Transcript	intron_variant	-	-	-	-	-	rs381408281
19_43057095_-/CT	19:43057094-43057095	ENSBTAG00000021523	ENSBTAT00000028687	Transcript	3_prime_UTR_variant	3972-3973	-	-	-	-	rs136033760
19_43061389_CA/-	19:43061389-43061390	ENSBTAG00000021523	ENSBTAT00000028687	Transcript	intron_variant	-	-	-	-	-	rs382646245
19_43065925_-/ACAG	19:43065924-43065925	ENSBTAG00000021523	ENSBTAT00000028687	Transcript	intron_variant	-	-	-	-	-	rs382802931
19_43071898_ATTT/-	19:43071898-43071901	ENSBTAG00000021523	ENSBTAT00000028687	Transcript	intron_variant	-	-	-	-	-	rs382137924
19_43079132_-/T	19:43079131-43079132	ENSBTAG00000021523	ENSBTAT00000028687	Transcript	intron_variant	-	-	-	-	-	rs132966552
19_43083924_A/-	19:43083924	ENSBTAG00000021523	ENSBTAT00000028687	Transcript	intron_variant	-	-	-	-	-	rs382005039
19_43086592_TTC/-	19:43086592-43086594	ENSBTAG00000021523	ENSBTAT00000028687	Transcript	intron_variant	-	-	-	-	-	rs133510926
19_43090000_A/-	19:43090000	ENSBTAG00000021523	ENSBTAT00000028687	Transcript	intron_variant	-	-	-	-	-	rs137751876
19_43108765_CCAGAACCCTCTGTCCAA/-	19:43108765-43108782	ENSBTAG00000021523	ENSBTAT00000028687	Transcript	intron_variant	-	-	-	-	-	rs436478610
19_43112534_GTGA/-	19:43112534-43112537	ENSBTAG00000021523	ENSBTAT00000028687	Transcript	intron_variant	-	-	-	-	-	rs384806561
19_43204341_-/C	19:43204340-43204341	ENSBTAG00000019218	ENSBTAT00000025588	Transcript	intron_variant	-	-	-	-	-	rs380540342
19_43204341_-/C	19:43204340-43204341	ENSBTAG00000019218	ENSBTAT00000046135	Transcript	intron_variant	-	-	-	-	-	rs380540342
19_43219514_-/G	19:43219513-43219514	ENSBTAG00000019218	ENSBTAT00000025588	Transcript	intron_variant	-	-	-	-	-	rs381475662
19_43219514_-/G	19:43219513-43219514	ENSBTAG00000019218	ENSBTAT00000046135	Transcript	intron_variant	-	-	-	-	-	rs381475662
19_43219537_A/-	19:43219537	ENSBTAG00000019218	ENSBTAT00000025588	Transcript	intron_variant	-	-	-	-	-	rs458804616
19_43219537_A/-	19:43219537	ENSBTAG00000019218	ENSBTAT00000046135	Transcript	intron_variant	-	-	-	-	-	rs458804616
19_43227195_ATCTGGTGATGAGCC/-	19:43227195-43227209	ENSBTAG00000019218	ENSBTAT00000025588	Transcript	intron_variant	-	-	-	-	-	rs379778614
19_43227195_ATCTGGTGATGAGCC/-	19:43227195-43227209	ENSBTAG00000019218	ENSBTAT00000046135	Transcript	intron_variant	-	-	-	-	-	rs379778614
19_43228861_TAG/-	19:43228861-43228863	ENSBTAG00000019218	ENSBTAT00000025588	Transcript	intron_variant	-	-	-	-	-	rs478621397
19_43228861_TAG/-	19:43228861-43228863	ENSBTAG00000019218	ENSBTAT00000046135	Transcript	intron_variant	-	-	-	-	-	rs478621397
19_43230577_T/-	19:43230577	ENSBTAG00000019218	ENSBTAT00000025588	Transcript	intron_variant	-	-	-	-	-	rs381921160
19_43230577_T/-	19:43230577	ENSBTAG00000019218	ENSBTAT00000046135	Transcript	intron_variant	-	-	-	-	-	rs381921160
19_43243671_-/A	19:43243670-43243671	ENSBTAG00000019218	ENSBTAT00000025588	Transcript	intron_variant	-	-	-	-	-	rs378442816
19_43243671_-/A	19:43243670-43243671	ENSBTAG00000019218	ENSBTAT00000046135	Transcript	intron_variant	-	-	-	-	-	rs378442816
19_43244032_AAG/-	19:43244032-43244034	ENSBTAG00000019218	ENSBTAT00000025588	Transcript	intron_variant	-	-	-	-	-	rs385644070
19_43244032_AAG/-	19:43244032-43244034	ENSBTAG00000019218	ENSBTAT00000046135	Transcript	intron_variant	-	-	-	-	-	rs385644070
19_43245097_-/TA	19:43245096-43245097	ENSBTAG00000019218	ENSBTAT00000025588	Transcript	intron_variant	-	-	-	-	-	rs379439603
19_43245097_-/TA	19:43245096-43245097	ENSBTAG00000019218	ENSBTAT00000046135	Transcript	intron_variant	-	-	-	-	-	rs379439603
19_43246417_-/CC	19:43246416-43246417	ENSBTAG00000019218	ENSBTAT00000025588	Transcript	intron_variant	-	-	-	-	-	rs381259075
19_43246417_-/CC	19:43246416-43246417	ENSBTAG00000019218	ENSBTAT00000046135	Transcript	intron_variant	-	-	-	-	-	rs381259075
19_43246665_C/-	19:43246665	ENSBTAG00000019218	ENSBTAT00000025588	Transcript	intron_variant	-	-	-	-	-	rs380981037
19_43246665_C/-	19:43246665	ENSBTAG00000019218	ENSBTAT00000046135	Transcript	intron_variant	-	-	-	-	-	rs380981037
19_43260884_CTCCTGGTCATTAG/-	19:43260884-43260897	ENSBTAG00000047956	ENSBTAT00000063695	Transcript	intron_variant	-	-	-	-	-	rs380160263
19_43287823_-/T	19:43287822-43287823	ENSBTAG00000046670	ENSBTAT00000065323	Transcript	intron_variant	-	-	-	-	-	rs474090401
19_43287848_T/-	19:43287848	ENSBTAG00000046670	ENSBTAT00000065323	Transcript	intron_variant	-	-	-	-	-	rs381902815
19_43291674_-/C	19:43291673-43291674	ENSBTAG00000020907	ENSBTAT00000027851	Transcript	intron_variant	-	-	-	-	-	rs134375948
19_43292873_-/T	19:43292872-43292873	ENSBTAG00000020907	ENSBTAT00000027851	Transcript	intron_variant	-	-	-	-	-	rs135014716
19_43300084_AT/-	19:43300084-43300085	ENSBTAG00000032493	ENSBTAT00000046079	Transcript	intron_variant	-	-	-	-	-	rs133079152
19_43302050_A/-	19:43302050	ENSBTAG00000032493	ENSBTAT00000046079	Transcript	intron_variant	-	-	-	-	-	rs133808788,rs135739463
19_43304030_-/T	19:43304029-43304030	ENSBTAG00000032493	ENSBTAT00000046079	Transcript	intron_variant	-	-	-	-	-	rs136929859
19_43305197_ATTC/-	19:43305197-43305200	ENSBTAG00000032493	ENSBTAT00000046079	Transcript	intron_variant	-	-	-	-	-	rs380400512
19_43305600_T/-	19:43305600	ENSBTAG00000032493	ENSBTAT00000046079	Transcript	intron_variant	-	-	-	-	-	rs134606747,rs377828402
19_43314215_-/T	19:43314214-43314215	ENSBTAG00000032493	ENSBTAT00000046079	Transcript	intron_variant	-	-	-	-	-	rs379798777
19_43314698_-/CTAG	19:43314697-43314698	ENSBTAG00000032493	ENSBTAT00000046079	Transcript	intron_variant	-	-	-	-	-	rs384325078
19_43318162_-/AGC	19:43318161-43318162	ENSBTAG00000048152	ENSBTAT00000064686	Transcript	intron_variant	-	-	-	-	-	rs136136800
22_45225172_-/CAG	22:45225171-45225172	ENSBTAG00000010029	ENSBTAT00000013237	Transcript	intron_variant	-	-	-	-	-	rs379060352
22_45244458_-/T	22:45244457-45244458	ENSBTAG00000010029	ENSBTAT00000013237	Transcript	intron_variant	-	-	-	-	-	rs383995623
22_45245170_-/C	22:45245169-45245170	ENSBTAG00000010029	ENSBTAT00000013237	Transcript	intron_variant	-	-	-	-	-	rs381428542
22_45246686_-/G	22:45246685-45246686	ENSBTAG00000010029	ENSBTAT00000013237	Transcript	intron_variant	-	-	-	-	-	rs380345097
22_45256467_CTTGAAGTTTATTT/-	22:45256467-45256480	ENSBTAG00000010029	ENSBTAT00000013237	Transcript	intron_variant	-	-	-	-	-	rs381424360
22_45284586_-/A	22:45284585-45284586	ENSBTAG00000010029	ENSBTAT00000013237	Transcript	intron_variant	-	-	-	-	-	rs385469962
22_45284858_-/T	22:45284857-45284858	ENSBTAG00000010029	ENSBTAT00000013237	Transcript	intron_variant	-	-	-	-	-	rs383396816
22_45288403_-/T	22:45288402-45288403	ENSBTAG00000010029	ENSBTAT00000013237	Transcript	intron_variant	-	-	-	-	-	-
22_45290050_-/GTCT	22:45290049-45290050	ENSBTAG00000010029	ENSBTAT00000013237	Transcript	intron_variant	-	-	-	-	-	rs730577913
22_45292491_-/A	22:45292490-45292491	ENSBTAG00000010029	ENSBTAT00000013237	Transcript	intron_variant	-	-	-	-	-	rs384768788
22_45303739_T/-	22:45303739	ENSBTAG00000010029	ENSBTAT00000013237	Transcript	intron_variant	-	-	-	-	-	rs379126332
22_45319113_-/G	22:45319112-45319113	ENSBTAG00000010029	ENSBTAT00000013237	Transcript	intron_variant	-	-	-	-	-	rs384984996
22_45327118_C/-	22:45327118	ENSBTAG00000010029	ENSBTAT00000013237	Transcript	intron_variant	-	-	-	-	-	rs383618770,rs462707713
22_45327705_-/A	22:45327704-45327705	ENSBTAG00000010029	ENSBTAT00000013237	Transcript	intron_variant	-	-	-	-	-	rs384602175
22_45329924_T/-	22:45329924	ENSBTAG00000010029	ENSBTAT00000013237	Transcript	intron_variant	-	-	-	-	-	rs433112533
22_45330490_-/TTAA	22:45330489-45330490	ENSBTAG00000010029	ENSBTAT00000013237	Transcript	intron_variant	-	-	-	-	-	rs384968160
22_45330652_-/T	22:45330651-45330652	ENSBTAG00000010029	ENSBTAT00000013237	Transcript	intron_variant	-	-	-	-	-	rs448628013
22_45333350_GAT/-	22:45333350-45333352	ENSBTAG00000010029	ENSBTAT00000013237	Transcript	intron_variant	-	-	-	-	-	rs380058532
22_45356366_TT/-	22:45356366-45356367	ENSBTAG00000010029	ENSBTAT00000013237	Transcript	intron_variant	-	-	-	-	-	rs480584993
22_45362509_-/T	22:45362508-45362509	ENSBTAG00000010029	ENSBTAT00000013237	Transcript	intron_variant	-	-	-	-	-	rs384726016
5_48774484_-/A	5:48774483-48774484	ENSBTAG00000039435	ENSBTAT00000053178	Transcript	intron_variant	-	-	-	-	-	rs474253903
5_48777247_-/AGA	5:48777246-48777247	ENSBTAG00000039435	ENSBTAT00000053178	Transcript	intron_variant	-	-	-	-	-	rs439076859
5_48777955_AGG/-	5:48777955-48777957	ENSBTAG00000039435	ENSBTAT00000053178	Transcript	intron_variant	-	-	-	-	-	rs460292137
5_48778847_-/A	5:48778846-48778847	ENSBTAG00000039435	ENSBTAT00000053178	Transcript	intron_variant	-	-	-	-	-	rs446510542
5_48781358_A/-	5:48781358	ENSBTAG00000039435	ENSBTAT00000053178	Transcript	intron_variant	-	-	-	-	-	rs452722499
5_48781557_-/A	5:48781556-48781557	ENSBTAG00000039435	ENSBTAT00000053178	Transcript	frameshift_variant	2036-2037	2036-2037	679	L/FX	tta/ttTa	rs382372463
5_48782806_AA/-	5:48782806-48782807	ENSBTAG00000039435	ENSBTAT00000053178	Transcript	intron_variant	-	-	-	-	-	rs438715425
5_48783465_T/-	5:48783465	ENSBTAG00000039435	ENSBTAT00000053178	Transcript	intron_variant	-	-	-	-	-	rs380769028
5_48790428_-/TG	5:48790427-48790428	ENSBTAG00000039435	ENSBTAT00000053178	Transcript	intron_variant	-	-	-	-	-	rs381673503
5_48795586_-/AGCA	5:48795585-48795586	ENSBTAG00000039435	ENSBTAT00000053178	Transcript	intron_variant	-	-	-	-	-	rs470601306
5_48795874_-/AA	5:48795873-48795874	ENSBTAG00000039435	ENSBTAT00000053178	Transcript	intron_variant	-	-	-	-	-	rs453094727
5_48798281_AA/-	5:48798281-48798282	ENSBTAG00000039435	ENSBTAT00000053178	Transcript	intron_variant	-	-	-	-	-	rs455857275
5_48802565_AAATT/-	5:48802565-48802569	ENSBTAG00000039435	ENSBTAT00000053178	Transcript	intron_variant	-	-	-	-	-	rs459346464
5_48802961_A/-	5:48802961	ENSBTAG00000039435	ENSBTAT00000053178	Transcript	intron_variant	-	-	-	-	-	rs208766322,rs466840873
5_48810111_-/T	5:48810110-48810111	ENSBTAG00000039435	ENSBTAT00000053178	Transcript	intron_variant	-	-	-	-	-	rs466351654
5_48813743_-/G	5:48813742-48813743	ENSBTAG00000039435	ENSBTAT00000053178	Transcript	intron_variant	-	-	-	-	-	rs384685436
5_48814651_AAG/-	5:48814651-48814653	ENSBTAG00000039435	ENSBTAT00000053178	Transcript	intron_variant	-	-	-	-	-	rs467408116
5_48816809_-/G	5:48816808-48816809	ENSBTAG00000039435	ENSBTAT00000053178	Transcript	intron_variant	-	-	-	-	-	rs378191505
5_48828588_-/TC	5:48828587-48828588	ENSBTAG00000039435	ENSBTAT00000053178	Transcript	intron_variant	-	-	-	-	-	rs137243153
5_48832049_-/GAGA	5:48832048-48832049	ENSBTAG00000039435	ENSBTAT00000053178	Transcript	intron_variant	-	-	-	-	-	rs379370014
5_48838804_-/G	5:48838803-48838804	ENSBTAG00000039435	ENSBTAT00000053178	Transcript	intron_variant	-	-	-	-	-	rs382886305
5_48917991_G/-	5:48917991	ENSBTAG00000014758	ENSBTAT00000019636	Transcript	5_prime_UTR_variant	270	-	-	-	-	rs524592147
5_48917991_G/-	5:48917991	ENSBTAG00000014758	ENSBTAT00000045118	Transcript	5_prime_UTR_variant	270	-	-	-	-	rs524592147
5_48925175_-/AG	5:48925174-48925175	ENSBTAG00000014758	ENSBTAT00000019636	Transcript	intron_variant	-	-	-	-	-	rs383031981
5_48925175_-/AG	5:48925174-48925175	ENSBTAG00000014758	ENSBTAT00000045118	Transcript	intron_variant	-	-	-	-	-	rs383031981
5_48925688_-/A	5:48925687-48925688	ENSBTAG00000014758	ENSBTAT00000019636	Transcript	intron_variant	-	-	-	-	-	rs520175391
5_48925688_-/A	5:48925687-48925688	ENSBTAG00000014758	ENSBTAT00000045118	Transcript	intron_variant	-	-	-	-	-	rs520175391
5_48928584_CA/-	5:48928584-48928585	ENSBTAG00000014758	ENSBTAT00000019636	Transcript	intron_variant	-	-	-	-	-	rs440967244
5_48928584_CA/-	5:48928584-48928585	ENSBTAG00000014758	ENSBTAT00000045118	Transcript	intron_variant	-	-	-	-	-	rs440967244
5_48936682_-/C	5:48936681-48936682	ENSBTAG00000014758	ENSBTAT00000019636	Transcript	intron_variant	-	-	-	-	-	rs468551604
5_48936682_-/C	5:48936681-48936682	ENSBTAG00000014758	ENSBTAT00000045118	Transcript	intron_variant	-	-	-	-	-	rs468551604
5_48942514_-/CCC	5:48942513-48942514	ENSBTAG00000014758	ENSBTAT00000019636	Transcript	intron_variant	-	-	-	-	-	rs432666583
5_48942514_-/CCC	5:48942513-48942514	ENSBTAG00000014758	ENSBTAT00000045118	Transcript	intron_variant	-	-	-	-	-	rs432666583
5_48944372_C/-	5:48944372	ENSBTAG00000014758	ENSBTAT00000019636	Transcript	intron_variant	-	-	-	-	-	rs383319758,rs433638285
5_48944372_C/-	5:48944372	ENSBTAG00000014758	ENSBTAT00000045118	Transcript	intron_variant	-	-	-	-	-	rs383319758,rs433638285
5_48994851_-/C	5:48994850-48994851	ENSBTAG00000014758	ENSBTAT00000019636	Transcript	intron_variant	-	-	-	-	-	rs378909142
5_48994851_-/C	5:48994850-48994851	ENSBTAG00000014758	ENSBTAT00000045118	Transcript	intron_variant	-	-	-	-	-	rs378909142
5_49182677_A/-	5:49182677	ENSBTAG00000011352	ENSBTAT00000015086	Transcript	intron_variant	-	-	-	-	-	rs384407639
5_49183430_A/-	5:49183430	ENSBTAG00000011352	ENSBTAT00000015086	Transcript	intron_variant	-	-	-	-	-	rs136746086,rs385152171
5_49183894_TTCT/-	5:49183894-49183897	ENSBTAG00000011352	ENSBTAT00000015086	Transcript	intron_variant	-	-	-	-	-	rs449290061
5_49184524_T/-	5:49184524	ENSBTAG00000011352	ENSBTAT00000015086	Transcript	intron_variant	-	-	-	-	-	rs381934980
5_49189992_-/AGTC	5:49189991-49189992	ENSBTAG00000011352	ENSBTAT00000015086	Transcript	intron_variant	-	-	-	-	-	rs479759691
5_49196917_T/-	5:49196917	ENSBTAG00000011352	ENSBTAT00000015086	Transcript	intron_variant	-	-	-	-	-	rs384211346
5_49207676_G/-	5:49207676	ENSBTAG00000011352	ENSBTAT00000015086	Transcript	intron_variant	-	-	-	-	-	rs378880072
5_49209486_TTT/-	5:49209486-49209488	ENSBTAG00000011352	ENSBTAT00000015086	Transcript	intron_variant	-	-	-	-	-	rs384608682
5_49212592_-/GTCG	5:49212591-49212592	ENSBTAG00000011352	ENSBTAT00000015086	Transcript	intron_variant	-	-	-	-	-	rs434294799
5_49226258_-/C	5:49226257-49226258	ENSBTAG00000011352	ENSBTAT00000015086	Transcript	intron_variant	-	-	-	-	-	rs381792471
5_49232305_T/-	5:49232305	ENSBTAG00000011352	ENSBTAT00000015086	Transcript	intron_variant	-	-	-	-	-	rs379472346
5_49238099_-/A	5:49238098-49238099	ENSBTAG00000011352	ENSBTAT00000015086	Transcript	intron_variant	-	-	-	-	-	rs378827416
7_51365425_-/T	7:51365424-51365425	ENSBTAG00000010063	ENSBTAT00000013278	Transcript	intron_variant	-	-	-	-	-	rs715608266
7_51366754_-/G	7:51366753-51366754	ENSBTAG00000010063	ENSBTAT00000013278	Transcript	intron_variant	-	-	-	-	-	rs136775313
7_51367511_-/T	7:51367510-51367511	ENSBTAG00000010063	ENSBTAT00000013278	Transcript	intron_variant	-	-	-	-	-	rs524589007
7_51423808_C/-	7:51423808	ENSBTAG00000010068	ENSBTAT00000013281	Transcript	intron_variant	-	-	-	-	-	rs460493169
7_51474743_-/CACT	7:51474742-51474743	ENSBTAG00000011415	ENSBTAT00000035255	Transcript	intron_variant	-	-	-	-	-	rs135691581
7_51699483_C/-	7:51699483	ENSBTAG00000014182	ENSBTAT00000018863	Transcript	intron_variant	-	-	-	-	-	rs379334228
7_51702943_-/T	7:51702942-51702943	ENSBTAG00000014182	ENSBTAT00000018863	Transcript	intron_variant	-	-	-	-	-	rs385818243
7_51704998_CTAG/-	7:51704998-51705001	ENSBTAG00000014182	ENSBTAT00000018863	Transcript	intron_variant	-	-	-	-	-	rs381086095
7_51705197_T/-	7:51705197	ENSBTAG00000014182	ENSBTAT00000018863	Transcript	intron_variant	-	-	-	-	-	rs454893694
7_51705642_GTTTT/-	7:51705642-51705646	ENSBTAG00000014182	ENSBTAT00000018863	Transcript	intron_variant	-	-	-	-	-	rs474944766
7_51705818_A/-	7:51705818	ENSBTAG00000014182	ENSBTAT00000018863	Transcript	intron_variant	-	-	-	-	-	rs381434703
7_51710613_-/A	7:51710612-51710613	ENSBTAG00000014182	ENSBTAT00000018863	Transcript	intron_variant	-	-	-	-	-	rs454805837
7_51712346_CT/-	7:51712346-51712347	ENSBTAG00000014182	ENSBTAT00000018863	Transcript	intron_variant	-	-	-	-	-	rs444043077
7_51715376_-/GTTA	7:51715375-51715376	ENSBTAG00000014182	ENSBTAT00000018863	Transcript	intron_variant	-	-	-	-	-	rs434042236
7_51759192_TGTTT/-	7:51759192-51759196	ENSBTAG00000014182	ENSBTAT00000018863	Transcript	intron_variant	-	-	-	-	-	rs438951793
7_51766725_-/C	7:51766724-51766725	ENSBTAG00000014182	ENSBTAT00000018863	Transcript	intron_variant	-	-	-	-	-	rs379737059
7_51775448_AAAACTATTATAAACAGG/-	7:51775448-51775465	ENSBTAG00000014182	ENSBTAT00000018863	Transcript	intron_variant	-	-	-	-	-	rs516825311
7_51777298_-/T	7:51777297-51777298	ENSBTAG00000014182	ENSBTAT00000018863	Transcript	intron_variant	-	-	-	-	-	rs460894865
7_51781315_T/-	7:51781315	ENSBTAG00000014182	ENSBTAT00000018863	Transcript	intron_variant	-	-	-	-	-	rs716790630
7_51787061_T/-	7:51787061	ENSBTAG00000014182	ENSBTAT00000018863	Transcript	intron_variant	-	-	-	-	-	rs382127945,rs452135576
7_51787100_T/-	7:51787100	ENSBTAG00000014182	ENSBTAT00000018863	Transcript	intron_variant	-	-	-	-	-	rs383671120
7_51787948_-/CT	7:51787947-51787948	ENSBTAG00000014182	ENSBTAT00000018863	Transcript	intron_variant	-	-	-	-	-	rs377906508
7_51796211_A/-	7:51796211	ENSBTAG00000014182	ENSBTAT00000018863	Transcript	intron_variant	-	-	-	-	-	rs381772168,rs448625100
7_51797342_-/AC	7:51797341-51797342	ENSBTAG00000014182	ENSBTAT00000018863	Transcript	intron_variant	-	-	-	-	-	rs384345181
7_51803467_-/TC	7:51803466-51803467	ENSBTAG00000014182	ENSBTAT00000018863	Transcript	intron_variant	-	-	-	-	-	rs136580974
7_51820047_-/TG	7:51820046-51820047	ENSBTAG00000014182	ENSBTAT00000018863	Transcript	intron_variant	-	-	-	-	-	rs378800581
7_51821106_-/C	7:51821105-51821106	ENSBTAG00000014182	ENSBTAT00000018863	Transcript	intron_variant	-	-	-	-	-	rs378090515
7_51830170_-/G	7:51830169-51830170	ENSBTAG00000014182	ENSBTAT00000018863	Transcript	intron_variant	-	-	-	-	-	rs386127387
7_51836264_CAGTAGCTGTA/-	7:51836264-51836274	ENSBTAG00000014182	ENSBTAT00000018863	Transcript	intron_variant	-	-	-	-	-	rs525880253
7_51845759_AATAT/-	7:51845759-51845763	ENSBTAG00000014182	ENSBTAT00000018863	Transcript	intron_variant	-	-	-	-	-	rs720978955
7_51847303_-/T	7:51847302-51847303	ENSBTAG00000014182	ENSBTAT00000018863	Transcript	intron_variant	-	-	-	-	-	rs434546474
7_51871667_G/-	7:51871667	ENSBTAG00000014182	ENSBTAT00000018863	Transcript	intron_variant	-	-	-	-	-	rs380265315
7_51908140_C/-	7:51908140	ENSBTAG00000033747	ENSBTAT00000047926	Transcript	intron_variant	-	-	-	-	-	rs521847381
7_51916843_T/-	7:51916843	ENSBTAG00000033747	ENSBTAT00000047926	Transcript	intron_variant	-	-	-	-	-	rs730605638
7_51924595_C/-	7:51924595	ENSBTAG00000033747	ENSBTAT00000047926	Transcript	intron_variant	-	-	-	-	-	rs385652148,rs472984467
7_51925087_-/AAGG	7:51925086-51925087	ENSBTAG00000033747	ENSBTAT00000047926	Transcript	intron_variant	-	-	-	-	-	rs519925898
2_71113799_-/CT	2:71113798-71113799	ENSBTAG00000018473	ENSBTAT00000024586	Transcript	intron_variant	-	-	-	-	-	rs526761362
2_71119551_-/A	2:71119550-71119551	ENSBTAG00000018473	ENSBTAT00000024586	Transcript	intron_variant	-	-	-	-	-	rs449552420
2_71133524_GAGACAAACCCT/-	2:71133524-71133535	ENSBTAG00000018473	ENSBTAT00000024586	Transcript	intron_variant	-	-	-	-	-	rs719496109
7_51929103_AAAC/-	7:51929103-51929106	ENSBTAG00000033747	ENSBTAT00000047926	Transcript	intron_variant	-	-	-	-	-	rs474181849
7_51945438_-/AGGC	7:51945437-51945438	ENSBTAG00000033747	ENSBTAT00000047926	Transcript	intron_variant	-	-	-	-	-	rs730546228
7_51947539_TG/-	7:51947539-51947540	ENSBTAG00000033747	ENSBTAT00000047926	Transcript	intron_variant	-	-	-	-	-	rs475631828
7_51967425_T/-	7:51967425	ENSBTAG00000033747	ENSBTAT00000047926	Transcript	intron_variant	-	-	-	-	-	rs443743078
7_51971759_CAGT/-	7:51971759-51971762	ENSBTAG00000033747	ENSBTAT00000047926	Transcript	intron_variant	-	-	-	-	-	rs477869886
7_51976191_-/AGAA	7:51976190-51976191	ENSBTAG00000033747	ENSBTAT00000047926	Transcript	intron_variant	-	-	-	-	-	rs524723646
7_51977271_-/AG	7:51977270-51977271	ENSBTAG00000033747	ENSBTAT00000047926	Transcript	intron_variant	-	-	-	-	-	rs458720278
7_51987190_-/GGG	7:51987189-51987190	ENSBTAG00000033747	ENSBTAT00000047926	Transcript	intron_variant	-	-	-	-	-	rs517878116
7_51993422_-/C	7:51993421-51993422	ENSBTAG00000033747	ENSBTAT00000047926	Transcript	intron_variant	-	-	-	-	-	rs385136085
7_51993625_C/-	7:51993625	ENSBTAG00000033747	ENSBTAT00000047926	Transcript	intron_variant	-	-	-	-	-	rs136747280,rs479546868
7_51999786_A/-	7:51999786	ENSBTAG00000033747	ENSBTAT00000047926	Transcript	intron_variant	-	-	-	-	-	rs385317123
7_52018244_T/-	7:52018244	ENSBTAG00000033747	ENSBTAT00000047926	Transcript	intron_variant	-	-	-	-	-	rs380323879
7_52026934_-/T	7:52026933-52026934	ENSBTAG00000033747	ENSBTAT00000047926	Transcript	intron_variant	-	-	-	-	-	rs385323500
7_52039051_-/A	7:52039050-52039051	ENSBTAG00000033747	ENSBTAT00000047926	Transcript	intron_variant	-	-	-	-	-	rs467234709
7_52043151_-/A	7:52043150-52043151	ENSBTAG00000033747	ENSBTAT00000047926	Transcript	intron_variant	-	-	-	-	-	rs721994490
7_52063732_GA/-	7:52063732-52063733	ENSBTAG00000033747	ENSBTAT00000047926	Transcript	intron_variant	-	-	-	-	-	rs384089512
7_52077722_AT/-	7:52077722-52077723	ENSBTAG00000033747	ENSBTAT00000047926	Transcript	intron_variant	-	-	-	-	-	rs459955674
7_52085570_G/-	7:52085570	ENSBTAG00000033747	ENSBTAT00000047926	Transcript	intron_variant	-	-	-	-	-	rs451842820
7_52088681_CAG/-	7:52088681-52088683	ENSBTAG00000033747	ENSBTAT00000047926	Transcript	intron_variant	-	-	-	-	-	rs524038227
7_52095190_A/-	7:52095190	ENSBTAG00000033747	ENSBTAT00000047926	Transcript	intron_variant	-	-	-	-	-	rs466066668
7_52131722_-/AAG	7:52131721-52131722	ENSBTAG00000033747	ENSBTAT00000047926	Transcript	intron_variant	-	-	-	-	-	rs452421677
7_52227062_T/-	7:52227062	ENSBTAG00000006756	ENSBTAT00000057156	Transcript	intron_variant	-	-	-	-	-	rs379168206
7_52260635_-/T	7:52260634-52260635	ENSBTAG00000008224	ENSBTAT00000010815	Transcript	intron_variant	-	-	-	-	-	rs518634924
7_52265187_ACAG/-	7:52265187-52265190	ENSBTAG00000008224	ENSBTAT00000010815	Transcript	intron_variant	-	-	-	-	-	rs472459535
7_52269456_A/-	7:52269456	ENSBTAG00000008224	ENSBTAT00000010815	Transcript	intron_variant	-	-	-	-	-	rs464123080
7_52281456_AAC/-	7:52281456-52281458	ENSBTAG00000010798	ENSBTAT00000010823	Transcript	intron_variant	-	-	-	-	-	rs525063510
7_52296221_-/ATA	7:52296220-52296221	ENSBTAG00000017957	ENSBTAT00000023876	Transcript	intron_variant	-	-	-	-	-	rs455469142
7_52314088_-/A	7:52314087-52314088	ENSBTAG00000002286	ENSBTAT00000002952	Transcript	intron_variant	-	-	-	-	-	-
7_52333238_C/-	7:52333238	ENSBTAG00000002286	ENSBTAT00000002952	Transcript	intron_variant	-	-	-	-	-	rs480235767
7_52351265_G/-	7:52351265	ENSBTAG00000030518	ENSBTAT00000043062	Transcript	intron_variant	-	-	-	-	-	rs525458723
7_52363237_-/C	7:52363236-52363237	ENSBTAG00000002296	ENSBTAT00000002962	Transcript	intron_variant	-	-	-	-	-	-
7_52428050_-/TGT	7:52428049-52428050	ENSBTAG00000004161	ENSBTAT00000055723	Transcript	intron_variant	-	-	-	-	-	rs439079801
7_52439673_A/-	7:52439673	ENSBTAG00000004161	ENSBTAT00000055723	Transcript	intron_variant	-	-	-	-	-	rs473555067
7_52676468_CA/-	7:52676468-52676469	ENSBTAG00000000238	ENSBTAT00000000293	Transcript	intron_variant	-	-	-	-	-	rs438555382
7_52676468_CA/-	7:52676468-52676469	ENSBTAG00000000238	ENSBTAT00000064724	Transcript	intron_variant	-	-	-	-	-	rs438555382
7_52677834_-/T	7:52677833-52677834	ENSBTAG00000000238	ENSBTAT00000000293	Transcript	intron_variant	-	-	-	-	-	rs515973080
7_52677834_-/T	7:52677833-52677834	ENSBTAG00000000238	ENSBTAT00000064724	Transcript	intron_variant	-	-	-	-	-	rs515973080
7_52681042_T/-	7:52681042	ENSBTAG00000000238	ENSBTAT00000000293	Transcript	intron_variant	-	-	-	-	-	rs482584432,rs522876551
7_52681042_T/-	7:52681042	ENSBTAG00000000238	ENSBTAT00000064724	Transcript	intron_variant	-	-	-	-	-	rs482584432,rs522876551
7_52682464_C/-	7:52682464	ENSBTAG00000000238	ENSBTAT00000000293	Transcript	intron_variant	-	-	-	-	-	rs475643464
7_52682464_C/-	7:52682464	ENSBTAG00000000238	ENSBTAT00000064724	Transcript	intron_variant	-	-	-	-	-	rs475643464
7_52688841_CA/-	7:52688841-52688842	ENSBTAG00000000238	ENSBTAT00000000293	Transcript	intron_variant	-	-	-	-	-	rs721187029
7_52688841_CA/-	7:52688841-52688842	ENSBTAG00000000238	ENSBTAT00000064724	Transcript	intron_variant	-	-	-	-	-	rs721187029
7_52699746_G/-	7:52699746	ENSBTAG00000000238	ENSBTAT00000000293	Transcript	intron_variant	-	-	-	-	-	rs460140572
7_52699746_G/-	7:52699746	ENSBTAG00000000238	ENSBTAT00000064724	Transcript	intron_variant	-	-	-	-	-	rs460140572
7_52722529_CGC/-	7:52722529-52722531	ENSBTAG00000010689	ENSBTAT00000014144	Transcript	intron_variant	-	-	-	-	-	rs472814733
7_52722529_CGC/-	7:52722529-52722531	ENSBTAG00000010689	ENSBTAT00000063968	Transcript	intron_variant	-	-	-	-	-	rs472814733
7_52722529_CGC/-	7:52722529-52722531	ENSBTAG00000010689	ENSBTAT00000065759	Transcript	intron_variant	-	-	-	-	-	rs472814733
7_53048706_-/CT	7:53048705-53048706	ENSBTAG00000016595	ENSBTAT00000022077	Transcript	intron_variant	-	-	-	-	-	rs460758774
7_53067307_-/C	7:53067306-53067307	ENSBTAG00000016595	ENSBTAT00000022077	Transcript	intron_variant	-	-	-	-	-	rs135938449
7_53074677_TGGTT/-	7:53074677-53074681	ENSBTAG00000016595	ENSBTAT00000022077	Transcript	intron_variant	-	-	-	-	-	rs479018362
7_53101825_T/-	7:53101825	ENSBTAG00000016595	ENSBTAT00000022077	Transcript	intron_variant	-	-	-	-	-	rs524715860
7_53106130_-/AG	7:53106129-53106130	ENSBTAG00000016595	ENSBTAT00000022077	Transcript	intron_variant	-	-	-	-	-	rs457368458
7_53125131_A/-	7:53125131	ENSBTAG00000016596	ENSBTAT00000022078	Transcript	intron_variant	-	-	-	-	-	rs472998990
7_53125907_A/-	7:53125907	ENSBTAG00000016596	ENSBTAT00000022078	Transcript	intron_variant	-	-	-	-	-	rs446708980
7_53126595_-/A	7:53126594-53126595	ENSBTAG00000016596	ENSBTAT00000022078	Transcript	intron_variant	-	-	-	-	-	rs132806307
7_53145027_-/T	7:53145026-53145027	ENSBTAG00000016596	ENSBTAT00000022078	Transcript	intron_variant	-	-	-	-	-	rs474714432
7_53218557_-/G	7:53218556-53218557	ENSBTAG00000021766	ENSBTAT00000029015	Transcript	intron_variant	-	-	-	-	-	rs516327305
7_53242103_-/G	7:53242102-53242103	ENSBTAG00000021775	ENSBTAT00000029024	Transcript	frameshift_variant,splice_region_variant,intron_variant	87-88	87-88	29-30	-/X	-/G	rs381920344
7_53306900_CCA/-	7:53306900-53306902	ENSBTAG00000010871	ENSBTAT00000014440	Transcript	intron_variant	-	-	-	-	-	rs463430590
7_53306900_CCA/-	7:53306900-53306902	ENSBTAG00000010871	ENSBTAT00000065025	Transcript	intron_variant	-	-	-	-	-	rs463430590
7_53310147_-/GT	7:53310146-53310147	ENSBTAG00000010871	ENSBTAT00000014440	Transcript	intron_variant	-	-	-	-	-	rs473482042
7_53310147_-/GT	7:53310146-53310147	ENSBTAG00000010871	ENSBTAT00000065025	Transcript	intron_variant	-	-	-	-	-	rs473482042
7_53319084_-/A	7:53319083-53319084	ENSBTAG00000010871	ENSBTAT00000014440	Transcript	intron_variant	-	-	-	-	-	rs380995782
7_53319084_-/A	7:53319083-53319084	ENSBTAG00000010871	ENSBTAT00000065025	Transcript	intron_variant	-	-	-	-	-	rs380995782
7_53330865_-/C	7:53330864-53330865	ENSBTAG00000010871	ENSBTAT00000014440	Transcript	intron_variant	-	-	-	-	-	rs520457126
7_53330865_-/C	7:53330864-53330865	ENSBTAG00000010871	ENSBTAT00000065025	Transcript	intron_variant	-	-	-	-	-	rs520457126
7_53332974_-/A	7:53332973-53332974	ENSBTAG00000010871	ENSBTAT00000014440	Transcript	intron_variant	-	-	-	-	-	rs477343796
7_53332974_-/A	7:53332973-53332974	ENSBTAG00000010871	ENSBTAT00000065025	Transcript	intron_variant	-	-	-	-	-	rs477343796
7_53346229_TC/-	7:53346229-53346230	ENSBTAG00000010871	ENSBTAT00000014440	Transcript	intron_variant	-	-	-	-	-	rs453898168
7_53346229_TC/-	7:53346229-53346230	ENSBTAG00000010871	ENSBTAT00000065025	Transcript	intron_variant	-	-	-	-	-	rs453898168
7_53348335_A/-	7:53348335	ENSBTAG00000010871	ENSBTAT00000014440	Transcript	intron_variant	-	-	-	-	-	rs462312810
7_53348335_A/-	7:53348335	ENSBTAG00000010871	ENSBTAT00000065025	Transcript	intron_variant	-	-	-	-	-	rs462312810
9_73982668_CC/-	9:73982668-73982669	ENSBTAG00000007975	ENSBTAT00000010485	Transcript	intron_variant	-	-	-	-	-	rs730766430
9_73987124_-/T	9:73987123-73987124	ENSBTAG00000007975	ENSBTAT00000010485	Transcript	intron_variant	-	-	-	-	-	rs381001617
9_73987911_G/-	9:73987911	ENSBTAG00000007975	ENSBTAT00000010485	Transcript	intron_variant	-	-	-	-	-	rs451359131
9_73990780_A/-	9:73990780	ENSBTAG00000007975	ENSBTAT00000010485	Transcript	intron_variant	-	-	-	-	-	rs526264269
9_73992112_-/A	9:73992111-73992112	ENSBTAG00000007975	ENSBTAT00000010485	Transcript	intron_variant	-	-	-	-	-	rs455533593
9_73992662_-/A	9:73992661-73992662	ENSBTAG00000007975	ENSBTAT00000010485	Transcript	intron_variant	-	-	-	-	-	rs474066277
9_73993893_-/T	9:73993892-73993893	ENSBTAG00000007975	ENSBTAT00000010485	Transcript	intron_variant	-	-	-	-	-	rs519419784
9_73999887_-/CG	9:73999886-73999887	ENSBTAG00000007975	ENSBTAT00000010485	Transcript	intron_variant	-	-	-	-	-	rs380346424
9_74018793_TTA/-	9:74018793-74018795	ENSBTAG00000020174	ENSBTAT00000026869	Transcript	intron_variant	-	-	-	-	-	rs518243770
9_74029210_-/A	9:74029209-74029210	ENSBTAG00000020174	ENSBTAT00000026869	Transcript	intron_variant	-	-	-	-	-	rs474658495
9_74040942_-/TT	9:74040941-74040942	ENSBTAG00000020174	ENSBTAT00000026869	Transcript	intron_variant	-	-	-	-	-	rs459869053
9_74071302_T/-	9:74071302	ENSBTAG00000020174	ENSBTAT00000026869	Transcript	intron_variant	-	-	-	-	-	rs444894880
11_75230018_T/-	11:75230018	ENSBTAG00000017255	ENSBTAT00000012179	Transcript	intron_variant	-	-	-	-	-	rs385259286,rs463909331
11_75230018_T/-	11:75230018	ENSBTAG00000017255	ENSBTAT00000022935	Transcript	intron_variant	-	-	-	-	-	rs385259286,rs463909331
13_55530938_-/AG	13:55530937-55530938	ENSBTAG00000014442	ENSBTAT00000019208	Transcript	3_prime_UTR_variant	1939-1940	-	-	-	-	rs517168954
13_55536296_A/-	13:55536296	ENSBTAG00000014442	ENSBTAT00000019208	Transcript	intron_variant	-	-	-	-	-	rs517089521
13_55556645_-/ACAA	13:55556644-55556645	ENSBTAG00000014438	ENSBTAT00000019202	Transcript	intron_variant	-	-	-	-	-	rs522305757
2_125303938_-/T	2:125303937-125303938	ENSBTAG00000015771	ENSBTAT00000020940	Transcript	intron_variant	-	-	-	-	-	rs482652456
2_125304320_-/AAC	2:125304319-125304320	ENSBTAG00000015771	ENSBTAT00000020940	Transcript	intron_variant	-	-	-	-	-	rs475670885
2_125313382_-/AGA	2:125313381-125313382	ENSBTAG00000015771	ENSBTAT00000020940	Transcript	intron_variant	-	-	-	-	-	rs380554385
2_125349366_TCACTCC/-	2:125349366-125349372	ENSBTAG00000001160	ENSBTAT00000001544	Transcript	intron_variant	-	-	-	-	-	rs455746004
2_125356482_TGGTTATATC/-	2:125356482-125356491	ENSBTAG00000001160	ENSBTAT00000001544	Transcript	intron_variant	-	-	-	-	-	rs720287432
2_125361415_ATTTCT/-	2:125361415-125361420	ENSBTAG00000001160	ENSBTAT00000001544	Transcript	intron_variant	-	-	-	-	-	rs715015965
2_125364366_-/TA	2:125364365-125364366	ENSBTAG00000001160	ENSBTAT00000001544	Transcript	intron_variant	-	-	-	-	-	rs453958867
2_125369688_C/-	2:125369688	ENSBTAG00000001160	ENSBTAT00000001544	Transcript	intron_variant	-	-	-	-	-	rs476240997
2_125398278_C/-	2:125398278	ENSBTAG00000026660	ENSBTAT00000037998	Transcript	intron_variant	-	-	-	-	-	rs446753643
2_125402685_CAGT/-	2:125402685-125402688	ENSBTAG00000026660	ENSBTAT00000037998	Transcript	intron_variant	-	-	-	-	-	rs470598764
2_125407900_-/TAAA	2:125407899-125407900	ENSBTAG00000026660	ENSBTAT00000037998	Transcript	intron_variant	-	-	-	-	-	rs456160076
2_125407937_TG/-	2:125407937-125407938	ENSBTAG00000026660	ENSBTAT00000037998	Transcript	intron_variant	-	-	-	-	-	rs474602434
2_125416509_-/T	2:125416508-125416509	ENSBTAG00000026660	ENSBTAT00000037998	Transcript	intron_variant	-	-	-	-	-	rs453898165
2_125440538_ACCT/-	2:125440538-125440541	ENSBTAG00000010393	ENSBTAT00000013718	Transcript	intron_variant	-	-	-	-	-	rs717484329
2_125445709_T/-	2:125445709	ENSBTAG00000010393	ENSBTAT00000013718	Transcript	intron_variant	-	-	-	-	-	rs475453337
2_125445966_-/A	2:125445965-125445966	ENSBTAG00000010393	ENSBTAT00000013718	Transcript	intron_variant	-	-	-	-	-	rs715174004
2_125446788_T/-	2:125446788	ENSBTAG00000010393	ENSBTAT00000013718	Transcript	intron_variant	-	-	-	-	-	rs482170007
2_125453761_-/A	2:125453760-125453761	ENSBTAG00000010393	ENSBTAT00000013718	Transcript	intron_variant	-	-	-	-	-	rs379586547
2_125453798_-/A	2:125453797-125453798	ENSBTAG00000010393	ENSBTAT00000013718	Transcript	intron_variant	-	-	-	-	-	rs382500487
2_125453874_-/C	2:125453873-125453874	ENSBTAG00000010393	ENSBTAT00000013718	Transcript	intron_variant	-	-	-	-	-	rs380346609
2_125460140_TTTTT/-	2:125460140-125460144	ENSBTAG00000010393	ENSBTAT00000013718	Transcript	intron_variant	-	-	-	-	-	rs730604502
2_125471618_AAACTG/-	2:125471618-125471623	ENSBTAG00000003788	ENSBTAT00000032060	Transcript	intron_variant	-	-	-	-	-	rs458342676
2_125508020_A/-	2:125508020	ENSBTAG00000002727	ENSBTAT00000003535	Transcript	3_prime_UTR_variant	4216	-	-	-	-	rs523493452
2_125508283_-/AC	2:125508282-125508283	ENSBTAG00000002727	ENSBTAT00000003535	Transcript	3_prime_UTR_variant	3953-3954	-	-	-	-	rs448068143
2_125514970_AT/-	2:125514970-125514971	ENSBTAG00000002727	ENSBTAT00000003535	Transcript	intron_variant	-	-	-	-	-	rs472086689
2_125515720_-/C	2:125515719-125515720	ENSBTAG00000002727	ENSBTAT00000003535	Transcript	intron_variant	-	-	-	-	-	rs478790036
2_125516860_-/G	2:125516859-125516860	ENSBTAG00000002727	ENSBTAT00000003535	Transcript	intron_variant	-	-	-	-	-	rs452603107
2_125516986_-/A	2:125516985-125516986	ENSBTAG00000002727	ENSBTAT00000003535	Transcript	intron_variant	-	-	-	-	-	rs471002689
2_125518014_-/TTAG	2:125518013-125518014	ENSBTAG00000002727	ENSBTAT00000003535	Transcript	intron_variant	-	-	-	-	-	rs439277197
2_125527080_ACA/-	2:125527080-125527082	ENSBTAG00000002727	ENSBTAT00000003535	Transcript	intron_variant	-	-	-	-	-	rs450110145
2_125658395_TAAAGAGA/-	2:125658395-125658402	ENSBTAG00000002678	ENSBTAT00000003468	Transcript	intron_variant	-	-	-	-	-	-
2_125698545_A/-	2:125698545	ENSBTAG00000002363	ENSBTAT00000042886	Transcript	intron_variant	-	-	-	-	-	rs209830906,rs469725980
2_125698545_A/-	2:125698545	ENSBTAG00000002363	ENSBTAT00000063922	Transcript	3_prime_UTR_variant	1942	-	-	-	-	rs209830906,rs469725980
2_125702783_-/AG	2:125702782-125702783	ENSBTAG00000002363	ENSBTAT00000042886	Transcript	intron_variant	-	-	-	-	-	rs377927533
2_125702783_-/AG	2:125702782-125702783	ENSBTAG00000002363	ENSBTAT00000063922	Transcript	intron_variant	-	-	-	-	-	rs377927533
2_125704927_AAG/-	2:125704927-125704929	ENSBTAG00000002363	ENSBTAT00000042886	Transcript	intron_variant	-	-	-	-	-	rs522963923
2_125704927_AAG/-	2:125704927-125704929	ENSBTAG00000002363	ENSBTAT00000063922	Transcript	intron_variant	-	-	-	-	-	rs522963923
2_125733377_G/-	2:125733377	ENSBTAG00000018385	ENSBTAT00000024465	Transcript	intron_variant	-	-	-	-	-	rs134611373
2_125733979_-/AGTG	2:125733978-125733979	ENSBTAG00000018385	ENSBTAT00000024465	Transcript	intron_variant	-	-	-	-	-	rs378381756
2_125735271_-/A	2:125735270-125735271	ENSBTAG00000018385	ENSBTAT00000024465	Transcript	intron_variant	-	-	-	-	-	rs378977196
2_125785172_A/-	2:125785172	ENSBTAG00000027051	ENSBTAT00000038757	Transcript	splice_region_variant,5_prime_UTR_variant	70	-	-	-	-	rs518352399
2_125785576_-/G	2:125785575-125785576	ENSBTAG00000027051	ENSBTAT00000038757	Transcript	intron_variant	-	-	-	-	-	rs380005307
2_125788346_-/T	2:125788345-125788346	ENSBTAG00000027051	ENSBTAT00000038757	Transcript	intron_variant	-	-	-	-	-	rs478882365
2_125791932_TTC/-	2:125791932-125791934	ENSBTAG00000027051	ENSBTAT00000038757	Transcript	intron_variant	-	-	-	-	-	rs432603889
2_125792655_-/T	2:125792654-125792655	ENSBTAG00000027051	ENSBTAT00000038757	Transcript	intron_variant	-	-	-	-	-	rs481600424
2_125901369_-/AG	2:125901368-125901369	ENSBTAG00000043989	ENSBTAT00000061546	Transcript	intron_variant	-	-	-	-	-	rs379834864
2_125902246_-/TGAG	2:125902245-125902246	ENSBTAG00000043989	ENSBTAT00000061546	Transcript	intron_variant	-	-	-	-	-	rs381869899
2_125910533_-/C	2:125910532-125910533	ENSBTAG00000043989	ENSBTAT00000061546	Transcript	intron_variant	-	-	-	-	-	rs463709345
2_125911809_AA/-	2:125911809-125911810	ENSBTAG00000043989	ENSBTAT00000061546	Transcript	intron_variant	-	-	-	-	-	rs433788546
2_125915321_CTTG/-	2:125915321-125915324	ENSBTAG00000043989	ENSBTAT00000061546	Transcript	intron_variant	-	-	-	-	-	rs475874863
2_125915838_-/TAC	2:125915837-125915838	ENSBTAG00000043989	ENSBTAT00000061546	Transcript	intron_variant	-	-	-	-	-	rs385539341
2_125916197_-/G	2:125916196-125916197	ENSBTAG00000043989	ENSBTAT00000061546	Transcript	intron_variant	-	-	-	-	-	rs383345390
9_76772144_-/A	9:76772143-76772144	ENSBTAG00000000436	ENSBTAT00000000557	Transcript	intron_variant	-	-	-	-	-	rs381222970
11_75231508_-/A	11:75231507-75231508	ENSBTAG00000017255	ENSBTAT00000012179	Transcript	intron_variant	-	-	-	-	-	rs382435991
11_75231508_-/A	11:75231507-75231508	ENSBTAG00000017255	ENSBTAT00000022935	Transcript	intron_variant	-	-	-	-	-	rs382435991
11_75231758_ATC/-	11:75231758-75231760	ENSBTAG00000017255	ENSBTAT00000012179	Transcript	intron_variant	-	-	-	-	-	rs132755493
11_75231758_ATC/-	11:75231758-75231760	ENSBTAG00000017255	ENSBTAT00000022935	Transcript	intron_variant	-	-	-	-	-	rs132755493
11_75241937_-/T	11:75241936-75241937	ENSBTAG00000017255	ENSBTAT00000012179	Transcript	intron_variant	-	-	-	-	-	rs378142277
11_75241937_-/T	11:75241936-75241937	ENSBTAG00000017255	ENSBTAT00000022935	Transcript	intron_variant	-	-	-	-	-	rs378142277
11_75292424_G/-	11:75292424	ENSBTAG00000021969	ENSBTAT00000043605	Transcript	3_prime_UTR_variant	3373	-	-	-	-	rs17871851
11_75292954_C/-	11:75292954	ENSBTAG00000021969	ENSBTAT00000043605	Transcript	intron_variant	-	-	-	-	-	rs722250353
11_75294368_T/-	11:75294368	ENSBTAG00000021969	ENSBTAT00000043605	Transcript	intron_variant	-	-	-	-	-	rs717489765
11_75295431_C/-	11:75295431	ENSBTAG00000021969	ENSBTAT00000043605	Transcript	intron_variant	-	-	-	-	-	rs134658399,rs478996993
11_75295531_GGGCTGCTGCCCTGGTCTT/-	11:75295531-75295549	ENSBTAG00000021969	ENSBTAT00000043605	Transcript	intron_variant	-	-	-	-	-	rs379037863
11_75324969_-/TTGT	11:75324968-75324969	ENSBTAG00000021969	ENSBTAT00000043605	Transcript	intron_variant	-	-	-	-	-	rs383392703
11_75326327_-/T	11:75326326-75326327	ENSBTAG00000021969	ENSBTAT00000043605	Transcript	intron_variant	-	-	-	-	-	rs467913741
11_75330428_C/-	11:75330428	ENSBTAG00000021969	ENSBTAT00000043605	Transcript	intron_variant	-	-	-	-	-	rs470868196
11_75336417_G/-	11:75336417	ENSBTAG00000021969	ENSBTAT00000043605	Transcript	intron_variant	-	-	-	-	-	rs479798297
11_75346149_A/-	11:75346149	ENSBTAG00000021969	ENSBTAT00000043605	Transcript	intron_variant	-	-	-	-	-	rs515823232
11_75352416_-/G	11:75352415-75352416	ENSBTAG00000021969	ENSBTAT00000043605	Transcript	intron_variant	-	-	-	-	-	rs438328471
11_75358729_-/GTG	11:75358728-75358729	ENSBTAG00000021969	ENSBTAT00000043605	Transcript	intron_variant	-	-	-	-	-	rs381667053
11_75361346_-/T	11:75361345-75361346	ENSBTAG00000021969	ENSBTAT00000043605	Transcript	intron_variant	-	-	-	-	-	rs517725948
11_75361681_AA/-	11:75361681-75361682	ENSBTAG00000021969	ENSBTAT00000043605	Transcript	intron_variant	-	-	-	-	-	rs518672567
11_75364303_G/-	11:75364303	ENSBTAG00000021969	ENSBTAT00000043605	Transcript	intron_variant	-	-	-	-	-	rs449225915
11_75374758_G/-	11:75374758	ENSBTAG00000021969	ENSBTAT00000043605	Transcript	intron_variant	-	-	-	-	-	rs443897506
11_75378671_-/TC	11:75378670-75378671	ENSBTAG00000021969	ENSBTAT00000043605	Transcript	intron_variant	-	-	-	-	-	rs437126265
11_75379073_GCT/-	11:75379073-75379075	ENSBTAG00000021969	ENSBTAT00000043605	Transcript	intron_variant	-	-	-	-	-	rs522104143
11_75383668_T/-	11:75383668	ENSBTAG00000021969	ENSBTAT00000043605	Transcript	intron_variant	-	-	-	-	-	rs382252824
11_75384933_-/A	11:75384932-75384933	ENSBTAG00000021969	ENSBTAT00000043605	Transcript	intron_variant	-	-	-	-	-	rs446436070
11_75388459_-/C	11:75388458-75388459	ENSBTAG00000021969	ENSBTAT00000043605	Transcript	intron_variant	-	-	-	-	-	rs521667437
11_75391137_G/-	11:75391137	ENSBTAG00000021969	ENSBTAT00000043605	Transcript	intron_variant	-	-	-	-	-	rs383010921,rs445835333
11_75391185_G/-	11:75391185	ENSBTAG00000021969	ENSBTAT00000043605	Transcript	intron_variant	-	-	-	-	-	rs384872083,rs464458368
11_75438159_-/T	11:75438158-75438159	ENSBTAG00000021969	ENSBTAT00000043605	Transcript	intron_variant	-	-	-	-	-	rs132966241
2_125919491_-/AC	2:125919490-125919491	ENSBTAG00000043989	ENSBTAT00000061546	Transcript	intron_variant	-	-	-	-	-	rs466889206
2_125921660_T/-	2:125921660	ENSBTAG00000043989	ENSBTAT00000061546	Transcript	intron_variant	-	-	-	-	-	rs462033817
2_125923971_-/CTG	2:125923970-125923971	ENSBTAG00000043989	ENSBTAT00000061546	Transcript	intron_variant	-	-	-	-	-	rs477803652
2_125924088_T/-	2:125924088	ENSBTAG00000043989	ENSBTAT00000061546	Transcript	intron_variant	-	-	-	-	-	rs458060631
2_125934831_-/AAG	2:125934830-125934831	ENSBTAG00000043989	ENSBTAT00000061546	Transcript	intron_variant	-	-	-	-	-	rs381777879
2_125935395_C/-	2:125935395	ENSBTAG00000043989	ENSBTAT00000061546	Transcript	intron_variant	-	-	-	-	-	rs464081925
2_125936790_-/G	2:125936789-125936790	ENSBTAG00000043989	ENSBTAT00000061546	Transcript	intron_variant	-	-	-	-	-	rs384932246
2_125938612_TTG/-	2:125938612-125938614	ENSBTAG00000043989	ENSBTAT00000061546	Transcript	intron_variant	-	-	-	-	-	rs445812799
2_125957199_A/-	2:125957199	ENSBTAG00000043989	ENSBTAT00000061546	Transcript	intron_variant	-	-	-	-	-	rs380308740
2_125980226_G/-	2:125980226	ENSBTAG00000008800	ENSBTAT00000011592	Transcript	intron_variant	-	-	-	-	-	rs458635458
2_125989373_T/-	2:125989373	ENSBTAG00000012997	ENSBTAT00000017279	Transcript	intron_variant	-	-	-	-	-	rs382504784
2_125991474_-/G	2:125991473-125991474	ENSBTAG00000012997	ENSBTAT00000017279	Transcript	intron_variant	-	-	-	-	-	rs730525282
2_125999958_-/T	2:125999957-125999958	ENSBTAG00000012997	ENSBTAT00000017279	Transcript	intron_variant	-	-	-	-	-	rs137516022
2_125999992_-/C	2:125999991-125999992	ENSBTAG00000012997	ENSBTAT00000017279	Transcript	intron_variant	-	-	-	-	-	rs381137458
2_126001186_GA/-	2:126001186-126001187	ENSBTAG00000012997	ENSBTAT00000017279	Transcript	intron_variant	-	-	-	-	-	rs133007846
2_126007505_-/AA	2:126007504-126007505	ENSBTAG00000012997	ENSBTAT00000017279	Transcript	intron_variant	-	-	-	-	-	-
2_126009520_-/T	2:126009519-126009520	ENSBTAG00000012997	ENSBTAT00000017279	Transcript	intron_variant	-	-	-	-	-	rs133438477
2_126012117_TAAA/-	2:126012117-126012120	ENSBTAG00000012997	ENSBTAT00000017279	Transcript	intron_variant	-	-	-	-	-	rs134948527
2_126031565_-/GA	2:126031564-126031565	ENSBTAG00000006225	ENSBTAT00000008174	Transcript	intron_variant	-	-	-	-	-	rs385039894
2_126046502_-/CTT	2:126046501-126046502	ENSBTAG00000006225	ENSBTAT00000008174	Transcript	intron_variant	-	-	-	-	-	rs135508824
2_126050196_-/ATC	2:126050195-126050196	ENSBTAG00000006225	ENSBTAT00000008174	Transcript	intron_variant	-	-	-	-	-	rs136851982
2_126052935_-/CAAA	2:126052934-126052935	ENSBTAG00000006225	ENSBTAT00000008174	Transcript	intron_variant	-	-	-	-	-	rs384037673

## Sheet: missense
variant	chr:position	Gene	Feature	Feature_type	Consequence	cDNA_position	CDS_position	Protein_position	Amino_acids	Codons	Existing_variation_dbSNP	ALT_EASZ	Alternative_allele_EXOME:Frequency	Alternative _allele_N'Dama:Frequency	Alternative_allele_Muturu:Frequency
11_75320231_A/G	11:75320231	ENSBTAG00000021969	ENSBTAT00000043605	Transcript	missense_variant	1498	974	325	V/A	gTg/gCg	rs109373791	G	G:1	G:1	G:1
11_75362937_G/A	11:75362937	ENSBTAG00000021969	ENSBTAT00000043605	Transcript	missense_variant	1324	800	267	P/L	cCg/cTg	rs520382905	A	A:0.75	NA	NA
12_20870365_T/C	12:20870365	ENSBTAG00000005284	ENSBTAT00000006956	Transcript	missense_variant	923	752	251	V/A	gTg/gCg	rs137694953	C	NA	C:0.2	NA
12_20870402_C/G	12:20870402	ENSBTAG00000005284	ENSBTAT00000006956	Transcript	missense_variant	960	789	263	D/E	gaC/gaG	rs518313704	G	NA	NA	NA
12_21257516_C/A	12:21257516	ENSBTAG00000008053	ENSBTAT00000050735	Transcript	missense_variant	757	626	209	P/H	cCc/cAc	rs210535497	A	A:0.8	A:0.05	NA
12_29243223_A/C	12:29243223	ENSBTAG00000015132	ENSBTAT00000020135	Transcript	missense_variant	1375	1375	459	C/G	Tgc/Ggc	rs208744531	C	C:0.4	NA	NA
12_29280777_T/C	12:29280777	ENSBTAG00000015132	ENSBTAT00000020135	Transcript	missense_variant	56	56	19	N/S	aAt/aGt	rs209732009	C	C:0.65	NA	NA
13_48107185_A/C	13:48107185	ENSBTAG00000008293	ENSBTAT00000010913	Transcript	missense_variant	1271	1092	364	H/Q	caT/caG	rs435512954	C	C:0.25	C:0.1	NA
13_55512507_T/C	13:55512507	ENSBTAG00000021558	ENSBTAT00000028723	Transcript	missense_variant	583	583	195	T/A	Acc/Gcc	rs211087672	C	C:0.65	C:0.25	NA
13_55532058_T/C	13:55532058	ENSBTAG00000014442	ENSBTAT00000019208	Transcript	missense_variant	914	851	284	Q/R	cAg/cGg	rs525678820	C	C:1	C:0.25	NA
19_26949292_T/G	19:26949292	ENSBTAG00000013906	ENSBTAT00000018471	Transcript	missense_variant	179	179	60	F/C	tTc/tGc	rs210207411	G	G:1	G:0.4	NA
19_26950130_T/C	19:26950130	ENSBTAG00000013906	ENSBTAT00000018471	Transcript	missense_variant	703	703	235	W/R	Tgg/Cgg	rs210011307	C	C:1	C:0.4	NA
19_26969582_C/A	19:26969582	ENSBTAG00000003699	ENSBTAT00000004817	Transcript	missense_variant	254	183	61	K/N	aaG/aaT	rs446978070	A	A:0.8	A:0.3	NA
19_27051163_T/C	19:27051163	ENSBTAG00000008593	ENSBTAT00000011332	Transcript	missense_variant	325	325	109	S/P	Tca/Cca	rs41641003	C	C:1	C:0.833333	C:0.15
19_27064636_T/C	19:27064636	ENSBTAG00000008591	ENSBTAT00000011330	Transcript	missense_variant	2707	2707	903	S/P	Tcg/Ccg	rs208782875	C	C:1	C:1	C:1
19_27072057_G/A	19:27072057	ENSBTAG00000008590	ENSBTAT00000011329	Transcript	missense_variant	440	431	144	R/Q	cGa/cAa	rs209806031	A	NA	A:0.4	NA
19_27095049_G/A	19:27095049	ENSBTAG00000004909	ENSBTAT00000006460	Transcript	missense_variant	1169	1169	390	T/I	aCt/aTt	-	A	NA	NA	NA
19_27095348_G/C	19:27095348	ENSBTAG00000004909	ENSBTAT00000006460	Transcript	missense_variant	870	870	290	D/E	gaC/gaG	rs210927238	C	C:1	C:0.3	NA
19_27095383_T/C	19:27095383	ENSBTAG00000004909	ENSBTAT00000006460	Transcript	missense_variant	835	835	279	S/G	Agc/Ggc	rs134901557	C	C:1	C:0.3	NA
19_27130606_T/C	19:27130606	ENSBTAG00000004907	ENSBTAT00000017318	Transcript	missense_variant	1727	1525	509	I/V	Atc/Gtc	rs210435254	C	NA	C:0.38	NA
19_39396765_G/T	19:39396765	ENSBTAG00000011280	ENSBTAT00000043249	Transcript	missense_variant,splice_region_variant	853	633	211	H/Q	caC/caA	rs384771718	T	T:0.0555556	T:0.55	T:0.7
19_40707862_C/T	19:40707862	ENSBTAG00000011732	ENSBTAT00000034874	Transcript	missense_variant	432	418	140	V/M	Gtg/Atg	rs526770603	T	T:0.05	NA	NA
19_40988131_G/A	19:40988131	ENSBTAG00000021468	ENSBTAT00000028616	Transcript	missense_variant	2417	2336	779	A/V	gCg/gTg	rs520154732	A	NA	A:0.25	NA
19_40988156_C/T	19:40988156	ENSBTAG00000021468	ENSBTAT00000028616	Transcript	missense_variant	2392	2311	771	V/I	Gtc/Atc	rs525083194	T	NA	T:0.3	NA
19_41043503_C/T	19:41043503	ENSBTAG00000012178	ENSBTAT00000016154	Transcript	missense_variant	1148	992	331	R/H	cGc/cAc	rs521163600	T	T:0.55	T:0.15	NA
19_41099408_G/A	19:41099408	ENSBTAG00000006250	ENSBTAT00000008203	Transcript	missense_variant	1231	1195	399	V/I	Gtt/Att	rs208954378	A	A:0.8	A:0.3	NA
19_41116670_A/G	19:41116670	ENSBTAG00000015232	ENSBTAT00000020265	Transcript	missense_variant	893	893	298	H/R	cAt/cGt	rs43721165	G	G:1	G:1	G:1
19_41167335_T/G	19:41167335	ENSBTAG00000038126	ENSBTAT00000013695	Transcript	missense_variant	392	392	131	I/S	aTc/aGc	rs209285261	G	G:0.95	G:0.27	NA
19_41282510_G/T	19:41282510	ENSBTAG00000019262	ENSBTAT00000061367	Transcript	missense_variant	4328	4328	1443	T/N	aCc/aAc	rs444754075	T	T:0.5	T:0.15	NA
19_41283585_T/C	19:41283585	ENSBTAG00000019262	ENSBTAT00000061367	Transcript	missense_variant	4091	4091	1364	N/S	aAt/aGt	rs210441804	C	C:0.8	C:0.1	NA
19_41290498_A/G	19:41290498	ENSBTAG00000019262	ENSBTAT00000061367	Transcript	missense_variant	3349	3349	1117	S/P	Tct/Cct	rs449324917	G	G:0.95	G :0.35	NA
19_41362183_T/G	19:41362183	ENSBTAG00000007958	ENSBTAT00000010461	Transcript	missense_variant	952	952	318	N/H	Aac/Cac	rs209428931	G	G:0.65	G:0.05	NA
19_41363379_G/A	19:41363379	ENSBTAG00000007958	ENSBTAT00000010461	Transcript	missense_variant	836	836	279	A/V	gCg/gTg	rs523230966	A	A:0.0833333	A:0.05	NA
19_41370165_C/T	19:41370165	ENSBTAG00000007958	ENSBTAT00000010461	Transcript	missense_variant	277	277	93	D/N	Gac/Aac	rs438250333	T	T:0.45	T:0.05	NA
19_42947812_G/C	19:42947812	ENSBTAG00000000666	ENSBTAT00000000876	Transcript	missense_variant	1004	1004	335	P/R	cCc/cGc	rs211002889	C	C:0.555556	C:0.1	NA
19_42948514_G/C	19:42948514	ENSBTAG00000000666	ENSBTAT00000000876	Transcript	missense_variant	697	697	233	P/A	Ccc/Gcc	rs208379505	C	C:0.5	NA	NA
19_42984431_C/T	19:42984431	ENSBTAG00000010125	ENSBTAT00000012497	Transcript	missense_variant	202	118	40	G/S	Ggc/Agc	rs133665517	T	T:0.8	T:0.1	NA
19_43155768_G/A	19:43155768	ENSBTAG00000039684	ENSBTAT00000055460	Transcript	missense_variant	680	545	182	T/I	aCt/aTt	rs482845231	A	A:0.3	NA	NA
19_9521624_G/A	19:9521624	ENSBTAG00000046321	ENSBTAT00000015433	Transcript	missense_variant	584	584	195	P/L	cCc/cTc	rs210076233	A	A:0.5	A:0.45	NA
19_9551739_C/G	19:9551739	ENSBTAG00000020119	ENSBTAT00000026797	Transcript	missense_variant	2200	2200	734	A/P	Gcc/Ccc	rs111029843	G	NA	G:1	G:0.8
19_9551769_G/T	19:9551769	ENSBTAG00000020119	ENSBTAT00000026797	Transcript	missense_variant	2170	2170	724	P/T	Cca/Aca	rs211243274	T	T:0.583333	T:0.55	T:0.45
19_9552977_G/C	19:9552977	ENSBTAG00000020119	ENSBTAT00000026797	Transcript	missense_variant	962	962	321	S/W	tCg/tGg	rs208968571	C	C:0.45	C:0.4	NA
19_9557509_C/T	19:9557509	ENSBTAG00000020119	ENSBTAT00000026797	Transcript	missense_variant	674	674	225	R/H	cGc/cAc	rs207801698	T	NA	NA	T:0.15
2_125435110_T/C	2:125435110	ENSBTAG00000048228	ENSBTAT00000066135	Transcript	missense_variant	184	19	7	F/L	Ttt/Ctt	rs209168893	C	C:0.75	NA	NA
2_125435315_T/C	2:125435315	ENSBTAG00000048228	ENSBTAT00000066135	Transcript	missense_variant	389	224	75	V/A	gTc/gCc	rs209433750	C	C:0.75	NA	NA
2_125435342_T/C	2:125435342	ENSBTAG00000048228	ENSBTAT00000066135	Transcript	missense_variant	416	251	84	V/A	gTc/gCc	rs210602868	C	C:0.611111	NA	NA
2_125435363_T/C	2:125435363	ENSBTAG00000048228	ENSBTAT00000066135	Transcript	missense_variant	437	272	91	L/P	cTg/cCg	rs208271601	C	C:0.65	NA	NA
2_125473190_T/C	2:125473190	ENSBTAG00000003788	ENSBTAT00000032060	Transcript	missense_variant	375	364	122	I/V	Ata/Gta	rs207669894	C	C:0.75	NA	NA
2_125515121_G/C	2:125515121	ENSBTAG00000002727	ENSBTAT00000003535	Transcript	missense_variant	2329	2106	702	D/E	gaC/gaG	rs475249826	C	C:0.55	NA	NA
2_125527911_C/T	2:125527911	ENSBTAG00000002727	ENSBTAT00000003535	Transcript	missense_variant	1541	1318	440	V/M	Gtg/Atg	rs433477816	T	T:0.5	NA	NA
2_125528121_A/G	2:125528121	ENSBTAG00000002727	ENSBTAT00000003535	Transcript	missense_variant	1331	1108	370	F/L	Ttc/Ctc	rs445473689	G	G:0.5	NA	NA
2_125600562_A/G	2:125600562	ENSBTAG00000003676	ENSBTAT00000004790	Transcript	missense_variant	23	23	8	Q/R	cAg/cGg	rs211571366	G	G:0.7	NA	NA
2_125698831_C/T	2:125698831	ENSBTAG00000002363	ENSBTAT00000063922	Transcript	missense_variant	1656	1339	447	V/M	Gtg/Atg	rs208371392	T	T:0.7	NA	NA
2_125830583_A/G	2:125830583	ENSBTAG00000009937	ENSBTAT00000046159	Transcript	missense_variant	674	674	225	E/G	gAa/gGa	rs381748888	G	NA	NA	NA
2_125830583_A/G	2:125830583	ENSBTAG00000009937	ENSBTAT00000013110	Transcript	missense_variant	809	809	270	E/G	gAa/gGa	rs381748888	G	NA	NA	NA
2_125976770_G/A	2:125976770	ENSBTAG00000008800	ENSBTAT00000011592	Transcript	missense_variant	1168	1168	390	P/S	Cca/Tca	rs208188438	A	A:0.6	NA	NA
2_125986847_T/C	2:125986847	ENSBTAG00000012997	ENSBTAT00000017279	Transcript	missense_variant,splice_region_variant	1064	874	292	T/A	Acc/Gcc	rs109710286	C	C:0.6	C:0.45	C:0.2
2_125987031_T/G	2:125987031	ENSBTAG00000012997	ENSBTAT00000017279	Transcript	missense_variant	963	773	258	E/A	gAg/gCg	rs135733266	G	G:0.6	G:0.5	G:0.15
2_126058895_A/G	2:126058895	ENSBTAG00000006223	ENSBTAT00000008171	Transcript	missense_variant	1814	1784	595	L/P	cTg/cCg	rs109330796	G	G:0.9	G:1	G:1
2_126065482_C/T	2:126065482	ENSBTAG00000006223	ENSBTAT00000008171	Transcript	missense_variant	323	293	98	C/Y	tGt/tAt	rs384858771	T	NA	NA	NA
2_71099168_T/C	2:71099168	ENSBTAG00000018473	ENSBTAT00000024586	Transcript	missense_variant	38	38	13	L/S	tTg/tCg	rs210272832	C	C:0.9	NA	NA
2_71115743_G/A	2:71115743	ENSBTAG00000018473	ENSBTAT00000024586	Transcript	missense_variant	226	226	76	E/K	Gag/Aag	rs210127948	A	A:0.9	NA	NA
2_71115767_C/G	2:71115767	ENSBTAG00000018473	ENSBTAT00000024586	Transcript	missense_variant	250	250	84	P/A	Ccc/Gcc	rs210518866	G	G:0.9	NA	NA
2_71115795_T/C	2:71115795	ENSBTAG00000018473	ENSBTAT00000024586	Transcript	missense_variant	278	278	93	L/P	cTc/cCc	rs208660713	C	C:0.9	NA	NA
2_71115816_A/T	2:71115816	ENSBTAG00000018473	ENSBTAT00000024586	Transcript	missense_variant	299	299	100	Q/L	cAg/cTg	rs209557929	T	T:0.9	NA	NA
2_71117099_A/G	2:71117099	ENSBTAG00000018473	ENSBTAT00000024586	Transcript	missense_variant,splice_region_variant	346	346	116	I/V	Atc/Gtc	rs134146666	G	G:1	G:0.85	G:0.4
5_48781846_G/A	5:48781846	ENSBTAG00000039435	ENSBTAT00000053178	Transcript	missense_variant	1994	1994	665	T/I	aCa/aTa	rs208578987	A	A:0.2	A:0.1	NA
5_48998345_C/T	5:48998345	ENSBTAG00000014758	ENSBTAT00000019636	Transcript	missense_variant	1067	749	250	A/V	gCc/gTc	rs109257711	T	T:0.75	T:0.1	NA
5_48998345_C/T	5:48998345	ENSBTAG00000014758	ENSBTAT00000045118	Transcript	missense_variant	824	506	169	A/V	gCc/gTc	rs109257711	T	T:0.75	T:0.1	NA
5_49181886_C/T	5:49181886	ENSBTAG00000011352	ENSBTAT00000015086	Transcript	missense_variant	2495	2495	832	R/K	aGg/aAg	rs209672728	T	T:0.85	T:0.5	T:0.55
5_49181918_G/T	5:49181918	ENSBTAG00000011352	ENSBTAT00000015086	Transcript	missense_variant	2463	2463	821	F/L	ttC/ttA	rs208057837	T	T:0.85	T:0.55	T:0.55
5_49185937_G/A	5:49185937	ENSBTAG00000011352	ENSBTAT00000015086	Transcript	missense_variant	1808	1808	603	S/F	tCt/tTt	rs109860887	A	A:1	A:1	A:1
7_31746835_A/C	7:31746835	ENSBTAG00000013184	ENSBTAT00000043775	Transcript	missense_variant	2191	2120	707	N/T	aAt/aCt	rs442294304	C	C:0.6	C:0.1	NA
7_31746835_A/C	7:31746835	ENSBTAG00000013184	ENSBTAT00000017545	Transcript	missense_variant	2038	1967	656	N/T	aAt/aCt	rs442294304	C	C:0.6	C:0.1	NA
7_31748136_G/A	7:31748136	ENSBTAG00000013184	ENSBTAT00000017545	Transcript	missense_variant	2217	2146	716	V/I	Gta/Ata	rs136343587	A	C:0.6	A:0.1	NA
7_31748136_G/A	7:31748136	ENSBTAG00000013184	ENSBTAT00000043775	Transcript	missense_variant	2370	2299	767	V/I	Gta/Ata	rs136343587	A	C:0.6	A:0.1	NA
7_51944704_G/A	7:51944704	ENSBTAG00000046926	ENSBTAT00000063044	Transcript	missense_variant	41	41	14	G/E	gGg/gAg	rs132794795	A	A:0.95	A:0.4	NA
7_51944875_C/T	7:51944875	ENSBTAG00000046926	ENSBTAT00000063044	Transcript	missense_variant	167	167	56	T/M	aCg/aTg	rs208282833	T	T:0.95	T:0.4	NA
7_51945104_T/C	7:51945104	ENSBTAG00000046926	ENSBTAT00000063044	Transcript	missense_variant	395	395	132	M/T	aTg/aCg	rs211659192	C	C:0.95	C:0.35	NA
7_51945218_C/T	7:51945218	ENSBTAG00000046926	ENSBTAT00000063044	Transcript	missense_variant	509	509	170	P/L	cCg/cTg	rs209781061	T	T:0.95	T:0.4	NA
7_52291864_T/C	7:52291864	ENSBTAG00000030520	ENSBTAT00000043067	Transcript	missense_variant	1717	1717	573	T/A	Acc/Gcc	rs109468555	C	C:1	C:0.65	C:0.1
7_52291900_T/C	7:52291900	ENSBTAG00000030520	ENSBTAT00000043067	Transcript	missense_variant	1681	1681	561	I/V	Att/Gtt	rs472032160	C	C:0.9	C:0.45	NA
7_52349789_T/C	7:52349789	ENSBTAG00000030518	ENSBTAT00000043062	Transcript	missense_variant	151	100	34	M/V	Atg/Gtg	rs210690249	C	C:0.9	C:0.3	NA
7_52364928_G/T	7:52364928	ENSBTAG00000002296	ENSBTAT00000002962	Transcript	missense_variant	754	601	201	L/I	Ctc/Atc	rs520476700	T	T:0.9	T:0.3	NA
7_52670009_G/A	7:52670009	ENSBTAG00000000238	ENSBTAT00000000293	Transcript	missense_variant	199	199	67	V/M	Gtg/Atg	rs207507625	A	A:0.916667	A:0.4	NA
7_52680959_C/G	7:52680959	ENSBTAG00000000238	ENSBTAT00000000293	Transcript	missense_variant	1161	1161	387	D/E	gaC/gaG	rs209620964	G	NA	NA	G:1
7_52680959_C/G	7:52680959	ENSBTAG00000000238	ENSBTAT00000064724	Transcript	missense_variant	726	726	242	D/E	gaC/gaG	rs209620964	G	NA	NA	G:1
7_53246303_G/A	7:53246303	ENSBTAG00000021775	ENSBTAT00000029024	Transcript	missense_variant	1052	1052	351	R/Q	cGg/cAg	rs477927215	A	NA	A:0.15	NA
7_53247269_C/G	7:53247269	ENSBTAG00000021775	ENSBTAT00000029024	Transcript	missense_variant	1547	1547	516	A/G	gCa/gGa	rs209234773	G	G:0.9	G:0.4	NA
7_53250424_G/C	7:53250424	ENSBTAG00000021775	ENSBTAT00000029024	Transcript	missense_variant	2086	2086	696	V/L	Gta/Cta	rs211122811	C	C:1	C:1	C:1
7_53254089_A/G	7:53254089	ENSBTAG00000021775	ENSBTAT00000029024	Transcript	missense_variant	2798	2798	933	N/S	aAt/aGt	rs209237116	G	G:0.9	G:0.35	NA
9_73985490_A/G	9:73985490	ENSBTAG00000007975	ENSBTAT00000010485	Transcript	missense_variant	976	953	318	I/T	aTt/aCt	rs721099367	G	G:0.5	NA	NA
9_73987678_A/G	9:73987678	ENSBTAG00000007975	ENSBTAT00000010485	Transcript	missense_variant	742	719	240	M/T	aTg/aCg	rs110524770	G	G:0.55	G:0.2	NA

## Sheet: splice_region_SNP
variant	chr:position	Gene	Feature	Feature_type	Consequence	cDNA_position	CDS_position	Protein_position	Amino_acids	Codons	Existing_variation_dbSNP	ALT_EASZ	Alternative_allele_EXOME:Frequency	Alternative _allele_N'Dama:Frequency	Alternative_allele_Muturu:Frequency
12_21155623_T/G	12:21155623	ENSBTAG00000008053	ENSBTAT00000050735	Transcript	splice_region_variant,synonymous_variant	335	204	68	P	ccT/ccG	rs452416429	G	G:0.1	NA	NA
12_21280134_G/A	12:21280134	ENSBTAG00000016109	ENSBTAT00000021443	Transcript	splice_region_variant,intron_variant	-	-	-	-	-	rs525123833	A	A:0.6	A:0.05	NA
12_21281715_C/T	12:21281715	ENSBTAG00000016109	ENSBTAT00000021443	Transcript	splice_region_variant,intron_variant	-	-	-	-	-	rs385702642	T	T:0.6	T:0.05	NA
13_48112642_A/G	13:48112642	ENSBTAG00000008293	ENSBTAT00000010913	Transcript	splice_region_variant,intron_variant	-	-	-	-	-	rs210769371	G	G:0.7	G:0.4	NA
19_27038195_T/C	19:27038195	ENSBTAG00000001349	ENSBTAT00000001780	Transcript	splice_region_variant,intron_variant	-	-	-	-	-	rs41903339	C	C:1	C:0.85	C:0.1
19_27042866_A/G	19:27042866	ENSBTAG00000001349	ENSBTAT00000001780	Transcript	splice_region_variant,intron_variant	-	-	-	-	-	rs41903331	G	G:1	G:1	G:1
19_27042868_C/G	19:27042868	ENSBTAG00000001349	ENSBTAT00000001780	Transcript	splice_region_variant,intron_variant	-	-	-	-	-	rs208652774	G	G:1	G:0.35	NA
19_27077632_C/T	19:27077632	ENSBTAG00000005534	ENSBTAT00000007278	Transcript	splice_region_variant,intron_variant	-	-	-	-	-	rs41909912	T	T:1	T:0.95	T:1
19_27119157_A/G	19:27119157	ENSBTAG00000004908	ENSBTAT00000045415	Transcript	splice_region_variant,intron_variant	-	-	-	-	-	rs109866680	G	G:1	G:0.4	NA
19_39396765_G/T	19:39396765	ENSBTAG00000011280	ENSBTAT00000043249	Transcript	missense_variant,splice_region_variant	853	633	211	H/Q	caC/caA	rs384771718	T	T:0.0555556	T:0.55	T:0.7
19_39416730_G/A	19:39416730	ENSBTAG00000006586	ENSBTAT00000008650	Transcript	splice_region_variant,intron_variant	-	-	-	-	-	rs109008188	A	A:0.85	A:0.4	A:0.25
19_40511306_T/G	19:40511306	ENSBTAG00000013236	ENSBTAT00000061441	Transcript	splice_region_variant,intron_variant	-	-	-	-	-	rs468555448	G	G:0.85	G:0.3	NA
19_40541245_G/A	19:40541245	ENSBTAG00000013238	ENSBTAT00000002005	Transcript	splice_region_variant,intron_variant	-	-	-	-	-	rs432859394	A	A:0.85	A:0.35	NA
19_40968127_T/C	19:40968127	ENSBTAG00000021461	ENSBTAT00000028608	Transcript	splice_region_variant,intron_variant	-	-	-	-	-	rs519791592	C	NA	C:0.2	NA
19_40987774_A/G	19:40987774	ENSBTAG00000021468	ENSBTAT00000028616	Transcript	splice_region_variant,intron_variant	-	-	-	-	-	rs521455810	G	G:0.7	G:0.05	NA
19_40991405_C/T	19:40991405	ENSBTAG00000021468	ENSBTAT00000028616	Transcript	splice_region_variant,intron_variant	-	-	-	-	-	rs524293148	T	T:0.9	T:0.3	NA
19_40993659_A/G	19:40993659	ENSBTAG00000021468	ENSBTAT00000028616	Transcript	splice_region_variant,intron_variant	-	-	-	-	-	rs207786992	G	G:0.888889	G:0.3	NA
19_41104348_G/C	19:41104348	ENSBTAG00000006250	ENSBTAT00000008203	Transcript	splice_region_variant,intron_variant	-	-	-	-	-	rs43721168	C	NA	C:0.35	NA
19_41196254_G/A	19:41196254	ENSBTAG00000010384	ENSBTAT00000013706	Transcript	splice_region_variant,intron_variant	-	-	-	-	-	rs482765502	A	A:0.45	A:0.15	NA
19_41283713_C/T	19:41283713	ENSBTAG00000019262	ENSBTAT00000061367	Transcript	splice_region_variant,synonymous_variant	4083	4083	1361	P	ccG/ccA	rs476898015	T	T:0.95	T:0.35	NA
19_41293508_G/A	19:41293508	ENSBTAG00000019262	ENSBTAT00000061367	Transcript	splice_region_variant,intron_variant	-	-	-	-	-	rs448649847	A	A:0.65	A:0.35	NA
19_41298850_A/G	19:41298850	ENSBTAG00000019262	ENSBTAT00000061367	Transcript	splice_region_variant,intron_variant	-	-	-	-	-	rs476634418	G	G:0.5	G:0.15	NA
19_42890832_A/G	19:42890832	ENSBTAG00000044019	ENSBTAT00000061193	Transcript	splice_region_variant,intron_variant	-	-	-	-	-	rs211108888	G	G:0.8	G:0.35	G:0.2
19_42893839_G/C	19:42893839	ENSBTAG00000044019	ENSBTAT00000061193	Transcript	splice_region_variant,intron_variant	-	-	-	-	-	rs207799702	C	C:0.75	C:0.05	NA
19_42924516_A/G	19:42924516	ENSBTAG00000001195	ENSBTAT00000005335	Transcript	splice_donor_variant	-	-	-	-	-	rs377779402	G	G:0.35	G:0.1	NA
19_43073210_C/T	19:43073210	ENSBTAG00000021523	ENSBTAT00000028687	Transcript	splice_region_variant,intron_variant	-	-	-	-	-	rs211597990	T	T:0.8	T:0.1	NA
19_43086901_G/A	19:43086901	ENSBTAG00000021523	ENSBTAT00000028687	Transcript	splice_region_variant,synonymous_variant	463	276	92	S	agC/agT	rs381129526	A	A:0.65	A:0.1	NA
19_43161553_A/G	19:43161553	ENSBTAG00000039684	ENSBTAT00000055460	Transcript	splice_region_variant,intron_variant	-	-	-	-	-	rs720790596	G	NA	NA	NA
19_43161553_A/G	19:43161553	ENSBTAG00000039684	ENSBTAT00000061251	Transcript	splice_region_variant,intron_variant	-	-	-	-	-	rs720790596	G	NA	NA	NA
19_43232715_A/G	19:43232715	ENSBTAG00000019218	ENSBTAT00000046135	Transcript	splice_region_variant,intron_variant	-	-	-	-	-	rs382772154	G	G:0.9	G:0.1	NA
19_43232715_A/G	19:43232715	ENSBTAG00000019218	ENSBTAT00000025588	Transcript	splice_region_variant,intron_variant	-	-	-	-	-	rs382772154	G	G:0.9	G:0.1	NA
19_43319271_T/G	19:43319271	ENSBTAG00000048152	ENSBTAT00000064686	Transcript	splice_region_variant,synonymous_variant	702	606	202	V	gtT/gtG	rs134582220	G	G:0.95	G:1	G:0.888889
19_43319693_G/A	19:43319693	ENSBTAG00000048152	ENSBTAT00000064686	Transcript	splice_region_variant,synonymous_variant	792	696	232	V	gtG/gtA	rs41577541	A	NA	NA	NA
2_125406902_T/C	2:125406902	ENSBTAG00000026660	ENSBTAT00000037998	Transcript	splice_region_variant,intron_variant	-	-	-	-	-	rs210159335	C	C:0.75	NA	NA
2_125426515_T/G	2:125426515	ENSBTAG00000021525	ENSBTAT00000028686	Transcript	splice_region_variant,intron_variant	-	-	-	-	-	rs211243058	G	G:0.75	NA	NA
2_125517206_G/A	2:125517206	ENSBTAG00000002727	ENSBTAT00000003535	Transcript	splice_region_variant,intron_variant	-	-	-	-	-	rs475354649	A	A:0.5	NA	NA
2_125532331_A/G	2:125532331	ENSBTAG00000002727	ENSBTAT00000003535	Transcript	splice_region_variant,intron_variant	-	-	-	-	-	rs471409037	G	G:0.45	NA	NA
2_125830376_T/C	2:125830376	ENSBTAG00000009937	ENSBTAT00000046159	Transcript	splice_region_variant,intron_variant	-	-	-	-	-	rs378435836	C	NA	C:0.4	NA
2_125922577_C/T	2:125922577	ENSBTAG00000043989	ENSBTAT00000061546	Transcript	splice_region_variant,synonymous_variant	360	360	120	F	ttC/ttT	rs209952019	T	T:0.6	NA	NA
2_125986847_T/C	2:125986847	ENSBTAG00000012997	ENSBTAT00000017279	Transcript	missense_variant,splice_region_variant	1064	874	292	T/A	Acc/Gcc	rs109710286	C	C:0.6	C:0.45	C:0.2
2_126046457_G/C	2:126046457	ENSBTAG00000006225	ENSBTAT00000008174	Transcript	splice_region_variant,intron_variant	-	-	-	-	-	rs462336768	C	C:0.55	C:0.05	NA
2_71117099_A/G	2:71117099	ENSBTAG00000018473	ENSBTAT00000024586	Transcript	missense_variant,splice_region_variant	346	346	116	I/V	Atc/Gtc	rs134146666	G	G:1	G:0.85	G:0.4
2_71128544_A/G	2:71128544	ENSBTAG00000018473	ENSBTAT00000024586	Transcript	splice_region_variant,intron_variant	-	-	-	-	-	rs469606353	G	G:0.9	NA	NA
7_51869796_G/A	7:51869796	ENSBTAG00000014182	ENSBTAT00000018863	Transcript	splice_region_variant,intron_variant	-	-	-	-	-	rs210410821	A	A:1	A:0.35	NA
7_51990055_C/T	7:51990055	ENSBTAG00000033747	ENSBTAT00000047926	Transcript	splice_region_variant,synonymous_variant	480	357	119	R	agG/agA	rs209661724	T	T:0.9	T:0.4	NA
7_52236561_G/A	7:52236561	ENSBTAG00000006756	ENSBTAT00000057156	Transcript	splice_region_variant,intron_variant	-	-	-	-	-	rs439922742	A	NA	A:0.4	NA
7_52277277_C/G	7:52277277	ENSBTAG00000010798	ENSBTAT00000010823	Transcript	splice_region_variant,intron_variant	-	-	-	-	-	rs210779540	G	G:0.9	G:0.35	NA
7_52298800_A/G	7:52298800	ENSBTAG00000017957	ENSBTAT00000023876	Transcript	splice_region_variant,intron_variant	-	-	-	-	-	rs110024801	G	G:1	G:0.6	G:0.4
7_52348591_G/A	7:52348591	ENSBTAG00000030518	ENSBTAT00000043062	Transcript	splice_region_variant,synonymous_variant	291	240	80	D	gaC/gaT	rs210625071	A	A:0.9	A:0.3	NA
7_52674280_C/T	7:52674280	ENSBTAG00000000238	ENSBTAT00000000293	Transcript	splice_region_variant,synonymous_variant	843	843	281	S	agC/agT	rs516379340	T	T:0.888889	T:0.4	NA
7_53252997_A/G	7:53252997	ENSBTAG00000021775	ENSBTAT00000029024	Transcript	splice_region_variant,intron_variant	-	-	-	-	-	rs443845561	G	G:0.9	G:0.4	NA
7_53253196_T/C	7:53253196	ENSBTAG00000021775	ENSBTAT00000029024	Transcript	splice_region_variant,intron_variant	-	-	-	-	-	rs109550070	C	C:0.9	C:0.55	C:0.45

## Sheet: frameshift
variant	chr:position	Gene	Feature	Feature_type	Consequence	cDNA_position	CDS_position	Protein_position	Amino_acids	Codons	Existing_variation	Alternative_allele_EXOME:Frequency	Alternative _allele_N'Dama:Frequency	Alternative_allele_Muturu:Frequency
5_48781557_-/A	5:48781556-48781557	ENSBTAG00000039435	ENSBTAT00000053178	Transcript	frameshift_variant	2036-2037	2036-2037	679	L/FX	tta/ttTa	rs382372463	NA	NA	NA
7_53242103_-/G	7:53242102-53242103	ENSBTAG00000021775	ENSBTAT00000029024	Transcript	frameshift_variant,splice_region_variant,intron_variant	87-88	87-88	29-30	-/X	-/G	rs381920344	G:1	G:1	G:1

## Sheet: splice_region_indel
variant	chr:position	Gene	Feature	Feature_type	Consequence	cDNA_position	CDS_position	Protein_position	Amino_acids	Codons	Existing_variation	Alternative_allele_EXOME:Frequency	Alternative _allele_N'Dama:Frequency	Alternative_allele_Muturu:Frequency
7_53242103_-/G	7:53242102-53242103	ENSBTAG00000021775	ENSBTAT00000029024	Transcript	frameshift_variant,splice_region_variant,intron_variant	87-88	87-88	29-30	-/X	-/G	rs381920344	NA	NA	NA
2_125785172_A/-	2:125785172	ENSBTAG00000027051	ENSBTAT00000038757	Transcript	splice_region_variant,5_prime_UTR_variant	70	-	-	-	-	rs518352399	NA	NA	NA
