# Supplementary material for: Signatures of Selection for Environmental Adaptation and Zebu × Taurine Hybrid Fitness in East African Shorthorn Zebu
Source: Front Genet. 2017 Jun 8;8:68. doi: 10.3389/fgene.2017.00068 (PMC5462927; doi:10.3389/fgene.2017.00068)
Supplement: Supplementary file 6 [file Table15.XLSX]

## Sheet: zebu_missense_SNP
Supplementary Table S15: the origin (zebu or taurine) of the missense SNPs, splice region SNPs, frameshift indels and splice region indels
variant	chr:position	Gene	Feature	Feature_type	Consequence	cDNA_position	CDS_position	Protein_position	Amino_acids	Codons	Existing_variation_dbSNP	ALT_EASZ	Alternative_allele_EXOME:Frequency	Alternative _allele_N'Dama:Frequency	Alternative_allele_Muturu:Frequency
11_75362937_G/A	11:75362937	ENSBTAG00000021969	ENSBTAT00000043605	Transcript	missense_variant	1324	800	267	P/L	cCg/cTg	rs520382905	A	A:0.75	NA	NA
12_29243223_A/C	12:29243223	ENSBTAG00000015132	ENSBTAT00000020135	Transcript	missense_variant	1375	1375	459	C/G	Tgc/Ggc	rs208744531	C	C:0.4	NA	NA
12_29280777_T/C	12:29280777	ENSBTAG00000015132	ENSBTAT00000020135	Transcript	missense_variant	56	56	19	N/S	aAt/aGt	rs209732009	C	C:0.65	NA	NA
19_40707862_C/T	19:40707862	ENSBTAG00000011732	ENSBTAT00000034874	Transcript	missense_variant	432	418	140	V/M	Gtg/Atg	rs526770603	T	T:0.05	NA	NA
19_42948514_G/C	19:42948514	ENSBTAG00000000666	ENSBTAT00000000876	Transcript	missense_variant	697	697	233	P/A	Ccc/Gcc	rs208379505	C	C:0.5	NA	NA
19_43155768_G/A	19:43155768	ENSBTAG00000039684	ENSBTAT00000055460	Transcript	missense_variant	680	545	182	T/I	aCt/aTt	rs482845231	A	A:0.3	NA	NA
2_125435110_T/C	2:125435110	ENSBTAG00000048228	ENSBTAT00000066135	Transcript	missense_variant	184	19	7	F/L	Ttt/Ctt	rs209168893 (tuli and beef tau)	C	C:0.75	NA	NA
2_125435315_T/C	2:125435315	ENSBTAG00000048228	ENSBTAT00000066135	Transcript	missense_variant	389	224	75	V/A	gTc/gCc	rs209433750 (tuli and beef tau)	C	C:0.75	NA	NA
2_125435342_T/C	2:125435342	ENSBTAG00000048228	ENSBTAT00000066135	Transcript	missense_variant	416	251	84	V/A	gTc/gCc	rs210602868 (tuli and beef tau)	C	C:0.611111	NA	NA
2_125435363_T/C	2:125435363	ENSBTAG00000048228	ENSBTAT00000066135	Transcript	missense_variant	437	272	91	L/P	cTg/cCg	rs208271601 (tuli and beef tau)	C	C:0.65	NA	NA
2_125473190_T/C	2:125473190	ENSBTAG00000003788	ENSBTAT00000032060	Transcript	missense_variant	375	364	122	I/V	Ata/Gta	rs20766989(tuli and beef tau)	C	C:0.75	NA	NA
2_125515121_G/C	2:125515121	ENSBTAG00000002727	ENSBTAT00000003535	Transcript	missense_variant	2329	2106	702	D/E	gaC/gaG	rs475249826 (Gir) (Gir and beef tau)	C	C:0.55	NA	NA
2_125527911_C/T	2:125527911	ENSBTAG00000002727	ENSBTAT00000003535	Transcript	missense_variant	1541	1318	440	V/M	Gtg/Atg	rs433477816 (Gir and beef tau)	T	T:0.5	NA	NA
2_125528121_A/G	2:125528121	ENSBTAG00000002727	ENSBTAT00000003535	Transcript	missense_variant	1331	1108	370	F/L	Ttc/Ctc	rs445473689(Gir and beef tau)	G	G:0.5	NA	NA
2_125600562_A/G	2:125600562	ENSBTAG00000003676	ENSBTAT00000004790	Transcript	missense_variant	23	23	8	Q/R	cAg/cGg	rs211571366 (tuli and beef tau)	G	G:0.7	NA	NA
2_125698831_C/T	2:125698831	ENSBTAG00000002363	ENSBTAT00000063922	Transcript	missense_variant	1656	1339	447	V/M	Gtg/Atg	rs208371392(tuli and beef tau)	T	T:0.7	NA	NA
2_125976770_G/A	2:125976770	ENSBTAG00000008800	ENSBTAT00000011592	Transcript	missense_variant	1168	1168	390	P/S	Cca/Tca	rs208188438 (tuli and beef tau)	A	A:0.6	NA	NA
2_71099168_T/C	2:71099168	ENSBTAG00000018473	ENSBTAT00000024586	Transcript	missense_variant	38	38	13	L/S	tTg/tCg	rs210272832 (africander and beef tau)	C	C:0.9	NA	NA
2_71115743_G/A	2:71115743	ENSBTAG00000018473	ENSBTAT00000024586	Transcript	missense_variant	226	226	76	E/K	Gag/Aag	rs210127948 (africander and beef tau)	A	A:0.9	NA	NA
2_71115767_C/G	2:71115767	ENSBTAG00000018473	ENSBTAT00000024586	Transcript	missense_variant	250	250	84	P/A	Ccc/Gcc	rs210518866 (africander and beef tau)	G	G:0.9	NA	NA
2_71115795_T/C	2:71115795	ENSBTAG00000018473	ENSBTAT00000024586	Transcript	missense_variant	278	278	93	L/P	cTc/cCc	rs208660713(africander and beef tau)	C	C:0.9	NA	NA
2_71115816_A/T	2:71115816	ENSBTAG00000018473	ENSBTAT00000024586	Transcript	missense_variant	299	299	100	Q/L	cAg/cTg	rs209557929(africander and beef tau)	T	T:0.9	NA	NA
9_73985490_A/G	9:73985490	ENSBTAG00000007975	ENSBTAT00000010485	Transcript	missense_variant	976	953	318	I/T	aTt/aCt	rs721099367(beef tau_	G	G:0.5	NA	NA

## Sheet: taurine_missense_SNP
variant	chr:position	Gene	Feature	Feature_type	Consequence	cDNA_position	CDS_position	Protein_position	Amino_acids	Codons	Existing_variation_dbSNP	ALT_EASZ	Alternative_allele_EXOME:Frequency	Alternative _allele_N'Dama:Frequency	Alternative_allele_Muturu:Frequency
11_75320231_A/G	11:75320231	ENSBTAG00000021969	ENSBTAT00000043605	Transcript	missense_variant	1498	974	325	V/A	gTg/gCg	rs109373791	G	G:1	G:1	G:1
19_27051163_T/C	19:27051163	ENSBTAG00000008593	ENSBTAT00000011332	Transcript	missense_variant	325	325	109	S/P	Tca/Cca	rs41641003	C	C:1	C:0.833333	C:0.15
19_27064636_T/C	19:27064636	ENSBTAG00000008591	ENSBTAT00000011330	Transcript	missense_variant	2707	2707	903	S/P	Tcg/Ccg	rs208782875	C	C:1	C:1	C:1
19_39396765_G/T	19:39396765	ENSBTAG00000011280	ENSBTAT00000043249	Transcript	missense_variant,splice_region_variant	853	633	211	H/Q	caC/caA	rs384771718	T	T:0.0555556	T:0.55	T:0.7
19_41116670_A/G	19:41116670	ENSBTAG00000015232	ENSBTAT00000020265	Transcript	missense_variant	893	893	298	H/R	cAt/cGt	rs43721165	G	G:1	G:1	G:1
19_9551769_G/T	19:9551769	ENSBTAG00000020119	ENSBTAT00000026797	Transcript	missense_variant	2170	2170	724	P/T	Cca/Aca	rs211243274	T	T:0.583333	T:0.55	T:0.45
2_125986847_T/C	2:125986847	ENSBTAG00000012997	ENSBTAT00000017279	Transcript	missense_variant,splice_region_variant	1064	874	292	T/A	Acc/Gcc	rs109710286	C	C:0.6	C:0.45	C:0.2
2_125987031_T/G	2:125987031	ENSBTAG00000012997	ENSBTAT00000017279	Transcript	missense_variant	963	773	258	E/A	gAg/gCg	rs135733266	G	G:0.6	G:0.5	G:0.15
2_126058895_A/G	2:126058895	ENSBTAG00000006223	ENSBTAT00000008171	Transcript	missense_variant	1814	1784	595	L/P	cTg/cCg	rs109330796	G	G:0.9	G:1	G:1
2_71117099_A/G	2:71117099	ENSBTAG00000018473	ENSBTAT00000024586	Transcript	missense_variant,splice_region_variant	346	346	116	I/V	Atc/Gtc	rs134146666	G	G:1	G:0.85	G:0.4
5_49181886_C/T	5:49181886	ENSBTAG00000011352	ENSBTAT00000015086	Transcript	missense_variant	2495	2495	832	R/K	aGg/aAg	rs209672728	T	T:0.85	T:0.5	T:0.55
5_49181918_G/T	5:49181918	ENSBTAG00000011352	ENSBTAT00000015086	Transcript	missense_variant	2463	2463	821	F/L	ttC/ttA	rs208057837	T	T:0.85	T:0.55	T:0.55
5_49185937_G/A	5:49185937	ENSBTAG00000011352	ENSBTAT00000015086	Transcript	missense_variant	1808	1808	603	S/F	tCt/tTt	rs109860887	A	A:1	A:1	A:1
7_52291864_T/C	7:52291864	ENSBTAG00000030520	ENSBTAT00000043067	Transcript	missense_variant	1717	1717	573	T/A	Acc/Gcc	rs109468555	C	C:1	C:0.65	C:0.1
7_53250424_G/C	7:53250424	ENSBTAG00000021775	ENSBTAT00000029024	Transcript	missense_variant	2086	2086	696	V/L	Gta/Cta	rs211122811	C	C:1	C:1	C:1

## Sheet: zebu_splice_SNP
variant	chr:position	Gene	Feature	Feature_type	Consequence	cDNA_position	CDS_position	Protein_position	Amino_acids	Codons	Existing_variation_dbSNP	ALT_EASZ	Alternative_allele_EXOME:Frequency	Alternative _allele_N'Dama:Frequency	Alternative_allele_Muturu:Frequency
12_21155623_T/G	12:21155623	ENSBTAG00000008053	ENSBTAT00000050735	Transcript	splice_region_variant,synonymous_variant	335	204	68	P	ccT/ccG	rs452416429	G	G:0.1	NA	NA
2_125406902_T/C	2:125406902	ENSBTAG00000026660	ENSBTAT00000037998	Transcript	splice_region_variant,intron_variant	-	-	-	-	-	rs210159335	C	C:0.75	NA	NA
2_125426515_T/G	2:125426515	ENSBTAG00000021525	ENSBTAT00000028686	Transcript	splice_region_variant,intron_variant	-	-	-	-	-	rs211243058	G	G:0.75	NA	NA
2_125517206_G/A	2:125517206	ENSBTAG00000002727	ENSBTAT00000003535	Transcript	splice_region_variant,intron_variant	-	-	-	-	-	rs475354649	A	A:0.5	NA	NA
2_125532331_A/G	2:125532331	ENSBTAG00000002727	ENSBTAT00000003535	Transcript	splice_region_variant,intron_variant	-	-	-	-	-	rs471409037	G	G:0.45	NA	NA
2_125922577_C/T	2:125922577	ENSBTAG00000043989	ENSBTAT00000061546	Transcript	splice_region_variant,synonymous_variant	360	360	120	F	ttC/ttT	rs209952019	T	T:0.6	NA	NA
2_71128544_A/G	2:71128544	ENSBTAG00000018473	ENSBTAT00000024586	Transcript	splice_region_variant,intron_variant	-	-	-	-	-	rs469606353	G	G:0.9	NA	NA

## Sheet: taurine_splice_SNP
variant	chr:position	Gene	Feature	Feature_type	Consequence	cDNA_position	CDS_position	Protein_position	Amino_acids	Codons	Existing_variation_dbSNP	ALT_EASZ	Alternative_allele_EXOME:Frequency	Alternative _allele_N'Dama:Frequency	Alternative_allele_Muturu:Frequency
19_27038195_T/C	19:27038195	ENSBTAG00000001349	ENSBTAT00000001780	Transcript	splice_region_variant,intron_variant	-	-	-	-	-	rs41903339	C	C:1	C:0.85	C:0.1
19_27042866_A/G	19:27042866	ENSBTAG00000001349	ENSBTAT00000001780	Transcript	splice_region_variant,intron_variant	-	-	-	-	-	rs41903331	G	G:1	G:1	G:1
19_27077632_C/T	19:27077632	ENSBTAG00000005534	ENSBTAT00000007278	Transcript	splice_region_variant,intron_variant	-	-	-	-	-	rs41909912	T	T:1	T:0.95	T:1
19_39396765_G/T	19:39396765	ENSBTAG00000011280	ENSBTAT00000043249	Transcript	missense_variant,splice_region_variant	853	633	211	H/Q	caC/caA	rs384771718	T	T:0.0555556	T:0.55	T:0.7
19_39416730_G/A	19:39416730	ENSBTAG00000006586	ENSBTAT00000008650	Transcript	splice_region_variant,intron_variant	-	-	-	-	-	rs109008188	A	A:0.85	A:0.4	A:0.25
19_42890832_A/G	19:42890832	ENSBTAG00000044019	ENSBTAT00000061193	Transcript	splice_region_variant,intron_variant	-	-	-	-	-	rs211108888	G	G:0.8	G:0.35	G:0.2
19_43319271_T/G	19:43319271	ENSBTAG00000048152	ENSBTAT00000064686	Transcript	splice_region_variant,synonymous_variant	702	606	202	V	gtT/gtG	rs134582220	G	G:0.95	G:1	G:0.888889
2_125986847_T/C	2:125986847	ENSBTAG00000012997	ENSBTAT00000017279	Transcript	missense_variant,splice_region_variant	1064	874	292	T/A	Acc/Gcc	rs109710286	C	C:0.6	C:0.45	C:0.2
2_71117099_A/G	2:71117099	ENSBTAG00000018473	ENSBTAT00000024586	Transcript	missense_variant,splice_region_variant	346	346	116	I/V	Atc/Gtc	rs134146666	G	G:1	G:0.85	G:0.4
7_52298800_A/G	7:52298800	ENSBTAG00000017957	ENSBTAT00000023876	Transcript	splice_region_variant,intron_variant	-	-	-	-	-	rs110024801	G	G:1	G:0.6	G:0.4
7_53253196_T/C	7:53253196	ENSBTAG00000021775	ENSBTAT00000029024	Transcript	splice_region_variant,intron_variant	-	-	-	-	-	rs109550070	C	C:0.9	C:0.55	C:0.45

## Sheet: taurine_indel
variant	chr:position	Gene	Feature	Feature_type	Consequence	cDNA_position	CDS_position	Protein_position	Amino_acids	Codons	Existing_variation	Alternative_allele_EXOME:Frequency	Alternative _allele_N'Dama:Frequency	Alternative_allele_Muturu:Frequency
7_53242103_-/G	7:53242102-53242103	ENSBTAG00000021775	ENSBTAT00000029024	Transcript	frameshift_variant,splice_region_variant,intron_variant	87-88	87-88	29-30	-/X	-/G	rs381920344	G:1	G:1	G:1
