# Supplementary material for: Signatures of Selection for Environmental Adaptation and Zebu × Taurine Hybrid Fitness in East African Shorthorn Zebu
Source: Front Genet. 2017 Jun 8;8:68. doi: 10.3389/fgene.2017.00068 (PMC5462927; doi:10.3389/fgene.2017.00068)
Supplement: Supplementary file 7 [file Table16.XLSX]

## Sheet: SNPs
Supplementary table 16: SNPs and indels identified within the candidate genes selected in the overlapping genome-wide SNP and Hp candidate regions
variant	chr:position	Gene_ID	Gene	Feature	Feature_type	Consequence	cDNA_position	CDS_position	Protein_position	Amino_acids	Codons	Existing_variation_dbSNP
7_52306076_A/G	7:52306076	DNAJC18	ENSBTAG00000002286	ENSBTAT00000002952	Transcript	3_prime_UTR_variant	3498	-	-	-	-	rs210606796
7_52308912_A/G	7:52308912	DNAJC18	ENSBTAG00000002286	ENSBTAT00000002952	Transcript	intron_variant	-	-	-	-	-	rs459213978
7_52309995_T/C	7:52309995	DNAJC18	ENSBTAG00000002286	ENSBTAT00000002952	Transcript	intron_variant	-	-	-	-	-	rs209665807
7_52310248_T/C	7:52310248	DNAJC18	ENSBTAG00000002286	ENSBTAT00000002952	Transcript	intron_variant	-	-	-	-	-	rs110648031
7_52310479_A/C	7:52310479	DNAJC18	ENSBTAG00000002286	ENSBTAT00000002952	Transcript	intron_variant	-	-	-	-	-	rs110742988
7_52311312_C/T	7:52311312	DNAJC18	ENSBTAG00000002286	ENSBTAT00000002952	Transcript	intron_variant	-	-	-	-	-	rs110206002
7_52312937_T/C	7:52312937	DNAJC18	ENSBTAG00000002286	ENSBTAT00000002952	Transcript	intron_variant	-	-	-	-	-	rs133667892
7_52314021_C/A	7:52314021	DNAJC18	ENSBTAG00000002286	ENSBTAT00000002952	Transcript	intron_variant	-	-	-	-	-	rs109342761
7_52316819_A/G	7:52316819	DNAJC18	ENSBTAG00000002286	ENSBTAT00000002952	Transcript	intron_variant	-	-	-	-	-	rs208652332
7_52318255_A/T	7:52318255	DNAJC18	ENSBTAG00000002286	ENSBTAT00000002952	Transcript	intron_variant	-	-	-	-	-	-
7_52320002_T/C	7:52320002	DNAJC18	ENSBTAG00000002286	ENSBTAT00000002952	Transcript	intron_variant	-	-	-	-	-	rs465031099
7_52321102_T/G	7:52321102	DNAJC18	ENSBTAG00000002286	ENSBTAT00000002952	Transcript	intron_variant	-	-	-	-	-	rs136120284,rs800785197
7_52321945_T/C	7:52321945	DNAJC18	ENSBTAG00000002286	ENSBTAT00000002952	Transcript	intron_variant	-	-	-	-	-	rs453304695
7_52322386_A/T	7:52322386	DNAJC18	ENSBTAG00000002286	ENSBTAT00000002952	Transcript	intron_variant	-	-	-	-	-	rs524024519
7_52322532_T/C	7:52322532	DNAJC18	ENSBTAG00000002286	ENSBTAT00000002952	Transcript	intron_variant	-	-	-	-	-	rs515726294
7_52325583_T/C	7:52325583	DNAJC18	ENSBTAG00000002286	ENSBTAT00000002952	Transcript	intron_variant	-	-	-	-	-	rs378013265
7_52325892_G/T	7:52325892	DNAJC18	ENSBTAG00000002286	ENSBTAT00000002952	Transcript	intron_variant	-	-	-	-	-	rs718051685
7_52327607_A/G	7:52327607	DNAJC18	ENSBTAG00000002286	ENSBTAT00000002952	Transcript	intron_variant	-	-	-	-	-	rs468429882
7_52329514_C/G	7:52329514	DNAJC18	ENSBTAG00000002286	ENSBTAT00000002952	Transcript	intron_variant	-	-	-	-	-	rs438913582
7_52330659_T/C	7:52330659	DNAJC18	ENSBTAG00000002286	ENSBTAT00000002952	Transcript	intron_variant	-	-	-	-	-	rs520430442
7_52332057_T/G	7:52332057	DNAJC18	ENSBTAG00000002286	ENSBTAT00000002952	Transcript	intron_variant	-	-	-	-	-	rs382851147
7_52332313_A/C	7:52332313	DNAJC18	ENSBTAG00000002286	ENSBTAT00000002952	Transcript	intron_variant	-	-	-	-	-	rs525409615
7_52332488_T/C	7:52332488	DNAJC18	ENSBTAG00000002286	ENSBTAT00000002952	Transcript	intron_variant	-	-	-	-	-	rs444699097
7_52332784_T/C	7:52332784	DNAJC18	ENSBTAG00000002286	ENSBTAT00000002952	Transcript	intron_variant	-	-	-	-	-	rs517390103
7_52333180_C/G	7:52333180	DNAJC18	ENSBTAG00000002286	ENSBTAT00000002952	Transcript	intron_variant	-	-	-	-	-	rs109645524
7_52333556_C/T	7:52333556	DNAJC18	ENSBTAG00000002286	ENSBTAT00000002952	Transcript	intron_variant	-	-	-	-	-	rs135071839
7_52334239_T/G	7:52334239	DNAJC18	ENSBTAG00000002286	ENSBTAT00000002952	Transcript	intron_variant	-	-	-	-	-	rs110166277
7_52334294_T/C	7:52334294	DNAJC18	ENSBTAG00000002286	ENSBTAT00000002952	Transcript	intron_variant	-	-	-	-	-	rs465752122
7_52334625_T/C	7:52334625	DNAJC18	ENSBTAG00000002286	ENSBTAT00000002952	Transcript	intron_variant	-	-	-	-	-	rs479541688
7_52335089_C/G	7:52335089	DNAJC18	ENSBTAG00000002286	ENSBTAT00000002952	Transcript	intron_variant	-	-	-	-	-	rs464996568
7_52335888_A/G	7:52335888	DNAJC18	ENSBTAG00000002286	ENSBTAT00000002952	Transcript	intron_variant	-	-	-	-	-	rs211420344
7_52335918_C/T	7:52335918	DNAJC18	ENSBTAG00000002286	ENSBTAT00000002952	Transcript	intron_variant	-	-	-	-	-	rs208800389
7_52336420_T/G	7:52336420	DNAJC18	ENSBTAG00000002286	ENSBTAT00000002952	Transcript	intron_variant	-	-	-	-	-	rs467707820
7_52336462_C/T	7:52336462	DNAJC18	ENSBTAG00000002286	ENSBTAT00000002952	Transcript	intron_variant	-	-	-	-	-	rs109752636
7_52337252_T/G	7:52337252	DNAJC18	ENSBTAG00000002286	ENSBTAT00000002952	Transcript	5_prime_UTR_variant	17	-	-	-	-	rs524510778
19_27069692_T/C	19:27069692	SPAG7	ENSBTAG00000008590	ENSBTAT00000011329	Transcript	intron_variant	-	-	-	-	-	rs41909905
19_27070314_C/T	19:27070314	SPAG7	ENSBTAG00000008590	ENSBTAT00000011329	Transcript	intron_variant	-	-	-	-	-	rs468444174
19_27072057_G/A	19:27072057	SPAG7	ENSBTAG00000008590	ENSBTAT00000011329	Transcript	missense_variant	440	431	144	R/Q	cGa/cAa	rs209806031
19_27072588_G/A	19:27072588	SPAG7	ENSBTAG00000008590	ENSBTAT00000011329	Transcript	3_prime_UTR_variant	853	-	-	-	-	-
19_27072590_G/A	19:27072590	SPAG7	ENSBTAG00000008590	ENSBTAT00000011329	Transcript	3_prime_UTR_variant	855	-	-	-	-	-
7_51508403_A/C	7:51508403	HSPA9	ENSBTAG00000011419	ENSBTAT00000015172	Transcript	intron_variant	-	-	-	-	-	rs137570922
7_51508543_G/A	7:51508543	HSPA9	ENSBTAG00000011419	ENSBTAT00000015172	Transcript	intron_variant	-	-	-	-	-	rs481599777
7_51509399_C/A	7:51509399	HSPA9	ENSBTAG00000011419	ENSBTAT00000015172	Transcript	intron_variant	-	-	-	-	-	rs208614674
7_51509783_C/T	7:51509783	HSPA9	ENSBTAG00000011419	ENSBTAT00000015172	Transcript	intron_variant	-	-	-	-	-	rs524803341
7_51509958_G/A	7:51509958	HSPA9	ENSBTAG00000011419	ENSBTAT00000015172	Transcript	intron_variant	-	-	-	-	-	rs210990570
7_51511181_T/C	7:51511181	HSPA9	ENSBTAG00000011419	ENSBTAT00000015172	Transcript	intron_variant	-	-	-	-	-	rs133735495
7_51511829_T/A	7:51511829	HSPA9	ENSBTAG00000011419	ENSBTAT00000015172	Transcript	intron_variant	-	-	-	-	-	rs133158529
7_51512199_G/C	7:51512199	HSPA9	ENSBTAG00000011419	ENSBTAT00000015172	Transcript	intron_variant	-	-	-	-	-	rs518871226
7_51512280_C/T	7:51512280	HSPA9	ENSBTAG00000011419	ENSBTAT00000015172	Transcript	intron_variant	-	-	-	-	-	rs133241013
7_51512873_C/A	7:51512873	HSPA9	ENSBTAG00000011419	ENSBTAT00000015172	Transcript	intron_variant	-	-	-	-	-	rs134637488
7_51514104_T/C	7:51514104	HSPA9	ENSBTAG00000011419	ENSBTAT00000015172	Transcript	intron_variant	-	-	-	-	-	rs518770826
7_51514467_T/A	7:51514467	HSPA9	ENSBTAG00000011419	ENSBTAT00000015172	Transcript	intron_variant	-	-	-	-	-	rs136595905
7_51515120_A/G	7:51515120	HSPA9	ENSBTAG00000011419	ENSBTAT00000015172	Transcript	intron_variant	-	-	-	-	-	rs134752505
7_51515465_T/C	7:51515465	HSPA9	ENSBTAG00000011419	ENSBTAT00000015172	Transcript	intron_variant	-	-	-	-	-	rs137357446
7_51516075_G/A	7:51516075	HSPA9	ENSBTAG00000011419	ENSBTAT00000015172	Transcript	intron_variant	-	-	-	-	-	rs453121014
7_51516911_A/T	7:51516911	HSPA9	ENSBTAG00000011419	ENSBTAT00000015172	Transcript	intron_variant	-	-	-	-	-	rs473201196
7_51517514_G/A	7:51517514	HSPA9	ENSBTAG00000011419	ENSBTAT00000015172	Transcript	intron_variant	-	-	-	-	-	rs438668677
7_51518356_C/A	7:51518356	HSPA9	ENSBTAG00000011419	ENSBTAT00000015172	Transcript	intron_variant	-	-	-	-	-	rs136768457
7_51518446_C/G	7:51518446	HSPA9	ENSBTAG00000011419	ENSBTAT00000015172	Transcript	intron_variant	-	-	-	-	-	rs209141800
7_51518525_A/G	7:51518525	HSPA9	ENSBTAG00000011419	ENSBTAT00000015172	Transcript	synonymous_variant	416	342	114	N	aaT/aaC	rs134635840
7_51518965_G/T	7:51518965	HSPA9	ENSBTAG00000011419	ENSBTAT00000015172	Transcript	intron_variant	-	-	-	-	-	rs461377901
7_51519790_G/C	7:51519790	HSPA9	ENSBTAG00000011419	ENSBTAT00000015172	Transcript	intron_variant	-	-	-	-	-	rs481572471
7_51520498_T/A	7:51520498	HSPA9	ENSBTAG00000011419	ENSBTAT00000015172	Transcript	intron_variant	-	-	-	-	-	rs110438336
7_51520623_T/G	7:51520623	HSPA9	ENSBTAG00000011419	ENSBTAT00000015172	Transcript	intron_variant	-	-	-	-	-	rs110072749
19_41212565_A/G	19:41212565	RARA	ENSBTAG00000012500	ENSBTAT00000016586	Transcript	intron_variant	-	-	-	-	-	rs136558469
19_41212657_G/A	19:41212657	RARA	ENSBTAG00000012500	ENSBTAT00000016586	Transcript	intron_variant	-	-	-	-	-	rs208985499
19_41213614_C/T	19:41213614	RARA	ENSBTAG00000012500	ENSBTAT00000016586	Transcript	intron_variant	-	-	-	-	-	rs519522597
19_41214778_A/G	19:41214778	RARA	ENSBTAG00000012500	ENSBTAT00000016586	Transcript	intron_variant	-	-	-	-	-	rs209326685
19_41215045_G/A	19:41215045	RARA	ENSBTAG00000012500	ENSBTAT00000016586	Transcript	intron_variant	-	-	-	-	-	rs523964308
19_41215878_A/G	19:41215878	RARA	ENSBTAG00000012500	ENSBTAT00000016586	Transcript	intron_variant	-	-	-	-	-	rs208468722
19_41215899_C/T	19:41215899	RARA	ENSBTAG00000012500	ENSBTAT00000016586	Transcript	intron_variant	-	-	-	-	-	rs517693228
19_41216031_A/G	19:41216031	RARA	ENSBTAG00000012500	ENSBTAT00000016586	Transcript	intron_variant	-	-	-	-	-	rs521367738
19_41216600_A/C	19:41216600	RARA	ENSBTAG00000012500	ENSBTAT00000016586	Transcript	intron_variant	-	-	-	-	-	rs797883390
19_41217428_T/C	19:41217428	RARA	ENSBTAG00000012500	ENSBTAT00000016586	Transcript	intron_variant	-	-	-	-	-	rs43720501
19_41217433_A/G	19:41217433	RARA	ENSBTAG00000012500	ENSBTAT00000016586	Transcript	intron_variant	-	-	-	-	-	rs208156925
19_41217638_T/C	19:41217638	RARA	ENSBTAG00000012500	ENSBTAT00000016586	Transcript	intron_variant	-	-	-	-	-	rs208462798
19_41219846_C/A	19:41219846	RARA	ENSBTAG00000012500	ENSBTAT00000016586	Transcript	intron_variant	-	-	-	-	-	rs521334987
19_41223466_C/G	19:41223466	RARA	ENSBTAG00000012500	ENSBTAT00000016586	Transcript	intron_variant	-	-	-	-	-	rs207685868
19_41226239_A/T	19:41226239	RARA	ENSBTAG00000012500	ENSBTAT00000016586	Transcript	intron_variant	-	-	-	-	-	rs516397238
19_41226593_G/A	19:41226593	RARA	ENSBTAG00000012500	ENSBTAT00000016586	Transcript	intron_variant	-	-	-	-	-	rs134478221
19_41226720_G/T	19:41226720	RARA	ENSBTAG00000012500	ENSBTAT00000016586	Transcript	intron_variant	-	-	-	-	-	rs517888897
19_41227229_A/G	19:41227229	RARA	ENSBTAG00000012500	ENSBTAT00000016586	Transcript	intron_variant	-	-	-	-	-	rs520094015
19_41227286_T/C	19:41227286	RARA	ENSBTAG00000012500	ENSBTAT00000016586	Transcript	intron_variant	-	-	-	-	-	rs209984880
19_41227504_G/C	19:41227504	RARA	ENSBTAG00000012500	ENSBTAT00000016586	Transcript	intron_variant	-	-	-	-	-	rs207930460
19_41227727_G/A	19:41227727	RARA	ENSBTAG00000012500	ENSBTAT00000016586	Transcript	intron_variant	-	-	-	-	-	rs211130083
19_41228041_T/C	19:41228041	RARA	ENSBTAG00000012500	ENSBTAT00000016586	Transcript	intron_variant	-	-	-	-	-	rs519732502
19_41228138_C/G	19:41228138	RARA	ENSBTAG00000012500	ENSBTAT00000016586	Transcript	intron_variant	-	-	-	-	-	rs210865132
19_41228435_A/G	19:41228435	RARA	ENSBTAG00000012500	ENSBTAT00000016586	Transcript	intron_variant	-	-	-	-	-	rs447844789
19_41230806_T/A	19:41230806	RARA	ENSBTAG00000012500	ENSBTAT00000016586	Transcript	intron_variant	-	-	-	-	-	rs517139337
19_41231218_C/T	19:41231218	RARA	ENSBTAG00000012500	ENSBTAT00000016586	Transcript	intron_variant	-	-	-	-	-	rs382034836
19_41231958_C/G	19:41231958	RARA	ENSBTAG00000012500	ENSBTAT00000016586	Transcript	intron_variant	-	-	-	-	-	rs456845082
19_41232182_A/C	19:41232182	RARA	ENSBTAG00000012500	ENSBTAT00000016586	Transcript	intron_variant	-	-	-	-	-	rs209974584
19_41232862_G/A	19:41232862	RARA	ENSBTAG00000012500	ENSBTAT00000016586	Transcript	intron_variant	-	-	-	-	-	rs43720497
19_41233239_A/G	19:41233239	RARA	ENSBTAG00000012500	ENSBTAT00000016586	Transcript	intron_variant	-	-	-	-	-	rs211466219
19_41234515_C/A	19:41234515	RARA	ENSBTAG00000012500	ENSBTAT00000016586	Transcript	intron_variant	-	-	-	-	-	rs481964496
19_41235359_T/A	19:41235359	RARA	ENSBTAG00000012500	ENSBTAT00000016586	Transcript	intron_variant	-	-	-	-	-	rs468023305
19_41235368_C/T	19:41235368	RARA	ENSBTAG00000012500	ENSBTAT00000016586	Transcript	intron_variant	-	-	-	-	-	-
19_41235451_G/T	19:41235451	RARA	ENSBTAG00000012500	ENSBTAT00000016586	Transcript	intron_variant	-	-	-	-	-	rs456155519
19_41235467_G/C	19:41235467	RARA	ENSBTAG00000012500	ENSBTAT00000016586	Transcript	intron_variant	-	-	-	-	-	-
19_41235819_A/T	19:41235819	RARA	ENSBTAG00000012500	ENSBTAT00000016586	Transcript	intron_variant	-	-	-	-	-	rs450598958
19_41236546_A/C	19:41236546	RARA	ENSBTAG00000012500	ENSBTAT00000016586	Transcript	intron_variant	-	-	-	-	-	-
19_41236576_C/G	19:41236576	RARA	ENSBTAG00000012500	ENSBTAT00000016586	Transcript	intron_variant	-	-	-	-	-	rs454897879
19_41236949_C/G	19:41236949	RARA	ENSBTAG00000012500	ENSBTAT00000016586	Transcript	intron_variant	-	-	-	-	-	-
19_41237235_A/C	19:41237235	RARA	ENSBTAG00000012500	ENSBTAT00000016586	Transcript	intron_variant	-	-	-	-	-	-
19_41237241_T/C	19:41237241	RARA	ENSBTAG00000012500	ENSBTAT00000016586	Transcript	intron_variant	-	-	-	-	-	rs468180932
19_41237327_T/A	19:41237327	RARA	ENSBTAG00000012500	ENSBTAT00000016586	Transcript	intron_variant	-	-	-	-	-	-
19_41238277_G/C	19:41238277	RARA	ENSBTAG00000012500	ENSBTAT00000016586	Transcript	intron_variant	-	-	-	-	-	rs43720496
19_41240589_A/G	19:41240589	RARA	ENSBTAG00000012500	ENSBTAT00000016586	Transcript	intron_variant	-	-	-	-	-	rs43720495
19_41241531_A/G	19:41241531	RARA	ENSBTAG00000012500	ENSBTAT00000016586	Transcript	intron_variant	-	-	-	-	-	rs110609430
19_41241731_G/A	19:41241731	RARA	ENSBTAG00000012500	ENSBTAT00000016586	Transcript	intron_variant	-	-	-	-	-	rs209014731
19_41241790_T/C	19:41241790	RARA	ENSBTAG00000012500	ENSBTAT00000016586	Transcript	intron_variant	-	-	-	-	-	rs43720494
19_41243717_T/G	19:41243717	RARA	ENSBTAG00000012500	ENSBTAT00000016586	Transcript	intron_variant	-	-	-	-	-	rs207687475
19_41243750_C/A	19:41243750	RARA	ENSBTAG00000012500	ENSBTAT00000016586	Transcript	intron_variant	-	-	-	-	-	rs209386532
19_41244529_T/C	19:41244529	RARA	ENSBTAG00000012500	ENSBTAT00000016586	Transcript	synonymous_variant	1304	783	261	L	ctT/ctC	rs208269505
19_41244588_C/T	19:41244588	RARA	ENSBTAG00000012500	ENSBTAT00000016586	Transcript	intron_variant	-	-	-	-	-	rs209383367
19_41244663_A/C	19:41244663	RARA	ENSBTAG00000012500	ENSBTAT00000016586	Transcript	intron_variant	-	-	-	-	-	rs515915591
19_41244671_A/T	19:41244671	RARA	ENSBTAG00000012500	ENSBTAT00000016586	Transcript	intron_variant	-	-	-	-	-	-
19_41245133_A/G	19:41245133	RARA	ENSBTAG00000012500	ENSBTAT00000016586	Transcript	intron_variant	-	-	-	-	-	rs211120747
19_41245391_T/C	19:41245391	RARA	ENSBTAG00000012500	ENSBTAT00000016586	Transcript	intron_variant	-	-	-	-	-	rs522608047
19_41245398_T/C	19:41245398	RARA	ENSBTAG00000012500	ENSBTAT00000016586	Transcript	intron_variant	-	-	-	-	-	rs43720492
19_41245436_T/C	19:41245436	RARA	ENSBTAG00000012500	ENSBTAT00000016586	Transcript	intron_variant	-	-	-	-	-	rs209650794
19_41245471_A/G	19:41245471	RARA	ENSBTAG00000012500	ENSBTAT00000016586	Transcript	intron_variant	-	-	-	-	-	rs447804582
19_41245532_A/G	19:41245532	RARA	ENSBTAG00000012500	ENSBTAT00000016586	Transcript	intron_variant	-	-	-	-	-	rs464725517
19_41245644_G/A	19:41245644	RARA	ENSBTAG00000012500	ENSBTAT00000016586	Transcript	intron_variant	-	-	-	-	-	rs523390396
19_41245814_T/C	19:41245814	RARA	ENSBTAG00000012500	ENSBTAT00000016586	Transcript	synonymous_variant	1376	855	285	T	acT/acC	rs520013136
19_41246134_C/A	19:41246134	RARA	ENSBTAG00000012500	ENSBTAT00000016586	Transcript	intron_variant	-	-	-	-	-	rs523606091
19_41246694_G/C	19:41246694	RARA	ENSBTAG00000012500	ENSBTAT00000016586	Transcript	intron_variant	-	-	-	-	-	rs523812299
19_41246775_C/T	19:41246775	RARA	ENSBTAG00000012500	ENSBTAT00000016586	Transcript	intron_variant	-	-	-	-	-	rs515880592
19_41246815_G/A	19:41246815	RARA	ENSBTAG00000012500	ENSBTAT00000016586	Transcript	intron_variant	-	-	-	-	-	rs475576005
19_41246843_G/T	19:41246843	RARA	ENSBTAG00000012500	ENSBTAT00000016586	Transcript	intron_variant	-	-	-	-	-	rs453989223
19_41247310_G/C	19:41247310	RARA	ENSBTAG00000012500	ENSBTAT00000016586	Transcript	intron_variant	-	-	-	-	-	rs211270929
19_41247492_T/G	19:41247492	RARA	ENSBTAG00000012500	ENSBTAT00000016586	Transcript	intron_variant	-	-	-	-	-	rs209052801
19_41247548_C/G	19:41247548	RARA	ENSBTAG00000012500	ENSBTAT00000016586	Transcript	intron_variant	-	-	-	-	-	rs211487897
19_41247581_G/A	19:41247581	RARA	ENSBTAG00000012500	ENSBTAT00000016586	Transcript	intron_variant	-	-	-	-	-	rs208085854
19_41247593_C/T	19:41247593	RARA	ENSBTAG00000012500	ENSBTAT00000016586	Transcript	intron_variant	-	-	-	-	-	rs209763899
19_41248243_A/C	19:41248243	RARA	ENSBTAG00000012500	ENSBTAT00000016586	Transcript	3_prime_UTR_variant	2197	-	-	-	-	rs209833548
19_41248798_T/C	19:41248798	RARA	ENSBTAG00000012500	ENSBTAT00000016586	Transcript	3_prime_UTR_variant	2752	-	-	-	-	rs462378820
19_41248869_G/C	19:41248869	RARA	ENSBTAG00000012500	ENSBTAT00000016586	Transcript	3_prime_UTR_variant	2823	-	-	-	-	rs43720489
7_33100021_T/C	7:33100021	LOX	ENSBTAG00000012994	ENSBTAT00000017275	Transcript	intron_variant	-	-	-	-	-	rs109136482
7_33100186_G/A	7:33100186	LOX	ENSBTAG00000012994	ENSBTAT00000017275	Transcript	intron_variant	-	-	-	-	-	rs378264246
7_33100584_A/G	7:33100584	LOX	ENSBTAG00000012994	ENSBTAT00000017275	Transcript	intron_variant	-	-	-	-	-	rs110267429
7_33101253_A/G	7:33101253	LOX	ENSBTAG00000012994	ENSBTAT00000017275	Transcript	3_prime_UTR_variant	1591	-	-	-	-	rs109748874
7_33101278_A/G	7:33101278	LOX	ENSBTAG00000012994	ENSBTAT00000017275	Transcript	3_prime_UTR_variant	1616	-	-	-	-	rs43509589
12_29235388_G/A	12:29235388	RXFP2	ENSBTAG00000015132	ENSBTAT00000020135	Transcript	intron_variant	-	-	-	-	-	rs136452627
12_29235568_T/C	12:29235568	RXFP2	ENSBTAG00000015132	ENSBTAT00000020135	Transcript	intron_variant	-	-	-	-	-	rs133359998
12_29235574_G/T	12:29235574	RXFP2	ENSBTAG00000015132	ENSBTAT00000020135	Transcript	intron_variant	-	-	-	-	-	rs135253230
12_29236068_C/G	12:29236068	RXFP2	ENSBTAG00000015132	ENSBTAT00000020135	Transcript	intron_variant	-	-	-	-	-	rs478760157
12_29237042_C/T	12:29237042	RXFP2	ENSBTAG00000015132	ENSBTAT00000020135	Transcript	intron_variant	-	-	-	-	-	rs208294976
12_29237218_C/T	12:29237218	RXFP2	ENSBTAG00000015132	ENSBTAT00000020135	Transcript	intron_variant	-	-	-	-	-	rs136880897
12_29237260_G/C	12:29237260	RXFP2	ENSBTAG00000015132	ENSBTAT00000020135	Transcript	intron_variant	-	-	-	-	-	rs210794021
12_29237708_C/T	12:29237708	RXFP2	ENSBTAG00000015132	ENSBTAT00000020135	Transcript	intron_variant	-	-	-	-	-	rs385687372
12_29237758_A/C	12:29237758	RXFP2	ENSBTAG00000015132	ENSBTAT00000020135	Transcript	intron_variant	-	-	-	-	-	rs456539910
12_29237829_A/G	12:29237829	RXFP2	ENSBTAG00000015132	ENSBTAT00000020135	Transcript	intron_variant	-	-	-	-	-	rs109940123
12_29238073_T/A	12:29238073	RXFP2	ENSBTAG00000015132	ENSBTAT00000020135	Transcript	intron_variant	-	-	-	-	-	rs133962885
12_29238120_C/T	12:29238120	RXFP2	ENSBTAG00000015132	ENSBTAT00000020135	Transcript	intron_variant	-	-	-	-	-	rs455777327
12_29238159_C/T	12:29238159	RXFP2	ENSBTAG00000015132	ENSBTAT00000020135	Transcript	intron_variant	-	-	-	-	-	rs472870413
12_29238182_T/C	12:29238182	RXFP2	ENSBTAG00000015132	ENSBTAT00000020135	Transcript	intron_variant	-	-	-	-	-	rs132688740
12_29239119_C/T	12:29239119	RXFP2	ENSBTAG00000015132	ENSBTAT00000020135	Transcript	intron_variant	-	-	-	-	-	rs209726564
12_29239460_A/G	12:29239460	RXFP2	ENSBTAG00000015132	ENSBTAT00000020135	Transcript	intron_variant	-	-	-	-	-	rs471948689
12_29241501_A/G	12:29241501	RXFP2	ENSBTAG00000015132	ENSBTAT00000020135	Transcript	intron_variant	-	-	-	-	-	rs207735660
12_29242353_T/G	12:29242353	RXFP2	ENSBTAG00000015132	ENSBTAT00000020135	Transcript	synonymous_variant	1440	1440	480	R	cgA/cgC	rs134071093
12_29242894_C/G	12:29242894	RXFP2	ENSBTAG00000015132	ENSBTAT00000020135	Transcript	intron_variant	-	-	-	-	-	rs208455324
12_29243223_A/C	12:29243223	RXFP2	ENSBTAG00000015132	ENSBTAT00000020135	Transcript	missense_variant	1375	1375	459	C/G	Tgc/Ggc	rs208744531
12_29243735_A/C	12:29243735	RXFP2	ENSBTAG00000015132	ENSBTAT00000020135	Transcript	intron_variant	-	-	-	-	-	rs478938762
12_29246369_G/A	12:29246369	RXFP2	ENSBTAG00000015132	ENSBTAT00000020135	Transcript	intron_variant	-	-	-	-	-	rs135709204
12_29247965_T/C	12:29247965	RXFP2	ENSBTAG00000015132	ENSBTAT00000020135	Transcript	intron_variant	-	-	-	-	-	rs385302594
12_29247975_T/C	12:29247975	RXFP2	ENSBTAG00000015132	ENSBTAT00000020135	Transcript	intron_variant	-	-	-	-	-	rs801015758
12_29247987_T/C	12:29247987	RXFP2	ENSBTAG00000015132	ENSBTAT00000020135	Transcript	intron_variant	-	-	-	-	-	rs449912508
12_29249710_T/A	12:29249710	RXFP2	ENSBTAG00000015132	ENSBTAT00000020135	Transcript	intron_variant	-	-	-	-	-	rs208710321
12_29249913_G/A	12:29249913	RXFP2	ENSBTAG00000015132	ENSBTAT00000020135	Transcript	intron_variant	-	-	-	-	-	rs136619535
12_29250287_G/A	12:29250287	RXFP2	ENSBTAG00000015132	ENSBTAT00000020135	Transcript	intron_variant	-	-	-	-	-	rs466130751
12_29250580_A/C	12:29250580	RXFP2	ENSBTAG00000015132	ENSBTAT00000020135	Transcript	intron_variant	-	-	-	-	-	rs384779651
12_29250807_A/G	12:29250807	RXFP2	ENSBTAG00000015132	ENSBTAT00000020135	Transcript	intron_variant	-	-	-	-	-	rs434799751
12_29252311_C/T	12:29252311	RXFP2	ENSBTAG00000015132	ENSBTAT00000020135	Transcript	intron_variant	-	-	-	-	-	rs522467732
12_29253904_A/G	12:29253904	RXFP2	ENSBTAG00000015132	ENSBTAT00000020135	Transcript	intron_variant	-	-	-	-	-	rs136557770
12_29254248_G/A	12:29254248	RXFP2	ENSBTAG00000015132	ENSBTAT00000020135	Transcript	intron_variant	-	-	-	-	-	rs207550717
12_29255567_C/T	12:29255567	RXFP2	ENSBTAG00000015132	ENSBTAT00000020135	Transcript	intron_variant	-	-	-	-	-	rs209930103
12_29255630_G/A	12:29255630	RXFP2	ENSBTAG00000015132	ENSBTAT00000020135	Transcript	intron_variant	-	-	-	-	-	rs210204577
12_29256510_G/A	12:29256510	RXFP2	ENSBTAG00000015132	ENSBTAT00000020135	Transcript	intron_variant	-	-	-	-	-	rs207986524
12_29258866_G/A	12:29258866	RXFP2	ENSBTAG00000015132	ENSBTAT00000020135	Transcript	intron_variant	-	-	-	-	-	rs134434068
12_29260380_A/G	12:29260380	RXFP2	ENSBTAG00000015132	ENSBTAT00000020135	Transcript	intron_variant	-	-	-	-	-	rs210563381
12_29260802_A/G	12:29260802	RXFP2	ENSBTAG00000015132	ENSBTAT00000020135	Transcript	intron_variant	-	-	-	-	-	rs110795816
12_29261335_G/A	12:29261335	RXFP2	ENSBTAG00000015132	ENSBTAT00000020135	Transcript	intron_variant	-	-	-	-	-	rs208505880
12_29261477_A/G	12:29261477	RXFP2	ENSBTAG00000015132	ENSBTAT00000020135	Transcript	intron_variant	-	-	-	-	-	rs209289191
12_29263146_A/G	12:29263146	RXFP2	ENSBTAG00000015132	ENSBTAT00000020135	Transcript	intron_variant	-	-	-	-	-	rs110856436
12_29264635_G/A	12:29264635	RXFP2	ENSBTAG00000015132	ENSBTAT00000020135	Transcript	intron_variant	-	-	-	-	-	-
12_29264962_A/C	12:29264962	RXFP2	ENSBTAG00000015132	ENSBTAT00000020135	Transcript	intron_variant	-	-	-	-	-	rs137651248
12_29265271_G/A	12:29265271	RXFP2	ENSBTAG00000015132	ENSBTAT00000020135	Transcript	intron_variant	-	-	-	-	-	rs449883772
12_29266166_T/C	12:29266166	RXFP2	ENSBTAG00000015132	ENSBTAT00000020135	Transcript	intron_variant	-	-	-	-	-	rs110009603
12_29267967_G/A	12:29267967	RXFP2	ENSBTAG00000015132	ENSBTAT00000020135	Transcript	intron_variant	-	-	-	-	-	rs110633487
12_29268009_C/A	12:29268009	RXFP2	ENSBTAG00000015132	ENSBTAT00000020135	Transcript	intron_variant	-	-	-	-	-	rs449372432
12_29268039_T/C	12:29268039	RXFP2	ENSBTAG00000015132	ENSBTAT00000020135	Transcript	intron_variant	-	-	-	-	-	rs466289671
12_29268165_A/G	12:29268165	RXFP2	ENSBTAG00000015132	ENSBTAT00000020135	Transcript	intron_variant	-	-	-	-	-	rs109538537
12_29268975_A/G	12:29268975	RXFP2	ENSBTAG00000015132	ENSBTAT00000020135	Transcript	intron_variant	-	-	-	-	-	rs134131126
12_29269303_T/C	12:29269303	RXFP2	ENSBTAG00000015132	ENSBTAT00000020135	Transcript	intron_variant	-	-	-	-	-	rs208219743
12_29269593_A/G	12:29269593	RXFP2	ENSBTAG00000015132	ENSBTAT00000020135	Transcript	intron_variant	-	-	-	-	-	rs522678270
12_29270274_A/G	12:29270274	RXFP2	ENSBTAG00000015132	ENSBTAT00000020135	Transcript	intron_variant	-	-	-	-	-	rs110193451
12_29272963_G/A	12:29272963	RXFP2	ENSBTAG00000015132	ENSBTAT00000020135	Transcript	intron_variant	-	-	-	-	-	rs519906285
12_29274022_A/G	12:29274022	RXFP2	ENSBTAG00000015132	ENSBTAT00000020135	Transcript	intron_variant	-	-	-	-	-	rs210002585
12_29274555_C/T	12:29274555	RXFP2	ENSBTAG00000015132	ENSBTAT00000020135	Transcript	intron_variant	-	-	-	-	-	rs210597520
12_29274563_C/T	12:29274563	RXFP2	ENSBTAG00000015132	ENSBTAT00000020135	Transcript	intron_variant	-	-	-	-	-	rs208081794
12_29275119_C/T	12:29275119	RXFP2	ENSBTAG00000015132	ENSBTAT00000020135	Transcript	intron_variant	-	-	-	-	-	rs455390238
12_29275837_T/C	12:29275837	RXFP2	ENSBTAG00000015132	ENSBTAT00000020135	Transcript	intron_variant	-	-	-	-	-	rs457786564
12_29276131_A/T	12:29276131	RXFP2	ENSBTAG00000015132	ENSBTAT00000020135	Transcript	intron_variant	-	-	-	-	-	rs109764596
12_29276168_A/C	12:29276168	RXFP2	ENSBTAG00000015132	ENSBTAT00000020135	Transcript	intron_variant	-	-	-	-	-	rs135340064
12_29276927_G/A	12:29276927	RXFP2	ENSBTAG00000015132	ENSBTAT00000020135	Transcript	intron_variant	-	-	-	-	-	rs463296875
12_29279551_C/T	12:29279551	RXFP2	ENSBTAG00000015132	ENSBTAT00000020135	Transcript	intron_variant	-	-	-	-	-	rs459783228
12_29280201_T/C	12:29280201	RXFP2	ENSBTAG00000015132	ENSBTAT00000020135	Transcript	intron_variant	-	-	-	-	-	rs211467812
12_29280421_T/C	12:29280421	RXFP2	ENSBTAG00000015132	ENSBTAT00000020135	Transcript	intron_variant	-	-	-	-	-	rs208827565
12_29280777_T/C	12:29280777	RXFP2	ENSBTAG00000015132	ENSBTAT00000020135	Transcript	missense_variant	56	56	19	N/S	aAt/aGt	rs209732009
19_41432205_T/A	19:41432205	CCR7	ENSBTAG00000015133	ENSBTAT00000053921	Transcript	intron_variant	-	-	-	-	-	rs521541304
19_41433859_C/T	19:41433859	CCR7	ENSBTAG00000015133	ENSBTAT00000053921	Transcript	intron_variant	-	-	-	-	-	rs477655456
19_41434836_C/G	19:41434836	CCR7	ENSBTAG00000015133	ENSBTAT00000053921	Transcript	intron_variant	-	-	-	-	-	rs137824763
19_41436352_A/G	19:41436352	CCR7	ENSBTAG00000015133	ENSBTAT00000053921	Transcript	intron_variant	-	-	-	-	-	rs132669387
19_41438077_C/T	19:41438077	CCR7	ENSBTAG00000015133	ENSBTAT00000053921	Transcript	intron_variant	-	-	-	-	-	rs210297252
19_41438711_C/T	19:41438711	CCR7	ENSBTAG00000015133	ENSBTAT00000053921	Transcript	intron_variant	-	-	-	-	-	rs433629206
19_41439507_A/G	19:41439507	CCR7	ENSBTAG00000015133	ENSBTAT00000053921	Transcript	intron_variant	-	-	-	-	-	rs137093238
7_52297351_C/T	7:52297351	SPATA24	ENSBTAG00000017957	ENSBTAT00000023876	Transcript	intron_variant	-	-	-	-	-	rs472333056
7_52297358_A/C	7:52297358	SPATA24	ENSBTAG00000017957	ENSBTAT00000023876	Transcript	intron_variant	-	-	-	-	-	rs210511781
7_52297494_C/T	7:52297494	SPATA24	ENSBTAG00000017957	ENSBTAT00000023876	Transcript	intron_variant	-	-	-	-	-	rs208034747
7_52298800_A/G	7:52298800	SPATA24	ENSBTAG00000017957	ENSBTAT00000023876	Transcript	splice_region_variant,intron_variant	-	-	-	-	-	rs110024801
2_125733341_C/T	2:125733341	DNAJC8	ENSBTAG00000018385	ENSBTAT00000024465	Transcript	synonymous_variant	97	96	32	Y	taC/taT	rs208192892
2_125733775_A/G	2:125733775	DNAJC8	ENSBTAG00000018385	ENSBTAT00000024465	Transcript	intron_variant	-	-	-	-	-	rs109946820
2_125734069_T/A	2:125734069	DNAJC8	ENSBTAG00000018385	ENSBTAT00000024465	Transcript	intron_variant	-	-	-	-	-	rs210934589
2_125734245_A/G	2:125734245	DNAJC8	ENSBTAG00000018385	ENSBTAT00000024465	Transcript	intron_variant	-	-	-	-	-	rs479740572
2_125734575_A/G	2:125734575	DNAJC8	ENSBTAG00000018385	ENSBTAT00000024465	Transcript	intron_variant	-	-	-	-	-	rs446613797
2_125735016_T/C	2:125735016	DNAJC8	ENSBTAG00000018385	ENSBTAT00000024465	Transcript	intron_variant	-	-	-	-	-	rs433250671
2_125735064_C/T	2:125735064	DNAJC8	ENSBTAG00000018385	ENSBTAT00000024465	Transcript	intron_variant	-	-	-	-	-	rs445343705
2_125735213_C/A	2:125735213	DNAJC8	ENSBTAG00000018385	ENSBTAT00000024465	Transcript	intron_variant	-	-	-	-	-	rs109048493
2_125735740_T/C	2:125735740	DNAJC8	ENSBTAG00000018385	ENSBTAT00000024465	Transcript	intron_variant	-	-	-	-	-	rs453532476
2_125736930_A/G	2:125736930	DNAJC8	ENSBTAG00000018385	ENSBTAT00000024465	Transcript	intron_variant	-	-	-	-	-	rs523282601
2_125736941_A/G	2:125736941	DNAJC8	ENSBTAG00000018385	ENSBTAT00000024465	Transcript	intron_variant	-	-	-	-	-	rs442441573
2_125737075_A/T	2:125737075	DNAJC8	ENSBTAG00000018385	ENSBTAT00000024465	Transcript	intron_variant	-	-	-	-	-	rs525452669
2_125737117_T/C	2:125737117	DNAJC8	ENSBTAG00000018385	ENSBTAT00000024465	Transcript	intron_variant	-	-	-	-	-	rs516105026
2_125737608_T/C	2:125737608	DNAJC8	ENSBTAG00000018385	ENSBTAT00000024465	Transcript	intron_variant	-	-	-	-	-	rs385853658
2_125737691_G/T	2:125737691	DNAJC8	ENSBTAG00000018385	ENSBTAT00000024465	Transcript	intron_variant	-	-	-	-	-	rs477057650
2_125737714_A/G	2:125737714	DNAJC8	ENSBTAG00000018385	ENSBTAT00000024465	Transcript	intron_variant	-	-	-	-	-	rs525798549
2_125737997_C/T	2:125737997	DNAJC8	ENSBTAG00000018385	ENSBTAT00000024465	Transcript	intron_variant	-	-	-	-	-	rs383248844
2_125738395_G/C	2:125738395	DNAJC8	ENSBTAG00000018385	ENSBTAT00000024465	Transcript	intron_variant	-	-	-	-	-	rs516924837
2_125738506_A/T	2:125738506	DNAJC8	ENSBTAG00000018385	ENSBTAT00000024465	Transcript	intron_variant	-	-	-	-	-	rs209565515
2_125738534_A/G	2:125738534	DNAJC8	ENSBTAG00000018385	ENSBTAT00000024465	Transcript	intron_variant	-	-	-	-	-	rs517725839
2_125738651_C/T	2:125738651	DNAJC8	ENSBTAG00000018385	ENSBTAT00000024465	Transcript	intron_variant	-	-	-	-	-	rs210876857
2_125738689_G/A	2:125738689	DNAJC8	ENSBTAG00000018385	ENSBTAT00000024465	Transcript	intron_variant	-	-	-	-	-	rs209139823
2_125739110_G/T	2:125739110	DNAJC8	ENSBTAG00000018385	ENSBTAT00000024465	Transcript	intron_variant	-	-	-	-	-	rs209859067
2_125739381_C/A	2:125739381	DNAJC8	ENSBTAG00000018385	ENSBTAT00000024465	Transcript	intron_variant	-	-	-	-	-	rs384376791
2_125739383_T/C	2:125739383	DNAJC8	ENSBTAG00000018385	ENSBTAT00000024465	Transcript	intron_variant	-	-	-	-	-	rs378423741
2_125739387_A/T	2:125739387	DNAJC8	ENSBTAG00000018385	ENSBTAT00000024465	Transcript	intron_variant	-	-	-	-	-	rs381700768
2_125739456_T/C	2:125739456	DNAJC8	ENSBTAG00000018385	ENSBTAT00000024465	Transcript	intron_variant	-	-	-	-	-	rs384579305
2_125739581_G/A	2:125739581	DNAJC8	ENSBTAG00000018385	ENSBTAT00000024465	Transcript	intron_variant	-	-	-	-	-	rs723618269
2_125739683_A/G	2:125739683	DNAJC8	ENSBTAG00000018385	ENSBTAT00000024465	Transcript	intron_variant	-	-	-	-	-	rs379022433
2_125739873_A/C	2:125739873	DNAJC8	ENSBTAG00000018385	ENSBTAT00000024465	Transcript	intron_variant	-	-	-	-	-	rs516824993
2_125739991_G/T	2:125739991	DNAJC8	ENSBTAG00000018385	ENSBTAT00000024465	Transcript	intron_variant	-	-	-	-	-	rs520529701
2_125740004_C/T	2:125740004	DNAJC8	ENSBTAG00000018385	ENSBTAT00000024465	Transcript	intron_variant	-	-	-	-	-	rs722438288
2_125740087_A/C	2:125740087	DNAJC8	ENSBTAG00000018385	ENSBTAT00000024465	Transcript	intron_variant	-	-	-	-	-	rs211462081
2_125740100_C/T	2:125740100	DNAJC8	ENSBTAG00000018385	ENSBTAT00000024465	Transcript	intron_variant	-	-	-	-	-	rs208430591
2_125740436_A/G	2:125740436	DNAJC8	ENSBTAG00000018385	ENSBTAT00000024465	Transcript	intron_variant	-	-	-	-	-	rs460951538
2_125740443_A/G	2:125740443	DNAJC8	ENSBTAG00000018385	ENSBTAT00000024465	Transcript	intron_variant	-	-	-	-	-	rs717468475
2_125740465_T/C	2:125740465	DNAJC8	ENSBTAG00000018385	ENSBTAT00000024465	Transcript	intron_variant	-	-	-	-	-	rs472764861
2_125740494_G/T	2:125740494	DNAJC8	ENSBTAG00000018385	ENSBTAT00000024465	Transcript	intron_variant	-	-	-	-	-	-
2_125740648_C/T	2:125740648	DNAJC8	ENSBTAG00000018385	ENSBTAT00000024465	Transcript	intron_variant	-	-	-	-	-	rs439960158
2_125741012_T/C	2:125741012	DNAJC8	ENSBTAG00000018385	ENSBTAT00000024465	Transcript	intron_variant	-	-	-	-	-	rs207824096
2_125741158_C/T	2:125741158	DNAJC8	ENSBTAG00000018385	ENSBTAT00000024465	Transcript	intron_variant	-	-	-	-	-	rs462699448
2_125741731_T/C	2:125741731	DNAJC8	ENSBTAG00000018385	ENSBTAT00000024465	Transcript	intron_variant	-	-	-	-	-	rs208816822
2_125741790_G/A	2:125741790	DNAJC8	ENSBTAG00000018385	ENSBTAT00000024465	Transcript	intron_variant	-	-	-	-	-	rs210612733
2_125741867_A/G	2:125741867	DNAJC8	ENSBTAG00000018385	ENSBTAT00000024465	Transcript	intron_variant	-	-	-	-	-	rs207689312
2_125741914_G/A	2:125741914	DNAJC8	ENSBTAG00000018385	ENSBTAT00000024465	Transcript	intron_variant	-	-	-	-	-	rs209827390
2_125741964_C/T	2:125741964	DNAJC8	ENSBTAG00000018385	ENSBTAT00000024465	Transcript	intron_variant	-	-	-	-	-	rs465696246
2_125742273_C/T	2:125742273	DNAJC8	ENSBTAG00000018385	ENSBTAT00000024465	Transcript	intron_variant	-	-	-	-	-	rs432641352
2_125742392_A/C	2:125742392	DNAJC8	ENSBTAG00000018385	ENSBTAT00000024465	Transcript	intron_variant	-	-	-	-	-	rs721773014
2_125742520_G/A	2:125742520	DNAJC8	ENSBTAG00000018385	ENSBTAT00000024465	Transcript	intron_variant	-	-	-	-	-	rs210192764
2_125742554_G/A	2:125742554	DNAJC8	ENSBTAG00000018385	ENSBTAT00000024465	Transcript	intron_variant	-	-	-	-	-	rs207529686
2_125742571_C/T	2:125742571	DNAJC8	ENSBTAG00000018385	ENSBTAT00000024465	Transcript	intron_variant	-	-	-	-	-	rs209179398
2_125742718_G/C	2:125742718	DNAJC8	ENSBTAG00000018385	ENSBTAT00000024465	Transcript	intron_variant	-	-	-	-	-	rs210716636
2_125742916_G/A	2:125742916	DNAJC8	ENSBTAG00000018385	ENSBTAT00000024465	Transcript	intron_variant	-	-	-	-	-	rs208366055
2_125743225_A/G	2:125743225	DNAJC8	ENSBTAG00000018385	ENSBTAT00000024465	Transcript	intron_variant	-	-	-	-	-	rs451957444
2_125743424_G/A	2:125743424	DNAJC8	ENSBTAG00000018385	ENSBTAT00000024465	Transcript	intron_variant	-	-	-	-	-	rs462762257
2_125743443_A/G	2:125743443	DNAJC8	ENSBTAG00000018385	ENSBTAT00000024465	Transcript	intron_variant	-	-	-	-	-	rs481318847
2_125743745_T/C	2:125743745	DNAJC8	ENSBTAG00000018385	ENSBTAT00000024465	Transcript	intron_variant	-	-	-	-	-	rs209430313
2_125743798_A/G	2:125743798	DNAJC8	ENSBTAG00000018385	ENSBTAT00000024465	Transcript	intron_variant	-	-	-	-	-	rs110587644
2_125743918_G/T	2:125743918	DNAJC8	ENSBTAG00000018385	ENSBTAT00000024465	Transcript	intron_variant	-	-	-	-	-	rs379957629
2_125744015_A/G	2:125744015	DNAJC8	ENSBTAG00000018385	ENSBTAT00000024465	Transcript	intron_variant	-	-	-	-	-	rs446875482
2_125744043_T/C	2:125744043	DNAJC8	ENSBTAG00000018385	ENSBTAT00000024465	Transcript	intron_variant	-	-	-	-	-	rs465336360
2_125744107_A/G	2:125744107	DNAJC8	ENSBTAG00000018385	ENSBTAT00000024465	Transcript	intron_variant	-	-	-	-	-	rs451052505
2_125745038_A/G	2:125745038	DNAJC8	ENSBTAG00000018385	ENSBTAT00000024465	Transcript	intron_variant	-	-	-	-	-	rs525102370
2_125745989_T/C	2:125745989	DNAJC8	ENSBTAG00000018385	ENSBTAT00000024465	Transcript	intron_variant	-	-	-	-	-	rs451998145
2_125746656_G/A	2:125746656	DNAJC8	ENSBTAG00000018385	ENSBTAT00000024465	Transcript	intron_variant	-	-	-	-	-	rs444009811
2_125747067_A/G	2:125747067	DNAJC8	ENSBTAG00000018385	ENSBTAT00000024465	Transcript	intron_variant	-	-	-	-	-	rs211047370
2_125747099_G/C	2:125747099	DNAJC8	ENSBTAG00000018385	ENSBTAT00000024465	Transcript	intron_variant	-	-	-	-	-	rs207916854
2_125747364_A/G	2:125747364	DNAJC8	ENSBTAG00000018385	ENSBTAT00000024465	Transcript	intron_variant	-	-	-	-	-	rs441825482
2_125747678_T/G	2:125747678	DNAJC8	ENSBTAG00000018385	ENSBTAT00000024465	Transcript	intron_variant	-	-	-	-	-	rs383695719
2_125747698_T/C	2:125747698	DNAJC8	ENSBTAG00000018385	ENSBTAT00000024465	Transcript	intron_variant	-	-	-	-	-	rs435463930
2_125747787_G/A	2:125747787	DNAJC8	ENSBTAG00000018385	ENSBTAT00000024465	Transcript	intron_variant	-	-	-	-	-	rs209609767
2_125747834_G/A	2:125747834	DNAJC8	ENSBTAG00000018385	ENSBTAT00000024465	Transcript	intron_variant	-	-	-	-	-	rs440488290
2_125748075_C/T	2:125748075	DNAJC8	ENSBTAG00000018385	ENSBTAT00000024465	Transcript	intron_variant	-	-	-	-	-	rs211511811
2_125748379_T/C	2:125748379	DNAJC8	ENSBTAG00000018385	ENSBTAT00000024465	Transcript	intron_variant	-	-	-	-	-	rs208697714
2_125748392_A/G	2:125748392	DNAJC8	ENSBTAG00000018385	ENSBTAT00000024465	Transcript	intron_variant	-	-	-	-	-	rs210260539
2_125748423_A/G	2:125748423	DNAJC8	ENSBTAG00000018385	ENSBTAT00000024465	Transcript	intron_variant	-	-	-	-	-	rs211474323
2_125748567_T/C	2:125748567	DNAJC8	ENSBTAG00000018385	ENSBTAT00000024465	Transcript	intron_variant	-	-	-	-	-	rs208728280
2_125749266_C/T	2:125749266	DNAJC8	ENSBTAG00000018385	ENSBTAT00000024465	Transcript	intron_variant	-	-	-	-	-	rs207782295
2_125749274_G/C	2:125749274	DNAJC8	ENSBTAG00000018385	ENSBTAT00000024465	Transcript	intron_variant	-	-	-	-	-	rs209437669
2_125749330_G/A	2:125749330	DNAJC8	ENSBTAG00000018385	ENSBTAT00000024465	Transcript	intron_variant	-	-	-	-	-	rs210075486
2_125749350_G/A	2:125749350	DNAJC8	ENSBTAG00000018385	ENSBTAT00000024465	Transcript	intron_variant	-	-	-	-	-	rs445749600
2_125749593_A/G	2:125749593	DNAJC8	ENSBTAG00000018385	ENSBTAT00000024465	Transcript	intron_variant	-	-	-	-	-	rs207683543
2_125749649_G/A	2:125749649	DNAJC8	ENSBTAG00000018385	ENSBTAT00000024465	Transcript	intron_variant	-	-	-	-	-	rs437612766
2_125749751_G/A	2:125749751	DNAJC8	ENSBTAG00000018385	ENSBTAT00000024465	Transcript	intron_variant	-	-	-	-	-	rs209677989
2_125750243_A/G	2:125750243	DNAJC8	ENSBTAG00000018385	ENSBTAT00000024465	Transcript	intron_variant	-	-	-	-	-	rs210614455
2_125750306_G/A	2:125750306	DNAJC8	ENSBTAG00000018385	ENSBTAT00000024465	Transcript	intron_variant	-	-	-	-	-	rs723814994
2_125750425_A/T	2:125750425	DNAJC8	ENSBTAG00000018385	ENSBTAT00000024465	Transcript	intron_variant	-	-	-	-	-	rs134518691
2_125750654_T/C	2:125750654	DNAJC8	ENSBTAG00000018385	ENSBTAT00000024465	Transcript	intron_variant	-	-	-	-	-	rs518762567
2_125750734_G/A	2:125750734	DNAJC8	ENSBTAG00000018385	ENSBTAT00000024465	Transcript	intron_variant	-	-	-	-	-	rs453927857
2_125750811_A/G	2:125750811	DNAJC8	ENSBTAG00000018385	ENSBTAT00000024465	Transcript	intron_variant	-	-	-	-	-	rs472344427
2_125750840_C/T	2:125750840	DNAJC8	ENSBTAG00000018385	ENSBTAT00000024465	Transcript	intron_variant	-	-	-	-	-	rs439417346
2_125750881_G/C	2:125750881	DNAJC8	ENSBTAG00000018385	ENSBTAT00000024465	Transcript	intron_variant	-	-	-	-	-	rs135631403
2_125751336_G/A	2:125751336	DNAJC8	ENSBTAG00000018385	ENSBTAT00000024465	Transcript	intron_variant	-	-	-	-	-	rs208281881
2_125751620_A/G	2:125751620	DNAJC8	ENSBTAG00000018385	ENSBTAT00000024465	Transcript	intron_variant	-	-	-	-	-	rs209191393
2_125751717_C/T	2:125751717	DNAJC8	ENSBTAG00000018385	ENSBTAT00000024465	Transcript	intron_variant	-	-	-	-	-	rs444407634
2_125751755_G/A	2:125751755	DNAJC8	ENSBTAG00000018385	ENSBTAT00000024465	Transcript	intron_variant	-	-	-	-	-	rs211141731
2_125751814_G/C	2:125751814	DNAJC8	ENSBTAG00000018385	ENSBTAT00000024465	Transcript	intron_variant	-	-	-	-	-	rs208122898
2_125751890_T/C	2:125751890	DNAJC8	ENSBTAG00000018385	ENSBTAT00000024465	Transcript	intron_variant	-	-	-	-	-	rs210208304
2_125751987_C/G	2:125751987	DNAJC8	ENSBTAG00000018385	ENSBTAT00000024465	Transcript	intron_variant	-	-	-	-	-	rs723290850
2_125751997_A/G	2:125751997	DNAJC8	ENSBTAG00000018385	ENSBTAT00000024465	Transcript	intron_variant	-	-	-	-	-	rs717377942
2_125752043_C/A	2:125752043	DNAJC8	ENSBTAG00000018385	ENSBTAT00000024465	Transcript	intron_variant	-	-	-	-	-	rs460675510
2_125752338_A/T	2:125752338	DNAJC8	ENSBTAG00000018385	ENSBTAT00000024465	Transcript	intron_variant	-	-	-	-	-	rs464256232
2_125752419_G/A	2:125752419	DNAJC8	ENSBTAG00000018385	ENSBTAT00000024465	Transcript	intron_variant	-	-	-	-	-	rs437655703
2_125752424_A/G	2:125752424	DNAJC8	ENSBTAG00000018385	ENSBTAT00000024465	Transcript	intron_variant	-	-	-	-	-	rs211461657
2_125752562_A/G	2:125752562	DNAJC8	ENSBTAG00000018385	ENSBTAT00000024465	Transcript	intron_variant	-	-	-	-	-	rs208176772
2_125752754_G/A	2:125752754	DNAJC8	ENSBTAG00000018385	ENSBTAT00000024465	Transcript	intron_variant	-	-	-	-	-	rs435489844
2_125752816_G/A	2:125752816	DNAJC8	ENSBTAG00000018385	ENSBTAT00000024465	Transcript	intron_variant	-	-	-	-	-	rs454062984
2_125752890_C/T	2:125752890	DNAJC8	ENSBTAG00000018385	ENSBTAT00000024465	Transcript	intron_variant	-	-	-	-	-	rs210259939
2_125753419_G/A	2:125753419	DNAJC8	ENSBTAG00000018385	ENSBTAT00000024465	Transcript	intron_variant	-	-	-	-	-	rs383993218
2_125753560_A/C	2:125753560	DNAJC8	ENSBTAG00000018385	ENSBTAT00000024465	Transcript	intron_variant	-	-	-	-	-	rs211064009
2_125753612_T/G	2:125753612	DNAJC8	ENSBTAG00000018385	ENSBTAT00000024465	Transcript	intron_variant	-	-	-	-	-	rs209282729
2_125754361_T/G	2:125754361	DNAJC8	ENSBTAG00000018385	ENSBTAT00000024465	Transcript	intron_variant	-	-	-	-	-	rs521916766
2_125754494_C/T	2:125754494	DNAJC8	ENSBTAG00000018385	ENSBTAT00000024465	Transcript	intron_variant	-	-	-	-	-	rs799166708
2_125754585_T/G	2:125754585	DNAJC8	ENSBTAG00000018385	ENSBTAT00000024465	Transcript	intron_variant	-	-	-	-	-	rs799623041
2_125754611_G/C	2:125754611	DNAJC8	ENSBTAG00000018385	ENSBTAT00000024465	Transcript	intron_variant	-	-	-	-	-	-
2_125754850_A/G	2:125754850	DNAJC8	ENSBTAG00000018385	ENSBTAT00000024465	Transcript	intron_variant	-	-	-	-	-	rs715662208
2_125754868_T/G	2:125754868	DNAJC8	ENSBTAG00000018385	ENSBTAT00000024465	Transcript	intron_variant	-	-	-	-	-	rs517724401
2_125754882_C/T	2:125754882	DNAJC8	ENSBTAG00000018385	ENSBTAT00000024465	Transcript	intron_variant	-	-	-	-	-	rs522914547
2_125755094_G/C	2:125755094	DNAJC8	ENSBTAG00000018385	ENSBTAT00000024465	Transcript	intron_variant	-	-	-	-	-	rs471097216
2_125755318_C/G	2:125755318	DNAJC8	ENSBTAG00000018385	ENSBTAT00000024465	Transcript	intron_variant	-	-	-	-	-	rs209942937
2_125755412_A/G	2:125755412	DNAJC8	ENSBTAG00000018385	ENSBTAT00000024465	Transcript	intron_variant	-	-	-	-	-	rs211198395
2_125755483_G/A	2:125755483	DNAJC8	ENSBTAG00000018385	ENSBTAT00000024465	Transcript	intron_variant	-	-	-	-	-	rs208902381
2_125755509_A/G	2:125755509	DNAJC8	ENSBTAG00000018385	ENSBTAT00000024465	Transcript	intron_variant	-	-	-	-	-	rs210436127
2_125755867_A/G	2:125755867	DNAJC8	ENSBTAG00000018385	ENSBTAT00000024465	Transcript	intron_variant	-	-	-	-	-	rs523994879
2_125756004_C/T	2:125756004	DNAJC8	ENSBTAG00000018385	ENSBTAT00000024465	Transcript	intron_variant	-	-	-	-	-	rs207500491
2_125756044_T/C	2:125756044	DNAJC8	ENSBTAG00000018385	ENSBTAT00000024465	Transcript	intron_variant	-	-	-	-	-	rs208723188
2_125756138_G/A	2:125756138	DNAJC8	ENSBTAG00000018385	ENSBTAT00000024465	Transcript	intron_variant	-	-	-	-	-	rs210883366
2_125756240_A/G	2:125756240	DNAJC8	ENSBTAG00000018385	ENSBTAT00000024465	Transcript	intron_variant	-	-	-	-	-	rs207826713
2_125756292_C/A	2:125756292	DNAJC8	ENSBTAG00000018385	ENSBTAT00000024465	Transcript	intron_variant	-	-	-	-	-	rs209919537
2_125756301_T/C	2:125756301	DNAJC8	ENSBTAG00000018385	ENSBTAT00000024465	Transcript	intron_variant	-	-	-	-	-	rs210960527
2_125756527_A/G	2:125756527	DNAJC8	ENSBTAG00000018385	ENSBTAT00000024465	Transcript	intron_variant	-	-	-	-	-	rs449725337
2_125756783_C/T	2:125756783	DNAJC8	ENSBTAG00000018385	ENSBTAT00000024465	Transcript	intron_variant	-	-	-	-	-	rs468235989
2_125756830_C/T	2:125756830	DNAJC8	ENSBTAG00000018385	ENSBTAT00000024465	Transcript	intron_variant	-	-	-	-	-	rs480258552
2_125756884_A/G	2:125756884	DNAJC8	ENSBTAG00000018385	ENSBTAT00000024465	Transcript	intron_variant	-	-	-	-	-	rs447251637
2_125757040_C/T	2:125757040	DNAJC8	ENSBTAG00000018385	ENSBTAT00000024465	Transcript	intron_variant	-	-	-	-	-	rs207711188
2_125757216_A/G	2:125757216	DNAJC8	ENSBTAG00000018385	ENSBTAT00000024465	Transcript	intron_variant	-	-	-	-	-	rs137807342
2_125757224_C/T	2:125757224	DNAJC8	ENSBTAG00000018385	ENSBTAT00000024465	Transcript	intron_variant	-	-	-	-	-	rs211330459
2_125757511_G/A	2:125757511	DNAJC8	ENSBTAG00000018385	ENSBTAT00000024465	Transcript	3_prime_UTR_variant	924	-	-	-	-	rs208308302
2_125757516_G/A	2:125757516	DNAJC8	ENSBTAG00000018385	ENSBTAT00000024465	Transcript	3_prime_UTR_variant	929	-	-	-	-	rs519626021
19_40981960_C/T	19:40981960	CSF3	ENSBTAG00000021462	ENSBTAT00000028610	Transcript	synonymous_variant	166	114	38	C	tgC/tgT	rs521666976
19_40982033_C/T	19:40982033	CSF3	ENSBTAG00000021462	ENSBTAT00000028610	Transcript	intron_variant	-	-	-	-	-	rs450012973
19_40982201_C/T	19:40982201	CSF3	ENSBTAG00000021462	ENSBTAT00000028610	Transcript	intron_variant	-	-	-	-	-	rs518854168
19_40982227_G/C	19:40982227	CSF3	ENSBTAG00000021462	ENSBTAT00000028610	Transcript	intron_variant	-	-	-	-	-	rs523912780
19_40982300_C/A	19:40982300	CSF3	ENSBTAG00000021462	ENSBTAT00000028610	Transcript	intron_variant	-	-	-	-	-	rs516085808
5_48773798_T/C	5:48773798	LEMD3	ENSBTAG00000039435	ENSBTAT00000053178	Transcript	intron_variant	-	-	-	-	-	rs449194960
5_48773861_C/T	5:48773861	LEMD3	ENSBTAG00000039435	ENSBTAT00000053178	Transcript	intron_variant	-	-	-	-	-	rs469135990
5_48774337_G/T	5:48774337	LEMD3	ENSBTAG00000039435	ENSBTAT00000053178	Transcript	intron_variant	-	-	-	-	-	rs434086152
5_48774363_C/T	5:48774363	LEMD3	ENSBTAG00000039435	ENSBTAT00000053178	Transcript	intron_variant	-	-	-	-	-	rs454095591
5_48774435_T/C	5:48774435	LEMD3	ENSBTAG00000039435	ENSBTAT00000053178	Transcript	intron_variant	-	-	-	-	-	rs443704708
5_48774585_T/C	5:48774585	LEMD3	ENSBTAG00000039435	ENSBTAT00000053178	Transcript	intron_variant	-	-	-	-	-	rs211659401
5_48774682_G/A	5:48774682	LEMD3	ENSBTAG00000039435	ENSBTAT00000053178	Transcript	intron_variant	-	-	-	-	-	rs208728681
5_48774864_C/T	5:48774864	LEMD3	ENSBTAG00000039435	ENSBTAT00000053178	Transcript	intron_variant	-	-	-	-	-	rs209791125
5_48775117_T/C	5:48775117	LEMD3	ENSBTAG00000039435	ENSBTAT00000053178	Transcript	intron_variant	-	-	-	-	-	rs110775249
5_48775198_A/G	5:48775198	LEMD3	ENSBTAG00000039435	ENSBTAT00000053178	Transcript	intron_variant	-	-	-	-	-	rs209233559
5_48775308_C/A	5:48775308	LEMD3	ENSBTAG00000039435	ENSBTAT00000053178	Transcript	intron_variant	-	-	-	-	-	rs211688162,rs797219871
5_48775490_C/A	5:48775490	LEMD3	ENSBTAG00000039435	ENSBTAT00000053178	Transcript	intron_variant	-	-	-	-	-	rs110188163
5_48775763_C/A	5:48775763	LEMD3	ENSBTAG00000039435	ENSBTAT00000053178	Transcript	intron_variant	-	-	-	-	-	rs208580526
5_48776311_T/C	5:48776311	LEMD3	ENSBTAG00000039435	ENSBTAT00000053178	Transcript	intron_variant	-	-	-	-	-	rs210068993
5_48776367_G/A	5:48776367	LEMD3	ENSBTAG00000039435	ENSBTAT00000053178	Transcript	intron_variant	-	-	-	-	-	rs207957694
5_48776379_A/G	5:48776379	LEMD3	ENSBTAG00000039435	ENSBTAT00000053178	Transcript	intron_variant	-	-	-	-	-	rs483001913
5_48776568_T/C	5:48776568	LEMD3	ENSBTAG00000039435	ENSBTAT00000053178	Transcript	intron_variant	-	-	-	-	-	rs445018388
5_48776588_T/C	5:48776588	LEMD3	ENSBTAG00000039435	ENSBTAT00000053178	Transcript	intron_variant	-	-	-	-	-	rs385824870
5_48776675_T/C	5:48776675	LEMD3	ENSBTAG00000039435	ENSBTAT00000053178	Transcript	intron_variant	-	-	-	-	-	rs434047237
5_48776739_G/A	5:48776739	LEMD3	ENSBTAG00000039435	ENSBTAT00000053178	Transcript	intron_variant	-	-	-	-	-	rs454256777
5_48776976_T/G	5:48776976	LEMD3	ENSBTAG00000039435	ENSBTAT00000053178	Transcript	intron_variant	-	-	-	-	-	rs467735026
5_48777084_G/T	5:48777084	LEMD3	ENSBTAG00000039435	ENSBTAT00000053178	Transcript	intron_variant	-	-	-	-	-	rs110881814
5_48777087_C/T	5:48777087	LEMD3	ENSBTAG00000039435	ENSBTAT00000053178	Transcript	intron_variant	-	-	-	-	-	rs110266364
5_48777164_A/C	5:48777164	LEMD3	ENSBTAG00000039435	ENSBTAT00000053178	Transcript	intron_variant	-	-	-	-	-	rs476896870
5_48777287_T/A	5:48777287	LEMD3	ENSBTAG00000039435	ENSBTAT00000053178	Transcript	intron_variant	-	-	-	-	-	rs452561035
5_48777358_C/A	5:48777358	LEMD3	ENSBTAG00000039435	ENSBTAT00000053178	Transcript	intron_variant	-	-	-	-	-	rs472631567
5_48777549_G/A	5:48777549	LEMD3	ENSBTAG00000039435	ENSBTAT00000053178	Transcript	intron_variant	-	-	-	-	-	rs441824930
5_48777577_A/G	5:48777577	LEMD3	ENSBTAG00000039435	ENSBTAT00000053178	Transcript	intron_variant	-	-	-	-	-	rs723351273
5_48777585_G/T	5:48777585	LEMD3	ENSBTAG00000039435	ENSBTAT00000053178	Transcript	intron_variant	-	-	-	-	-	-
5_48777653_A/G	5:48777653	LEMD3	ENSBTAG00000039435	ENSBTAT00000053178	Transcript	intron_variant	-	-	-	-	-	rs440043988
5_48778047_T/C	5:48778047	LEMD3	ENSBTAG00000039435	ENSBTAT00000053178	Transcript	intron_variant	-	-	-	-	-	rs480268462
5_48778495_A/C	5:48778495	LEMD3	ENSBTAG00000039435	ENSBTAT00000053178	Transcript	intron_variant	-	-	-	-	-	rs442368118
5_48778858_C/A	5:48778858	LEMD3	ENSBTAG00000039435	ENSBTAT00000053178	Transcript	intron_variant	-	-	-	-	-	rs209635358
5_48778922_G/C	5:48778922	LEMD3	ENSBTAG00000039435	ENSBTAT00000053178	Transcript	intron_variant	-	-	-	-	-	rs209289260
5_48779033_A/G	5:48779033	LEMD3	ENSBTAG00000039435	ENSBTAT00000053178	Transcript	intron_variant	-	-	-	-	-	rs211221342
5_48779501_T/C	5:48779501	LEMD3	ENSBTAG00000039435	ENSBTAT00000053178	Transcript	intron_variant	-	-	-	-	-	rs207520085
5_48779597_G/A	5:48779597	LEMD3	ENSBTAG00000039435	ENSBTAT00000053178	Transcript	intron_variant	-	-	-	-	-	rs458715096
5_48779641_C/T	5:48779641	LEMD3	ENSBTAG00000039435	ENSBTAT00000053178	Transcript	intron_variant	-	-	-	-	-	rs209898397
5_48780037_G/A	5:48780037	LEMD3	ENSBTAG00000039435	ENSBTAT00000053178	Transcript	intron_variant	-	-	-	-	-	rs209158576
5_48780323_T/C	5:48780323	LEMD3	ENSBTAG00000039435	ENSBTAT00000053178	Transcript	intron_variant	-	-	-	-	-	rs209659146
5_48780339_C/A	5:48780339	LEMD3	ENSBTAG00000039435	ENSBTAT00000053178	Transcript	intron_variant	-	-	-	-	-	rs109645023
5_48780420_C/T	5:48780420	LEMD3	ENSBTAG00000039435	ENSBTAT00000053178	Transcript	intron_variant	-	-	-	-	-	rs109381948
5_48780492_A/G	5:48780492	LEMD3	ENSBTAG00000039435	ENSBTAT00000053178	Transcript	intron_variant	-	-	-	-	-	rs110276843
5_48781060_A/G	5:48781060	LEMD3	ENSBTAG00000039435	ENSBTAT00000053178	Transcript	intron_variant	-	-	-	-	-	rs110019802
5_48781228_A/T	5:48781228	LEMD3	ENSBTAG00000039435	ENSBTAT00000053178	Transcript	intron_variant	-	-	-	-	-	rs211501970
5_48781818_C/T	5:48781818	LEMD3	ENSBTAG00000039435	ENSBTAT00000053178	Transcript	intron_variant	-	-	-	-	-	rs526374731
5_48781846_G/A	5:48781846	LEMD3	ENSBTAG00000039435	ENSBTAT00000053178	Transcript	missense_variant	1994	1994	665	T/I	aCa/aTa	rs208578987
5_48781976_T/A	5:48781976	LEMD3	ENSBTAG00000039435	ENSBTAT00000053178	Transcript	intron_variant	-	-	-	-	-	rs455053776
5_48783088_A/G	5:48783088	LEMD3	ENSBTAG00000039435	ENSBTAT00000053178	Transcript	intron_variant	-	-	-	-	-	rs458878609
5_48783121_C/T	5:48783121	LEMD3	ENSBTAG00000039435	ENSBTAT00000053178	Transcript	intron_variant	-	-	-	-	-	rs478911043
5_48783347_T/C	5:48783347	LEMD3	ENSBTAG00000039435	ENSBTAT00000053178	Transcript	intron_variant	-	-	-	-	-	rs461118733
5_48783798_G/A	5:48783798	LEMD3	ENSBTAG00000039435	ENSBTAT00000053178	Transcript	intron_variant	-	-	-	-	-	rs466881172
5_48784094_T/C	5:48784094	LEMD3	ENSBTAG00000039435	ENSBTAT00000053178	Transcript	intron_variant	-	-	-	-	-	rs450130455
5_48784232_C/T	5:48784232	LEMD3	ENSBTAG00000039435	ENSBTAT00000053178	Transcript	intron_variant	-	-	-	-	-	rs469991244
5_48784383_C/A	5:48784383	LEMD3	ENSBTAG00000039435	ENSBTAT00000053178	Transcript	intron_variant	-	-	-	-	-	rs209334416
5_48784780_A/G	5:48784780	LEMD3	ENSBTAG00000039435	ENSBTAT00000053178	Transcript	intron_variant	-	-	-	-	-	rs210427725
5_48785180_T/A	5:48785180	LEMD3	ENSBTAG00000039435	ENSBTAT00000053178	Transcript	intron_variant	-	-	-	-	-	rs211090977
5_48785186_G/A	5:48785186	LEMD3	ENSBTAG00000039435	ENSBTAT00000053178	Transcript	intron_variant	-	-	-	-	-	rs209152719
5_48785205_G/A	5:48785205	LEMD3	ENSBTAG00000039435	ENSBTAT00000053178	Transcript	intron_variant	-	-	-	-	-	rs209346491
5_48785310_T/C	5:48785310	LEMD3	ENSBTAG00000039435	ENSBTAT00000053178	Transcript	intron_variant	-	-	-	-	-	rs456211857
5_48785712_C/T	5:48785712	LEMD3	ENSBTAG00000039435	ENSBTAT00000053178	Transcript	intron_variant	-	-	-	-	-	rs476202970
5_48785861_C/T	5:48785861	LEMD3	ENSBTAG00000039435	ENSBTAT00000053178	Transcript	intron_variant	-	-	-	-	-	rs438371187
5_48785880_T/C	5:48785880	LEMD3	ENSBTAG00000039435	ENSBTAT00000053178	Transcript	intron_variant	-	-	-	-	-	rs381878671
5_48785977_A/C	5:48785977	LEMD3	ENSBTAG00000039435	ENSBTAT00000053178	Transcript	intron_variant	-	-	-	-	-	rs384160579
5_48786073_T/A	5:48786073	LEMD3	ENSBTAG00000039435	ENSBTAT00000053178	Transcript	intron_variant	-	-	-	-	-	rs382591365
5_48786418_G/T	5:48786418	LEMD3	ENSBTAG00000039435	ENSBTAT00000053178	Transcript	intron_variant	-	-	-	-	-	rs443707856
5_48786432_T/A	5:48786432	LEMD3	ENSBTAG00000039435	ENSBTAT00000053178	Transcript	intron_variant	-	-	-	-	-	rs463734548
5_48786478_C/T	5:48786478	LEMD3	ENSBTAG00000039435	ENSBTAT00000053178	Transcript	intron_variant	-	-	-	-	-	rs384515192
5_48786566_T/G	5:48786566	LEMD3	ENSBTAG00000039435	ENSBTAT00000053178	Transcript	intron_variant	-	-	-	-	-	rs378952060
5_48786934_G/A	5:48786934	LEMD3	ENSBTAG00000039435	ENSBTAT00000053178	Transcript	intron_variant	-	-	-	-	-	rs466026568
5_48787036_T/C	5:48787036	LEMD3	ENSBTAG00000039435	ENSBTAT00000053178	Transcript	intron_variant	-	-	-	-	-	rs210166192
5_48787160_G/A	5:48787160	LEMD3	ENSBTAG00000039435	ENSBTAT00000053178	Transcript	intron_variant	-	-	-	-	-	rs207632755
5_48787197_C/T	5:48787197	LEMD3	ENSBTAG00000039435	ENSBTAT00000053178	Transcript	intron_variant	-	-	-	-	-	rs208750075
5_48787209_A/G	5:48787209	LEMD3	ENSBTAG00000039435	ENSBTAT00000053178	Transcript	intron_variant	-	-	-	-	-	rs210574129
5_48787741_C/T	5:48787741	LEMD3	ENSBTAG00000039435	ENSBTAT00000053178	Transcript	intron_variant	-	-	-	-	-	rs207812520
5_48787993_A/G	5:48787993	LEMD3	ENSBTAG00000039435	ENSBTAT00000053178	Transcript	intron_variant	-	-	-	-	-	rs380273089
5_48788078_G/A	5:48788078	LEMD3	ENSBTAG00000039435	ENSBTAT00000053178	Transcript	intron_variant	-	-	-	-	-	rs210308480
5_48788227_C/A	5:48788227	LEMD3	ENSBTAG00000039435	ENSBTAT00000053178	Transcript	intron_variant	-	-	-	-	-	rs133166257
5_48788617_C/T	5:48788617	LEMD3	ENSBTAG00000039435	ENSBTAT00000053178	Transcript	intron_variant	-	-	-	-	-	rs208940316
5_48788912_C/T	5:48788912	LEMD3	ENSBTAG00000039435	ENSBTAT00000053178	Transcript	intron_variant	-	-	-	-	-	rs110414703
5_48788971_A/G	5:48788971	LEMD3	ENSBTAG00000039435	ENSBTAT00000053178	Transcript	intron_variant	-	-	-	-	-	rs380175157
5_48789161_G/A	5:48789161	LEMD3	ENSBTAG00000039435	ENSBTAT00000053178	Transcript	intron_variant	-	-	-	-	-	rs211001643
5_48789337_C/T	5:48789337	LEMD3	ENSBTAG00000039435	ENSBTAT00000053178	Transcript	intron_variant	-	-	-	-	-	rs207705695
5_48789507_A/G	5:48789507	LEMD3	ENSBTAG00000039435	ENSBTAT00000053178	Transcript	intron_variant	-	-	-	-	-	rs442502349
5_48789634_G/A	5:48789634	LEMD3	ENSBTAG00000039435	ENSBTAT00000053178	Transcript	intron_variant	-	-	-	-	-	rs518247418
5_48789664_C/G	5:48789664	LEMD3	ENSBTAG00000039435	ENSBTAT00000053178	Transcript	intron_variant	-	-	-	-	-	rs521879826
5_48789766_C/T	5:48789766	LEMD3	ENSBTAG00000039435	ENSBTAT00000053178	Transcript	intron_variant	-	-	-	-	-	rs526061916
5_48789797_T/C	5:48789797	LEMD3	ENSBTAG00000039435	ENSBTAT00000053178	Transcript	intron_variant	-	-	-	-	-	-
5_48789863_T/C	5:48789863	LEMD3	ENSBTAG00000039435	ENSBTAT00000053178	Transcript	intron_variant	-	-	-	-	-	rs800628891
5_48790183_A/T	5:48790183	LEMD3	ENSBTAG00000039435	ENSBTAT00000053178	Transcript	intron_variant	-	-	-	-	-	rs209809926
5_48790266_A/T	5:48790266	LEMD3	ENSBTAG00000039435	ENSBTAT00000053178	Transcript	intron_variant	-	-	-	-	-	rs210653979
5_48790280_T/C	5:48790280	LEMD3	ENSBTAG00000039435	ENSBTAT00000053178	Transcript	intron_variant	-	-	-	-	-	rs208306523
5_48790336_G/A	5:48790336	LEMD3	ENSBTAG00000039435	ENSBTAT00000053178	Transcript	intron_variant	-	-	-	-	-	rs109643795
5_48790797_T/C	5:48790797	LEMD3	ENSBTAG00000039435	ENSBTAT00000053178	Transcript	intron_variant	-	-	-	-	-	rs133297436
5_48790833_G/A	5:48790833	LEMD3	ENSBTAG00000039435	ENSBTAT00000053178	Transcript	intron_variant	-	-	-	-	-	rs210803344
5_48791045_T/G	5:48791045	LEMD3	ENSBTAG00000039435	ENSBTAT00000053178	Transcript	intron_variant	-	-	-	-	-	rs211199695
5_48791088_A/T	5:48791088	LEMD3	ENSBTAG00000039435	ENSBTAT00000053178	Transcript	intron_variant	-	-	-	-	-	rs208587437
5_48791177_C/T	5:48791177	LEMD3	ENSBTAG00000039435	ENSBTAT00000053178	Transcript	intron_variant	-	-	-	-	-	rs450685645
5_48791221_A/G	5:48791221	LEMD3	ENSBTAG00000039435	ENSBTAT00000053178	Transcript	intron_variant	-	-	-	-	-	rs379975121
5_48791246_T/C	5:48791246	LEMD3	ENSBTAG00000039435	ENSBTAT00000053178	Transcript	intron_variant	-	-	-	-	-	rs208481418
5_48791406_G/C	5:48791406	LEMD3	ENSBTAG00000039435	ENSBTAT00000053178	Transcript	intron_variant	-	-	-	-	-	rs454513936
5_48791540_A/G	5:48791540	LEMD3	ENSBTAG00000039435	ENSBTAT00000053178	Transcript	intron_variant	-	-	-	-	-	rs474867962
5_48791576_C/T	5:48791576	LEMD3	ENSBTAG00000039435	ENSBTAT00000053178	Transcript	intron_variant	-	-	-	-	-	rs443536350
5_48791736_A/C	5:48791736	LEMD3	ENSBTAG00000039435	ENSBTAT00000053178	Transcript	intron_variant	-	-	-	-	-	rs470639928
5_48791995_A/G	5:48791995	LEMD3	ENSBTAG00000039435	ENSBTAT00000053178	Transcript	intron_variant	-	-	-	-	-	rs439653644
5_48792056_G/A	5:48792056	LEMD3	ENSBTAG00000039435	ENSBTAT00000053178	Transcript	intron_variant	-	-	-	-	-	rs459730689
5_48792382_C/G	5:48792382	LEMD3	ENSBTAG00000039435	ENSBTAT00000053178	Transcript	intron_variant	-	-	-	-	-	rs526838055
5_48792509_G/C	5:48792509	LEMD3	ENSBTAG00000039435	ENSBTAT00000053178	Transcript	intron_variant	-	-	-	-	-	rs432080030
5_48792681_C/T	5:48792681	LEMD3	ENSBTAG00000039435	ENSBTAT00000053178	Transcript	intron_variant	-	-	-	-	-	rs209651862
5_48792789_T/C	5:48792789	LEMD3	ENSBTAG00000039435	ENSBTAT00000053178	Transcript	intron_variant	-	-	-	-	-	rs211492997
5_48792823_C/T	5:48792823	LEMD3	ENSBTAG00000039435	ENSBTAT00000053178	Transcript	intron_variant	-	-	-	-	-	rs462172592
5_48792905_G/A	5:48792905	LEMD3	ENSBTAG00000039435	ENSBTAT00000053178	Transcript	intron_variant	-	-	-	-	-	rs482555861
5_48792968_G/A	5:48792968	LEMD3	ENSBTAG00000039435	ENSBTAT00000053178	Transcript	intron_variant	-	-	-	-	-	rs451243484
5_48793227_C/T	5:48793227	LEMD3	ENSBTAG00000039435	ENSBTAT00000053178	Transcript	intron_variant	-	-	-	-	-	rs208526769
5_48793321_T/C	5:48793321	LEMD3	ENSBTAG00000039435	ENSBTAT00000053178	Transcript	intron_variant	-	-	-	-	-	rs478440878
5_48793469_G/A	5:48793469	LEMD3	ENSBTAG00000039435	ENSBTAT00000053178	Transcript	intron_variant	-	-	-	-	-	rs445759500
5_48793697_T/G	5:48793697	LEMD3	ENSBTAG00000039435	ENSBTAT00000053178	Transcript	intron_variant	-	-	-	-	-	rs465777129
5_48793971_G/A	5:48793971	LEMD3	ENSBTAG00000039435	ENSBTAT00000053178	Transcript	intron_variant	-	-	-	-	-	rs516929096
5_48794658_G/A	5:48794658	LEMD3	ENSBTAG00000039435	ENSBTAT00000053178	Transcript	intron_variant	-	-	-	-	-	rs434488526
5_48794786_T/C	5:48794786	LEMD3	ENSBTAG00000039435	ENSBTAT00000053178	Transcript	intron_variant	-	-	-	-	-	rs447951524
5_48794912_G/A	5:48794912	LEMD3	ENSBTAG00000039435	ENSBTAT00000053178	Transcript	intron_variant	-	-	-	-	-	rs445327804
5_48795094_T/C	5:48795094	LEMD3	ENSBTAG00000039435	ENSBTAT00000053178	Transcript	intron_variant	-	-	-	-	-	rs467647469
5_48795135_C/T	5:48795135	LEMD3	ENSBTAG00000039435	ENSBTAT00000053178	Transcript	intron_variant	-	-	-	-	-	rs436310307
5_48795301_C/T	5:48795301	LEMD3	ENSBTAG00000039435	ENSBTAT00000053178	Transcript	intron_variant	-	-	-	-	-	rs468223255
5_48795481_T/C	5:48795481	LEMD3	ENSBTAG00000039435	ENSBTAT00000053178	Transcript	intron_variant	-	-	-	-	-	rs437045069
5_48795500_G/A	5:48795500	LEMD3	ENSBTAG00000039435	ENSBTAT00000053178	Transcript	intron_variant	-	-	-	-	-	rs457114149
5_48795608_A/C	5:48795608	LEMD3	ENSBTAG00000039435	ENSBTAT00000053178	Transcript	intron_variant	-	-	-	-	-	rs452170656
5_48795617_G/C	5:48795617	LEMD3	ENSBTAG00000039435	ENSBTAT00000053178	Transcript	intron_variant	-	-	-	-	-	rs472328915
5_48795650_A/G	5:48795650	LEMD3	ENSBTAG00000039435	ENSBTAT00000053178	Transcript	intron_variant	-	-	-	-	-	rs432903537
5_48795910_G/A	5:48795910	LEMD3	ENSBTAG00000039435	ENSBTAT00000053178	Transcript	intron_variant	-	-	-	-	-	rs473458339
5_48795973_G/A	5:48795973	LEMD3	ENSBTAG00000039435	ENSBTAT00000053178	Transcript	intron_variant	-	-	-	-	-	rs134659273
5_48796326_A/G	5:48796326	LEMD3	ENSBTAG00000039435	ENSBTAT00000053178	Transcript	intron_variant	-	-	-	-	-	rs475882588
5_48796414_A/G	5:48796414	LEMD3	ENSBTAG00000039435	ENSBTAT00000053178	Transcript	intron_variant	-	-	-	-	-	rs444733929
5_48796458_T/G	5:48796458	LEMD3	ENSBTAG00000039435	ENSBTAT00000053178	Transcript	intron_variant	-	-	-	-	-	rs458474824
5_48796475_T/C	5:48796475	LEMD3	ENSBTAG00000039435	ENSBTAT00000053178	Transcript	intron_variant	-	-	-	-	-	rs478506354
5_48796556_T/C	5:48796556	LEMD3	ENSBTAG00000039435	ENSBTAT00000053178	Transcript	intron_variant	-	-	-	-	-	rs447022893
5_48796662_C/T	5:48796662	LEMD3	ENSBTAG00000039435	ENSBTAT00000053178	Transcript	intron_variant	-	-	-	-	-	rs460767598
5_48796867_C/T	5:48796867	LEMD3	ENSBTAG00000039435	ENSBTAT00000053178	Transcript	intron_variant	-	-	-	-	-	rs468137767
5_48796885_G/A	5:48796885	LEMD3	ENSBTAG00000039435	ENSBTAT00000053178	Transcript	intron_variant	-	-	-	-	-	rs447667817
5_48797044_A/G	5:48797044	LEMD3	ENSBTAG00000039435	ENSBTAT00000053178	Transcript	intron_variant	-	-	-	-	-	rs436805930
5_48797124_T/C	5:48797124	LEMD3	ENSBTAG00000039435	ENSBTAT00000053178	Transcript	intron_variant	-	-	-	-	-	rs450403149
5_48797195_T/A	5:48797195	LEMD3	ENSBTAG00000039435	ENSBTAT00000053178	Transcript	intron_variant	-	-	-	-	-	rs464255030
5_48797317_T/C	5:48797317	LEMD3	ENSBTAG00000039435	ENSBTAT00000053178	Transcript	intron_variant	-	-	-	-	-	rs453000488
5_48797328_C/T	5:48797328	LEMD3	ENSBTAG00000039435	ENSBTAT00000053178	Transcript	intron_variant	-	-	-	-	-	rs445819815
5_48797381_C/G	5:48797381	LEMD3	ENSBTAG00000039435	ENSBTAT00000053178	Transcript	intron_variant	-	-	-	-	-	rs473256895
5_48797663_A/G	5:48797663	LEMD3	ENSBTAG00000039435	ENSBTAT00000053178	Transcript	intron_variant	-	-	-	-	-	rs434460967
5_48797758_T/A	5:48797758	LEMD3	ENSBTAG00000039435	ENSBTAT00000053178	Transcript	intron_variant	-	-	-	-	-	rs435662768
5_48798351_A/T	5:48798351	LEMD3	ENSBTAG00000039435	ENSBTAT00000053178	Transcript	intron_variant	-	-	-	-	-	rs475792062
5_48798709_C/T	5:48798709	LEMD3	ENSBTAG00000039435	ENSBTAT00000053178	Transcript	intron_variant	-	-	-	-	-	rs444398811
5_48798782_C/A	5:48798782	LEMD3	ENSBTAG00000039435	ENSBTAT00000053178	Transcript	intron_variant	-	-	-	-	-	rs451732911
5_48798787_A/C	5:48798787	LEMD3	ENSBTAG00000039435	ENSBTAT00000053178	Transcript	intron_variant	-	-	-	-	-	rs477463110
5_48798840_T/A	5:48798840	LEMD3	ENSBTAG00000039435	ENSBTAT00000053178	Transcript	intron_variant	-	-	-	-	-	rs440709284
5_48798843_C/A	5:48798843	LEMD3	ENSBTAG00000039435	ENSBTAT00000053178	Transcript	intron_variant	-	-	-	-	-	rs382369503
5_48799056_C/T	5:48799056	LEMD3	ENSBTAG00000039435	ENSBTAT00000053178	Transcript	intron_variant	-	-	-	-	-	rs714904103
5_48799418_T/C	5:48799418	LEMD3	ENSBTAG00000039435	ENSBTAT00000053178	Transcript	intron_variant	-	-	-	-	-	rs480894637
5_48799427_C/G	5:48799427	LEMD3	ENSBTAG00000039435	ENSBTAT00000053178	Transcript	intron_variant	-	-	-	-	-	rs452657655
5_48799616_G/A	5:48799616	LEMD3	ENSBTAG00000039435	ENSBTAT00000053178	Transcript	intron_variant	-	-	-	-	-	rs472653355
5_48799662_T/C	5:48799662	LEMD3	ENSBTAG00000039435	ENSBTAT00000053178	Transcript	intron_variant	-	-	-	-	-	rs136037488
5_48799734_G/C	5:48799734	LEMD3	ENSBTAG00000039435	ENSBTAT00000053178	Transcript	intron_variant	-	-	-	-	-	rs380293151
5_48799906_T/C	5:48799906	LEMD3	ENSBTAG00000039435	ENSBTAT00000053178	Transcript	intron_variant	-	-	-	-	-	rs461810870
5_48800095_C/T	5:48800095	LEMD3	ENSBTAG00000039435	ENSBTAT00000053178	Transcript	intron_variant	-	-	-	-	-	rs481736527
5_48800162_C/G	5:48800162	LEMD3	ENSBTAG00000039435	ENSBTAT00000053178	Transcript	intron_variant	-	-	-	-	-	rs450366107
5_48800465_G/A	5:48800465	LEMD3	ENSBTAG00000039435	ENSBTAT00000053178	Transcript	intron_variant	-	-	-	-	-	rs209757223
5_48800479_G/A	5:48800479	LEMD3	ENSBTAG00000039435	ENSBTAT00000053178	Transcript	intron_variant	-	-	-	-	-	rs211158561
5_48800817_G/A	5:48800817	LEMD3	ENSBTAG00000039435	ENSBTAT00000053178	Transcript	intron_variant	-	-	-	-	-	rs208517114
5_48800957_C/G	5:48800957	LEMD3	ENSBTAG00000039435	ENSBTAT00000053178	Transcript	intron_variant	-	-	-	-	-	rs466716119
5_48801065_A/C	5:48801065	LEMD3	ENSBTAG00000039435	ENSBTAT00000053178	Transcript	intron_variant	-	-	-	-	-	rs435420702
5_48801081_A/C	5:48801081	LEMD3	ENSBTAG00000039435	ENSBTAT00000053178	Transcript	intron_variant	-	-	-	-	-	rs455451837
5_48801114_A/G	5:48801114	LEMD3	ENSBTAG00000039435	ENSBTAT00000053178	Transcript	intron_variant	-	-	-	-	-	rs456907106
5_48801183_T/C	5:48801183	LEMD3	ENSBTAG00000039435	ENSBTAT00000053178	Transcript	intron_variant	-	-	-	-	-	rs208415203
5_48801273_T/C	5:48801273	LEMD3	ENSBTAG00000039435	ENSBTAT00000053178	Transcript	intron_variant	-	-	-	-	-	rs451693836
5_48801546_A/G	5:48801546	LEMD3	ENSBTAG00000039435	ENSBTAT00000053178	Transcript	intron_variant	-	-	-	-	-	rs209967296
5_48801712_G/A	5:48801712	LEMD3	ENSBTAG00000039435	ENSBTAT00000053178	Transcript	intron_variant	-	-	-	-	-	rs211113182
5_48801722_C/T	5:48801722	LEMD3	ENSBTAG00000039435	ENSBTAT00000053178	Transcript	intron_variant	-	-	-	-	-	rs209092613
5_48801829_G/A	5:48801829	LEMD3	ENSBTAG00000039435	ENSBTAT00000053178	Transcript	intron_variant	-	-	-	-	-	rs210030377
5_48801971_T/G	5:48801971	LEMD3	ENSBTAG00000039435	ENSBTAT00000053178	Transcript	intron_variant	-	-	-	-	-	rs207532631
5_48802065_C/A	5:48802065	LEMD3	ENSBTAG00000039435	ENSBTAT00000053178	Transcript	intron_variant	-	-	-	-	-	rs209473938
5_48802126_A/G	5:48802126	LEMD3	ENSBTAG00000039435	ENSBTAT00000053178	Transcript	intron_variant	-	-	-	-	-	rs109903504
5_48802220_T/C	5:48802220	LEMD3	ENSBTAG00000039435	ENSBTAT00000053178	Transcript	intron_variant	-	-	-	-	-	rs207630570
5_48802787_C/T	5:48802787	LEMD3	ENSBTAG00000039435	ENSBTAT00000053178	Transcript	intron_variant	-	-	-	-	-	rs209181542
5_48802907_A/G	5:48802907	LEMD3	ENSBTAG00000039435	ENSBTAT00000053178	Transcript	intron_variant	-	-	-	-	-	rs211188629
5_48802940_C/T	5:48802940	LEMD3	ENSBTAG00000039435	ENSBTAT00000053178	Transcript	intron_variant	-	-	-	-	-	rs477646177
5_48802955_C/T	5:48802955	LEMD3	ENSBTAG00000039435	ENSBTAT00000053178	Transcript	intron_variant	-	-	-	-	-	rs446699417
5_48803099_C/A	5:48803099	LEMD3	ENSBTAG00000039435	ENSBTAT00000053178	Transcript	intron_variant	-	-	-	-	-	rs208501531
5_48803187_G/T	5:48803187	LEMD3	ENSBTAG00000039435	ENSBTAT00000053178	Transcript	intron_variant	-	-	-	-	-	rs449035575
5_48803280_C/T	5:48803280	LEMD3	ENSBTAG00000039435	ENSBTAT00000053178	Transcript	intron_variant	-	-	-	-	-	rs469191947
5_48803393_A/G	5:48803393	LEMD3	ENSBTAG00000039435	ENSBTAT00000053178	Transcript	intron_variant	-	-	-	-	-	rs466514883
5_48803850_A/G	5:48803850	LEMD3	ENSBTAG00000039435	ENSBTAT00000053178	Transcript	intron_variant	-	-	-	-	-	rs209797720
5_48803891_G/A	5:48803891	LEMD3	ENSBTAG00000039435	ENSBTAT00000053178	Transcript	intron_variant	-	-	-	-	-	rs210423802
5_48803975_A/G	5:48803975	LEMD3	ENSBTAG00000039435	ENSBTAT00000053178	Transcript	intron_variant	-	-	-	-	-	rs208297475
5_48804005_A/G	5:48804005	LEMD3	ENSBTAG00000039435	ENSBTAT00000053178	Transcript	intron_variant	-	-	-	-	-	rs209849104
5_48804446_A/G	5:48804446	LEMD3	ENSBTAG00000039435	ENSBTAT00000053178	Transcript	intron_variant	-	-	-	-	-	rs211232708
5_48804528_G/A	5:48804528	LEMD3	ENSBTAG00000039435	ENSBTAT00000053178	Transcript	intron_variant	-	-	-	-	-	rs133495763
5_48804831_C/G	5:48804831	LEMD3	ENSBTAG00000039435	ENSBTAT00000053178	Transcript	intron_variant	-	-	-	-	-	rs436704166
5_48805006_A/G	5:48805006	LEMD3	ENSBTAG00000039435	ENSBTAT00000053178	Transcript	intron_variant	-	-	-	-	-	rs473138803
5_48805069_T/A	5:48805069	LEMD3	ENSBTAG00000039435	ENSBTAT00000053178	Transcript	intron_variant	-	-	-	-	-	rs209675166
5_48805242_A/C	5:48805242	LEMD3	ENSBTAG00000039435	ENSBTAT00000053178	Transcript	intron_variant	-	-	-	-	-	rs211504490
5_48805560_T/C	5:48805560	LEMD3	ENSBTAG00000039435	ENSBTAT00000053178	Transcript	intron_variant	-	-	-	-	-	rs208958971
5_48805691_A/G	5:48805691	LEMD3	ENSBTAG00000039435	ENSBTAT00000053178	Transcript	intron_variant	-	-	-	-	-	rs439946830
5_48805792_G/A	5:48805792	LEMD3	ENSBTAG00000039435	ENSBTAT00000053178	Transcript	intron_variant	-	-	-	-	-	rs460115423
5_48805877_C/T	5:48805877	LEMD3	ENSBTAG00000039435	ENSBTAT00000053178	Transcript	intron_variant	-	-	-	-	-	rs449228987
5_48805923_A/G	5:48805923	LEMD3	ENSBTAG00000039435	ENSBTAT00000053178	Transcript	intron_variant	-	-	-	-	-	rs210280535
5_48805985_G/A	5:48805985	LEMD3	ENSBTAG00000039435	ENSBTAT00000053178	Transcript	intron_variant	-	-	-	-	-	rs211058453
5_48806062_A/G	5:48806062	LEMD3	ENSBTAG00000039435	ENSBTAT00000053178	Transcript	intron_variant	-	-	-	-	-	rs208756298
5_48806328_C/T	5:48806328	LEMD3	ENSBTAG00000039435	ENSBTAT00000053178	Transcript	intron_variant	-	-	-	-	-	rs110531478
5_48806499_G/C	5:48806499	LEMD3	ENSBTAG00000039435	ENSBTAT00000053178	Transcript	intron_variant	-	-	-	-	-	rs447623772
5_48806788_A/G	5:48806788	LEMD3	ENSBTAG00000039435	ENSBTAT00000053178	Transcript	intron_variant	-	-	-	-	-	rs473077378
5_48806955_T/C	5:48806955	LEMD3	ENSBTAG00000039435	ENSBTAT00000053178	Transcript	intron_variant	-	-	-	-	-	rs110561775
5_48807052_C/T	5:48807052	LEMD3	ENSBTAG00000039435	ENSBTAT00000053178	Transcript	intron_variant	-	-	-	-	-	rs461731852
5_48807079_G/C	5:48807079	LEMD3	ENSBTAG00000039435	ENSBTAT00000053178	Transcript	intron_variant	-	-	-	-	-	rs476605268
5_48807107_T/C	5:48807107	LEMD3	ENSBTAG00000039435	ENSBTAT00000053178	Transcript	intron_variant	-	-	-	-	-	rs381665063
5_48807195_A/C	5:48807195	LEMD3	ENSBTAG00000039435	ENSBTAT00000053178	Transcript	intron_variant	-	-	-	-	-	rs452595855
5_48807562_T/C	5:48807562	LEMD3	ENSBTAG00000039435	ENSBTAT00000053178	Transcript	intron_variant	-	-	-	-	-	rs440115058
5_48808006_C/G	5:48808006	LEMD3	ENSBTAG00000039435	ENSBTAT00000053178	Transcript	intron_variant	-	-	-	-	-	rs460130188
5_48808188_G/T	5:48808188	LEMD3	ENSBTAG00000039435	ENSBTAT00000053178	Transcript	intron_variant	-	-	-	-	-	rs209748007
5_48808298_A/G	5:48808298	LEMD3	ENSBTAG00000039435	ENSBTAT00000053178	Transcript	intron_variant	-	-	-	-	-	rs211536834
5_48808626_T/C	5:48808626	LEMD3	ENSBTAG00000039435	ENSBTAT00000053178	Transcript	intron_variant	-	-	-	-	-	rs110344082
5_48808719_G/C	5:48808719	LEMD3	ENSBTAG00000039435	ENSBTAT00000053178	Transcript	intron_variant	-	-	-	-	-	rs210806859
5_48808802_T/C	5:48808802	LEMD3	ENSBTAG00000039435	ENSBTAT00000053178	Transcript	intron_variant	-	-	-	-	-	rs207612357
5_48808977_T/G	5:48808977	LEMD3	ENSBTAG00000039435	ENSBTAT00000053178	Transcript	intron_variant	-	-	-	-	-	rs209196598
5_48809085_C/T	5:48809085	LEMD3	ENSBTAG00000039435	ENSBTAT00000053178	Transcript	intron_variant	-	-	-	-	-	rs447724420
5_48809198_C/A	5:48809198	LEMD3	ENSBTAG00000039435	ENSBTAT00000053178	Transcript	intron_variant	-	-	-	-	-	rs720112050
5_48809216_T/C	5:48809216	LEMD3	ENSBTAG00000039435	ENSBTAT00000053178	Transcript	intron_variant	-	-	-	-	-	rs208481341
5_48809246_T/C	5:48809246	LEMD3	ENSBTAG00000039435	ENSBTAT00000053178	Transcript	intron_variant	-	-	-	-	-	rs210255654
5_48809380_A/T	5:48809380	LEMD3	ENSBTAG00000039435	ENSBTAT00000053178	Transcript	intron_variant	-	-	-	-	-	rs109709395
5_48809430_C/T	5:48809430	LEMD3	ENSBTAG00000039435	ENSBTAT00000053178	Transcript	intron_variant	-	-	-	-	-	rs449996456
5_48809549_C/T	5:48809549	LEMD3	ENSBTAG00000039435	ENSBTAT00000053178	Transcript	intron_variant	-	-	-	-	-	rs210440230
5_48809661_T/C	5:48809661	LEMD3	ENSBTAG00000039435	ENSBTAT00000053178	Transcript	intron_variant	-	-	-	-	-	rs432662134
5_48809770_A/G	5:48809770	LEMD3	ENSBTAG00000039435	ENSBTAT00000053178	Transcript	intron_variant	-	-	-	-	-	rs209355719
5_48809860_G/A	5:48809860	LEMD3	ENSBTAG00000039435	ENSBTAT00000053178	Transcript	intron_variant	-	-	-	-	-	rs452560967
5_48810157_G/A	5:48810157	LEMD3	ENSBTAG00000039435	ENSBTAT00000053178	Transcript	intron_variant	-	-	-	-	-	rs433651344
5_48810345_G/T	5:48810345	LEMD3	ENSBTAG00000039435	ENSBTAT00000053178	Transcript	intron_variant	-	-	-	-	-	rs209778786
5_48810477_T/C	5:48810477	LEMD3	ENSBTAG00000039435	ENSBTAT00000053178	Transcript	intron_variant	-	-	-	-	-	rs473931617
5_48810495_A/G	5:48810495	LEMD3	ENSBTAG00000039435	ENSBTAT00000053178	Transcript	intron_variant	-	-	-	-	-	rs111011410
5_48810524_T/G	5:48810524	LEMD3	ENSBTAG00000039435	ENSBTAT00000053178	Transcript	intron_variant	-	-	-	-	-	rs456146885
5_48810571_C/T	5:48810571	LEMD3	ENSBTAG00000039435	ENSBTAT00000053178	Transcript	intron_variant	-	-	-	-	-	rs476479076
5_48810848_T/G	5:48810848	LEMD3	ENSBTAG00000039435	ENSBTAT00000053178	Transcript	intron_variant	-	-	-	-	-	rs438756088
5_48810973_T/C	5:48810973	LEMD3	ENSBTAG00000039435	ENSBTAT00000053178	Transcript	intron_variant	-	-	-	-	-	rs478063422
5_48811108_T/G	5:48811108	LEMD3	ENSBTAG00000039435	ENSBTAT00000053178	Transcript	intron_variant	-	-	-	-	-	rs211690270
5_48811222_G/C	5:48811222	LEMD3	ENSBTAG00000039435	ENSBTAT00000053178	Transcript	intron_variant	-	-	-	-	-	rs478892005
5_48811293_A/G	5:48811293	LEMD3	ENSBTAG00000039435	ENSBTAT00000053178	Transcript	intron_variant	-	-	-	-	-	rs441292582
5_48811335_G/A	5:48811335	LEMD3	ENSBTAG00000039435	ENSBTAT00000053178	Transcript	intron_variant	-	-	-	-	-	rs455753330
5_48811442_A/G	5:48811442	LEMD3	ENSBTAG00000039435	ENSBTAT00000053178	Transcript	intron_variant	-	-	-	-	-	rs461358290
5_48811603_G/A	5:48811603	LEMD3	ENSBTAG00000039435	ENSBTAT00000053178	Transcript	intron_variant	-	-	-	-	-	rs109302537
5_48812178_T/C	5:48812178	LEMD3	ENSBTAG00000039435	ENSBTAT00000053178	Transcript	intron_variant	-	-	-	-	-	rs210218456
5_48812602_A/G	5:48812602	LEMD3	ENSBTAG00000039435	ENSBTAT00000053178	Transcript	intron_variant	-	-	-	-	-	rs210347356
5_48813081_C/T	5:48813081	LEMD3	ENSBTAG00000039435	ENSBTAT00000053178	Transcript	intron_variant	-	-	-	-	-	rs110928880
5_48813611_A/G	5:48813611	LEMD3	ENSBTAG00000039435	ENSBTAT00000053178	Transcript	intron_variant	-	-	-	-	-	rs135224274
5_48813979_C/A	5:48813979	LEMD3	ENSBTAG00000039435	ENSBTAT00000053178	Transcript	intron_variant	-	-	-	-	-	rs110699645
5_48815597_G/A	5:48815597	LEMD3	ENSBTAG00000039435	ENSBTAT00000053178	Transcript	intron_variant	-	-	-	-	-	rs382369153
5_48815823_T/C	5:48815823	LEMD3	ENSBTAG00000039435	ENSBTAT00000053178	Transcript	intron_variant	-	-	-	-	-	rs136963203
5_48815982_T/G	5:48815982	LEMD3	ENSBTAG00000039435	ENSBTAT00000053178	Transcript	intron_variant	-	-	-	-	-	rs209013445
5_48816429_A/C	5:48816429	LEMD3	ENSBTAG00000039435	ENSBTAT00000053178	Transcript	intron_variant	-	-	-	-	-	rs207597865
5_48816525_T/G	5:48816525	LEMD3	ENSBTAG00000039435	ENSBTAT00000053178	Transcript	intron_variant	-	-	-	-	-	rs447049903
5_48817536_A/C	5:48817536	LEMD3	ENSBTAG00000039435	ENSBTAT00000053178	Transcript	intron_variant	-	-	-	-	-	rs210648531
5_48817799_G/A	5:48817799	LEMD3	ENSBTAG00000039435	ENSBTAT00000053178	Transcript	intron_variant	-	-	-	-	-	rs208743669
5_48817849_A/T	5:48817849	LEMD3	ENSBTAG00000039435	ENSBTAT00000053178	Transcript	intron_variant	-	-	-	-	-	rs209949862
5_48817879_T/C	5:48817879	LEMD3	ENSBTAG00000039435	ENSBTAT00000053178	Transcript	intron_variant	-	-	-	-	-	rs207910733
5_48818075_C/T	5:48818075	LEMD3	ENSBTAG00000039435	ENSBTAT00000053178	Transcript	intron_variant	-	-	-	-	-	rs209305123
5_48819001_A/C	5:48819001	LEMD3	ENSBTAG00000039435	ENSBTAT00000053178	Transcript	intron_variant	-	-	-	-	-	rs463569088
5_48819022_G/A	5:48819022	LEMD3	ENSBTAG00000039435	ENSBTAT00000053178	Transcript	intron_variant	-	-	-	-	-	rs477249214
5_48819334_A/G	5:48819334	LEMD3	ENSBTAG00000039435	ENSBTAT00000053178	Transcript	intron_variant	-	-	-	-	-	rs446029509
5_48820133_C/T	5:48820133	LEMD3	ENSBTAG00000039435	ENSBTAT00000053178	Transcript	intron_variant	-	-	-	-	-	rs382957527
5_48820488_T/C	5:48820488	LEMD3	ENSBTAG00000039435	ENSBTAT00000053178	Transcript	intron_variant	-	-	-	-	-	rs458445129
5_48820616_C/T	5:48820616	LEMD3	ENSBTAG00000039435	ENSBTAT00000053178	Transcript	intron_variant	-	-	-	-	-	rs135306007
5_48820894_G/A	5:48820894	LEMD3	ENSBTAG00000039435	ENSBTAT00000053178	Transcript	intron_variant	-	-	-	-	-	rs452086567
5_48821020_G/A	5:48821020	LEMD3	ENSBTAG00000039435	ENSBTAT00000053178	Transcript	intron_variant	-	-	-	-	-	rs460601808
5_48822464_A/G	5:48822464	LEMD3	ENSBTAG00000039435	ENSBTAT00000053178	Transcript	intron_variant	-	-	-	-	-	rs472445438
5_48825294_T/C	5:48825294	LEMD3	ENSBTAG00000039435	ENSBTAT00000053178	Transcript	intron_variant	-	-	-	-	-	rs379448886
5_48826627_T/C	5:48826627	LEMD3	ENSBTAG00000039435	ENSBTAT00000053178	Transcript	intron_variant	-	-	-	-	-	rs207544854
5_48827872_A/G	5:48827872	LEMD3	ENSBTAG00000039435	ENSBTAT00000053178	Transcript	intron_variant	-	-	-	-	-	rs381206975
5_48829103_A/C	5:48829103	LEMD3	ENSBTAG00000039435	ENSBTAT00000053178	Transcript	intron_variant	-	-	-	-	-	rs136546431
5_48830179_A/G	5:48830179	LEMD3	ENSBTAG00000039435	ENSBTAT00000053178	Transcript	intron_variant	-	-	-	-	-	rs470917893
5_48830769_A/T	5:48830769	LEMD3	ENSBTAG00000039435	ENSBTAT00000053178	Transcript	intron_variant	-	-	-	-	-	rs207622091
5_48831087_G/A	5:48831087	LEMD3	ENSBTAG00000039435	ENSBTAT00000053178	Transcript	intron_variant	-	-	-	-	-	rs208398457
5_48832863_A/C	5:48832863	LEMD3	ENSBTAG00000039435	ENSBTAT00000053178	Transcript	intron_variant	-	-	-	-	-	rs209303624
5_48833337_G/A	5:48833337	LEMD3	ENSBTAG00000039435	ENSBTAT00000053178	Transcript	intron_variant	-	-	-	-	-	rs109449170
5_48834988_G/C	5:48834988	LEMD3	ENSBTAG00000039435	ENSBTAT00000053178	Transcript	intron_variant	-	-	-	-	-	rs378185831
5_48835119_G/A	5:48835119	LEMD3	ENSBTAG00000039435	ENSBTAT00000053178	Transcript	intron_variant	-	-	-	-	-	rs482464778
5_48835265_C/A	5:48835265	LEMD3	ENSBTAG00000039435	ENSBTAT00000053178	Transcript	intron_variant	-	-	-	-	-	rs211235143
5_48835844_A/C	5:48835844	LEMD3	ENSBTAG00000039435	ENSBTAT00000053178	Transcript	intron_variant	-	-	-	-	-	rs208203341
5_48836121_T/C	5:48836121	LEMD3	ENSBTAG00000039435	ENSBTAT00000053178	Transcript	intron_variant	-	-	-	-	-	rs379219242
5_48836948_A/G	5:48836948	LEMD3	ENSBTAG00000039435	ENSBTAT00000053178	Transcript	intron_variant	-	-	-	-	-	rs110865391
5_48838857_T/C	5:48838857	LEMD3	ENSBTAG00000039435	ENSBTAT00000053178	Transcript	intron_variant	-	-	-	-	-	rs109990184
5_48838891_A/G	5:48838891	LEMD3	ENSBTAG00000039435	ENSBTAT00000053178	Transcript	intron_variant	-	-	-	-	-	rs382077561
5_48839229_C/T	5:48839229	LEMD3	ENSBTAG00000039435	ENSBTAT00000053178	Transcript	intron_variant	-	-	-	-	-	rs210649572
5_48839304_T/C	5:48839304	LEMD3	ENSBTAG00000039435	ENSBTAT00000053178	Transcript	intron_variant	-	-	-	-	-	rs208242365
5_48839338_T/C	5:48839338	LEMD3	ENSBTAG00000039435	ENSBTAT00000053178	Transcript	intron_variant	-	-	-	-	-	rs209771367
5_48840105_C/T	5:48840105	LEMD3	ENSBTAG00000039435	ENSBTAT00000053178	Transcript	intron_variant	-	-	-	-	-	rs109035949
5_48840239_C/T	5:48840239	LEMD3	ENSBTAG00000039435	ENSBTAT00000053178	Transcript	intron_variant	-	-	-	-	-	rs209220492
5_48840244_A/G	5:48840244	LEMD3	ENSBTAG00000039435	ENSBTAT00000053178	Transcript	intron_variant	-	-	-	-	-	rs209707329
5_48840317_A/G	5:48840317	LEMD3	ENSBTAG00000039435	ENSBTAT00000053178	Transcript	intron_variant	-	-	-	-	-	rs110467694
5_48840700_C/A	5:48840700	LEMD3	ENSBTAG00000039435	ENSBTAT00000053178	Transcript	intron_variant	-	-	-	-	-	rs210761474
5_48840794_C/A	5:48840794	LEMD3	ENSBTAG00000039435	ENSBTAT00000053178	Transcript	intron_variant	-	-	-	-	-	rs211040783
5_48841309_A/G	5:48841309	LEMD3	ENSBTAG00000039435	ENSBTAT00000053178	Transcript	intron_variant	-	-	-	-	-	rs380591337
5_48841593_A/T	5:48841593	LEMD3	ENSBTAG00000039435	ENSBTAT00000053178	Transcript	intron_variant	-	-	-	-	-	rs137580990
5_48841790_C/A	5:48841790	LEMD3	ENSBTAG00000039435	ENSBTAT00000053178	Transcript	intron_variant	-	-	-	-	-	rs109029161
5_48841884_T/A	5:48841884	LEMD3	ENSBTAG00000039435	ENSBTAT00000053178	Transcript	intron_variant	-	-	-	-	-	rs444607404
5_48841888_C/T	5:48841888	LEMD3	ENSBTAG00000039435	ENSBTAT00000053178	Transcript	intron_variant	-	-	-	-	-	rs210075419
5_48842260_T/C	5:48842260	LEMD3	ENSBTAG00000039435	ENSBTAT00000053178	Transcript	intron_variant	-	-	-	-	-	rs477120022
5_48842620_A/G	5:48842620	LEMD3	ENSBTAG00000039435	ENSBTAT00000053178	Transcript	intron_variant	-	-	-	-	-	rs383841436
5_48842723_C/A	5:48842723	LEMD3	ENSBTAG00000039435	ENSBTAT00000053178	Transcript	intron_variant	-	-	-	-	-	rs209591362
5_48842951_A/G	5:48842951	LEMD3	ENSBTAG00000039435	ENSBTAT00000053178	Transcript	synonymous_variant	1524	1524	508	L	ctT/ctC	rs110535887

## Sheet: INDEL
variant	chr:position	Gene_ID	Gene	Feature	Feature_type	Consequence	cDNA_position	CDS_position	Protein_position	Amino_acids	Codons	Existing_variation_dbSNP
7_52314088_-/A	7:52314087-52314088	DNAJC18	ENSBTAG00000002286	ENSBTAT00000002952	Transcript	intron_variant	-	-	-	-	-	-
7_52333238_C/-	7:52333238	DNAJC18	ENSBTAG00000002286	ENSBTAT00000002952	Transcript	intron_variant	-	-	-	-	-	rs480235767
19_41232050_-/T	19:41232049-41232050	RARA	ENSBTAG00000012500	ENSBTAT00000016586	Transcript	intron_variant	-	-	-	-	-	rs378534486
19_41235965_-/GG	19:41235964-41235965	RARA	ENSBTAG00000012500	ENSBTAT00000016586	Transcript	intron_variant	-	-	-	-	-	-
19_41235965_-/GA	19:41235964-41235965	RARA	ENSBTAG00000012500	ENSBTAT00000016586	Transcript	intron_variant	-	-	-	-	-	-
19_41243276_-/T	19:41243275-41243276	RARA	ENSBTAG00000012500	ENSBTAT00000016586	Transcript	intron_variant	-	-	-	-	-	rs132854827
12_29238197_CTAT/-	12:29238197-29238200	RXFP2	ENSBTAG00000015132	ENSBTAT00000020135	Transcript	intron_variant	-	-	-	-	-	rs137835390
7_52296221_-/ATA	7:52296220-52296221	SPATA24	ENSBTAG00000017957	ENSBTAT00000023876	Transcript	intron_variant	-	-	-	-	-	rs455469142
2_125733377_G/-	2:125733377	DNAJC8	ENSBTAG00000018385	ENSBTAT00000024465	Transcript	intron_variant	-	-	-	-	-	rs134611373
2_125733979_-/AGTG	2:125733978-125733979	DNAJC8	ENSBTAG00000018385	ENSBTAT00000024465	Transcript	intron_variant	-	-	-	-	-	rs378381756
2_125735271_-/A	2:125735270-125735271	DNAJC8	ENSBTAG00000018385	ENSBTAT00000024465	Transcript	intron_variant	-	-	-	-	-	rs378977196
5_48774484_-/A	5:48774483-48774484	LEMD3	ENSBTAG00000039435	ENSBTAT00000053178	Transcript	intron_variant	-	-	-	-	-	rs474253903
5_48777247_-/AGA	5:48777246-48777247	LEMD3	ENSBTAG00000039435	ENSBTAT00000053178	Transcript	intron_variant	-	-	-	-	-	rs439076859
5_48777955_AGG/-	5:48777955-48777957	LEMD3	ENSBTAG00000039435	ENSBTAT00000053178	Transcript	intron_variant	-	-	-	-	-	rs460292137
5_48778847_-/A	5:48778846-48778847	LEMD3	ENSBTAG00000039435	ENSBTAT00000053178	Transcript	intron_variant	-	-	-	-	-	rs446510542
5_48781358_A/-	5:48781358	LEMD3	ENSBTAG00000039435	ENSBTAT00000053178	Transcript	intron_variant	-	-	-	-	-	rs452722499
5_48781557_-/A	5:48781556-48781557	LEMD3	ENSBTAG00000039435	ENSBTAT00000053178	Transcript	frameshift_variant	2036-2037	2036-2037	679	L/FX	tta/ttTa	rs382372463
5_48782806_AA/-	5:48782806-48782807	LEMD3	ENSBTAG00000039435	ENSBTAT00000053178	Transcript	intron_variant	-	-	-	-	-	rs438715425
5_48783465_T/-	5:48783465	LEMD3	ENSBTAG00000039435	ENSBTAT00000053178	Transcript	intron_variant	-	-	-	-	-	rs380769028
5_48790428_-/TG	5:48790427-48790428	LEMD3	ENSBTAG00000039435	ENSBTAT00000053178	Transcript	intron_variant	-	-	-	-	-	rs381673503
5_48795586_-/AGCA	5:48795585-48795586	LEMD3	ENSBTAG00000039435	ENSBTAT00000053178	Transcript	intron_variant	-	-	-	-	-	rs470601306
5_48795874_-/AA	5:48795873-48795874	LEMD3	ENSBTAG00000039435	ENSBTAT00000053178	Transcript	intron_variant	-	-	-	-	-	rs453094727
5_48798281_AA/-	5:48798281-48798282	LEMD3	ENSBTAG00000039435	ENSBTAT00000053178	Transcript	intron_variant	-	-	-	-	-	rs455857275
5_48802565_AAATT/-	5:48802565-48802569	LEMD3	ENSBTAG00000039435	ENSBTAT00000053178	Transcript	intron_variant	-	-	-	-	-	rs459346464
5_48802961_A/-	5:48802961	LEMD3	ENSBTAG00000039435	ENSBTAT00000053178	Transcript	intron_variant	-	-	-	-	-	rs208766322,rs466840873
5_48810111_-/T	5:48810110-48810111	LEMD3	ENSBTAG00000039435	ENSBTAT00000053178	Transcript	intron_variant	-	-	-	-	-	rs466351654
5_48813743_-/G	5:48813742-48813743	LEMD3	ENSBTAG00000039435	ENSBTAT00000053178	Transcript	intron_variant	-	-	-	-	-	rs384685436
5_48814651_AAG/-	5:48814651-48814653	LEMD3	ENSBTAG00000039435	ENSBTAT00000053178	Transcript	intron_variant	-	-	-	-	-	rs467408116
5_48816809_-/G	5:48816808-48816809	LEMD3	ENSBTAG00000039435	ENSBTAT00000053178	Transcript	intron_variant	-	-	-	-	-	rs378191505
5_48828588_-/TC	5:48828587-48828588	LEMD3	ENSBTAG00000039435	ENSBTAT00000053178	Transcript	intron_variant	-	-	-	-	-	rs137243153
5_48832049_-/GAGA	5:48832048-48832049	LEMD3	ENSBTAG00000039435	ENSBTAT00000053178	Transcript	intron_variant	-	-	-	-	-	rs379370014
5_48838804_-/G	5:48838803-48838804	LEMD3	ENSBTAG00000039435	ENSBTAT00000053178	Transcript	intron_variant	-	-	-	-	-	rs382886305
