# Supplementary material for: Signatures of Selection for Environmental Adaptation and Zebu × Taurine Hybrid Fitness in East African Shorthorn Zebu
Source: Front Genet. 2017 Jun 8;8:68. doi: 10.3389/fgene.2017.00068 (PMC5462927; doi:10.3389/fgene.2017.00068)
Supplement: Supplementary file 8 [file Table18.XLSX]

## Sheet: Sheet3
Supplementary Table S18: Bovine QTL overlapping the identified KEASZ candidate regions
BTA	Start (bp)	Stop (bp)	QTL_ID
1	72921513	96053060	Abomasum displacement QTL (5112)
1	142754154	152065251	Milk fat yield (EBV) QTL (11321)
1	50444332	78193999	Linoleic acid content QTL (12226)
1	50444332	78193999	Linolenic acid content QTL (12227)
1	50444332	78193999	Polyunsaturated fatty acid content QTL (12228)
1	78193999	132497971	Non-return rate (direct) QTL (5658)
1	2555350	50444332	Milk yield (daughter deviation) QTL (10211)
1	2555350	50444332	Milk protein yield (daughter deviation) QTL (10212)
1	19367110	50444332	Teat length QTL (10274)
1	19367110	50444332	Non-return rate (direct) QTL (10275)
1	24234980	60109763	Initial packed red blood cell volume QTL (10506)
1	2555350	19367110	Milk fat percentage QTL (2507)
1	2555350	19367110	Milk yield QTL (2509)
1	7251540	19367110	Daughter pregnancy rate QTL (1673)
1	2555350	19367110	Milk protein yield QTL (2510)
1	10897111	11105914	Presence of horns QTL (6261)
1	11439999	31095406	Marbling score (EBV) QTL (10636)
1	11439999	31095406	Body weight (birth) QTL (10635)
1	11439999	31095406	Calving ease (maternal) QTL (10634)
1	11439999	31095406	Calving ease (direct) QTL (10633)
1	2555350	19367110	Milk fat yield QTL (2504)
1	2555350	19367110	Milk protein percentage QTL (2505)
1	2555350	19367110	Milk fat percentage QTL (2506)
1	2555350	23349382	Milk fat percentage (daughter deviation) QTL (10380)
1	2701298	50444332	Milk protein yield QTL (2728)
1	21298540	21507343	Milk profitability index QTL (20132)
1	19367110	25857188	Milk fat yield QTL (2499)
1	21104747	21402941	Shear force QTL (20877)
1	19367110	98355467	Oleic acid content QTL (12199)
1	31095406	52297558	Structural soundness (legs, feet, penis, and prepuce) QTL (3579)
1	19367110	32083611	Udder cleft QTL (1674)
1	11439999	31095406	Height (mature) QTL (10637)
1	18308654	95771176	Rump angle QTL (3428)
1	32091963	58289326	Milk protein yield QTL (2502)
1	32091963	58289326	Milk yield QTL (2503)
1	50891925	66472973	Fat percentage QTL (1348)
1	32083611	50444332	Fat thickness at the 12th rib QTL (15717)
1	50444332	61780206	Body weight (mature) QTL (10640)
1	31095406	50444332	Weaning weight-maternal milk QTL (10639)
1	31095406	50444332	Body weight (birth) QTL (10638)
1	50339930	50548734	Somatic cell score QTL (3175)
1	50891925	66472973	Retail product yield QTL (1347)
1	31095406	77516136	Fertility treatments QTL (11319)
1	61780206	78193999	Weaning weight-maternal milk QTL (10642)
1	50444332	78193999	Marbling score (EBV) QTL (10641)
1	50891925	66472973	Yield grade QTL (1349)
1	65345166	68702974	Fat thickness at the 12th rib QTL (4854)
1	72345494	158337067	Body length QTL (18744)
1	72345494	158337067	Withers height QTL (18745)
1	72345494	158337067	Hip width QTL (18746)
1	72345494	158337067	Hip width QTL (18747)
1	72345494	158337067	Body length QTL (18748)
1	72345494	158337067	Hip width QTL (18749)
1	72345494	158337067	Chest girth QTL (18750)
1	72345494	158337067	Hip width QTL (18751)
1	72345494	158337067	Body length QTL (18752)
1	72345494	158337067	Hip width QTL (18753)
1	72345494	158337067	Hip width QTL (18754)
1	80291164	85911259	Structural soundness (legs, feet, penis, and prepuce) QTL (3586)
1	61073243	79513019	Body weight (yearling) QTL (1303)
1	74291939	158337067	Milk yield QTL (4703)
1	52457035	108379861	Conception rate QTL (3439)
1	61073243	79513019	Body weight (slaughter) QTL (1308)
1	61075331	158337067	Carcass weight QTL (1311)
1	64395111	158337067	Infectious bovine keratoconjunctivitis susceptibility QTL (9947)
1	78193999	106924804	Hindquarter proportions QTL (7124)
1	85262031	158337067	Inseminations per conception QTL (15271)
1	79513019	91558557	Longissimus muscle area QTL (10643)
1	86015661	158337067	Milk yield QTL (4704)
1	78197131	105642069	Bovine spongiform encephalopathy QTL (1736)
1	97173677	158337067	Feed conversion ratio QTL (5266)
1	79513019	132497971	Milk protein yield QTL (2508)
1	105642069	133297055	Milk yield QTL (2582)
1	106924804	133297055	Intramuscular fat QTL (4819)
1	108379861	145468596	Body weight (birth) QTL (1320)
1	132497971	154890208	Body weight (weaning) QTL (10647)
1	142754154	152065251	Veterinary treatments QTL (4999)
1	138367408	154890208	Milk fat yield QTL (1513)
1	119586413	148920322	Fat thickness at the 12th rib QTL (10649)
1	149498578	149707381	Milk fat yield (EBV) QTL (6147)
1	149498578	149707381	Age at puberty (EBV) QTL (6151)
1	142754154	152065251	Interval to first estrus after calving QTL (5000)
1	151052555	151261359	Interval from first to last insemination QTL (14723)
1	151146517	151355320	Marbling score QTL (20297)
1	151417961	151626764	Milk protein yield (EBV) QTL (14913)
1	151459722	151668525	Milk alpha-casein percentage QTL (15761)
1	148920322	158337067	Carcass weight QTL (10651)
1	148920322	158337067	Body weight (yearling) QTL (10654)
2	51253890	127591834	Non-return rate (direct) QTL (5660)
2	73959847	135660955	Non-return rate (direct) QTL (5661)
2	73959847	135660955	Non-return rate (direct) QTL (5662)
2	73959847	135660955	Palmitoleic acid content QTL (5812)
2	2103896	137060424	Milk fat yield (EBV) QTL (9943)
2	2103896	137060424	Udder depth (EBV) QTL (9944)
2	61057392	82849969	Length of productive life QTL (2696)
2	53995006	97819395	Milk protein yield QTL (4494)
2	53995006	97819395	Rump width QTL (4615)
2	53995006	97819395	Milking speed QTL (4618)
2	96411700	127591834	Omega-6 to omega-3 fatty acid ratio QTL (12229)
2	7228193	112272705	Lung percentage QTL (12152)
2	31578626	120522794	Yield grade QTL (1321)
2	42759746	72828367	Tick resistance QTL (12219)
2	13155040	83019162	Body weight (birth) QTL (1323)
2	61057392	70850890	Marbling score (EBV) QTL (10663)
2	61057392	70850890	Calving ease (maternal) QTL (10662)
2	31594488	96411700	Milk fat yield QTL (2737)
2	68064581	75177786	Milk saturated to unsaturated fatty acid ratio QTL (20003)
2	68064581	75177786	Milk saturated to unsaturated fatty acid ratio QTL (20004)
2	68064581	75177786	Milk saturated to unsaturated fatty acid ratio QTL (20005)
2	68064581	75177786	Milk saturated fatty acid content QTL (20006)
2	68064581	75177786	Milk saturated fatty acid content QTL (20007)
2	68064581	75177786	Milk saturated fatty acid content QTL (20008)
2	68064581	75177786	Milk saturated fatty acid content QTL (20009)
2	68064581	75177786	Milk saturated fatty acid content QTL (20010)
2	68064581	75177786	Milk monounsaturated fatty acid content QTL (20011)
2	68064581	75177786	Milk monounsaturated fatty acid content QTL (20012)
2	68064581	75177786	Milk monounsaturated fatty acid content QTL (20013)
2	68064581	75177786	Milk polyunsaturated fatty acid content QTL (20014)
2	68064581	75177786	Milk polyunsaturated fatty acid content QTL (20015)
2	68064581	75177786	Milk polyunsaturated fatty acid content QTL (20016)
2	68064581	75177786	Milk fatty acid unsaturated index QTL (20056)
2	68064581	75177786	Milk fatty acid unsaturated index QTL (20057)
2	68064581	75177786	Milk fatty acid unsaturated index QTL (20058)
2	68064581	75177786	Milk fatty acid unsaturated index QTL (20059)
2	70850890	82849969	Calving ease (direct) QTL (1678)
2	2103896	73145604	Milk protein percentage QTL (3531)
2	70850890	82849969	Weaning weight-maternal milk QTL (10664)
2	74934570	109342593	Somatic cell score (DYD) QTL (16040)
2	82849969	106913645	Somatic cell score QTL (3601)
2	82849969	106913645	Somatic cell score QTL (3600)
2	96411700	113277290	Calving ease (maternal) QTL (10667)
2	97819395	119141861	Structural soundness (legs, feet, penis, and prepuce) QTL (3580)
2	106127215	106361781	Cooking loss QTL (13085)
2	106127215	106361781	Cooking loss QTL (13086)
2	106127215	106361781	Meat color a QTL (13087)
2	106127215	106361781	Meat color b QTL (13088)
2	106127215	106361781	Meat color b QTL (13089)
2	106127215	106361781	Carcass weight QTL (13187)
2	106127215	106361781	Connective tissue amount QTL (13188)
2	96411700	113277290	Marbling score (EBV) QTL (10669)
2	96411700	122842039	Carcass weight QTL (10668)
2	96411700	122842039	Body weight (weaning) QTL (10671)
2	125174210	125385701	M. paratuberculosis susceptibility QTL (16055)
2	82849969	134920734	Body weight (birth) QTL (10670)
2	129287920	129499412	Hip height QTL (20634)
2	129287920	129499412	Height (24 months) QTL (20635)
2	129287920	129499412	Hip height QTL (20636)
2	129287920	129499412	Height (24 months) QTL (20637)
2	127630960	137060424	Milk fat yield QTL (1515)
2	127630960	137060424	Milk energy yield QTL (1516)
2	125343403	137060424	Marbling score QTL (11725)
2	127591834	137060424	Body weight (birth) QTL (1390)
2	129287920	134920734	Carcass weight QTL (10672)
3	19079485	59197363	Milk fat percentage QTL (2442)
3	13073907	97053122	Milk protein percentage QTL (2443)
3	13073907	97053122	Milking speed QTL (4620)
3	96063748	111164953	Stillbirth (direct) QTL (4654)
3	96063748	111164953	Milk yield QTL (4711)
3	1802851	27116566	Non-return rate (direct) QTL (5663)
3	83410809	89537945	Clinical mastitis (EBV) QTL (16061)
3	83410809	96063748	Calf size (maternal) QTL (16062)
3	9592559	13853209	Milk yield QTL (4712)
3	9676948	19579830	Milk fat percentage QTL (2594)
3	9676948	19579830	Milk protein percentage QTL (2601)
3	12306736	16459857	Milk fat yield (EBV) QTL (12705)
3	12594425	12786218	Residual feed intake QTL (5321)
3	1802851	18262294	Non-return rate (direct) QTL (5790)
3	1802851	18262294	Non-return rate (direct) QTL (5791)
3	7211950	14843256	Body weight (weaning) QTL (10681)
3	7211950	14843256	Longissimus muscle area QTL (10680)
3	7211950	14843256	Body weight (mature) QTL (10679)
3	7211950	14843256	Body weight (birth) QTL (10678)
3	7211950	21908440	Carcass weight QTL (10677)
3	16076272	44357058	Milk protein yield QTL (2437)
3	5823283	19493523	Milk protein percentage QTL (3435)
3	1802851	21660304	Marbling score QTL (1324)
3	1802851	59734383	Somatic Cell Count QTL (2490)
3	12402633	56208985	Body weight (birth) QTL (1326)
3	21908440	59734383	Body weight (weaning) QTL (10685)
3	21908440	59734383	Body weight (birth) QTL (10684)
3	27776034	59734383	Height (mature) QTL (10683)
3	23246989	45659348	Milk fat percentage QTL (2549)
3	23246989	45659348	Milk protein percentage QTL (2550)
3	27116566	76718680	Milk yield QTL (2653)
3	27116566	76718680	Milk protein percentage QTL (2654)
3	27116566	76718680	Milk protein yield QTL (2657)
3	55111865	59734383	Height (mature) QTL (10688)
3	21908440	59734383	Carcass weight QTL (10687)
3	27776034	59734383	Height (yearling) QTL (10686)
3	44443365	80168924	Dystocia (direct) QTL (11380)
3	21660304	118796463	Marbling score QTL (2541)
3	37279800	115828702	Milk fat yield (daughter deviation) QTL (10129)
3	55111865	59734383	Fat thickness at the 12th rib QTL (15716)
3	55111865	76724434	Milk fat percentage QTL (2652)
3	20845621	55113783	Milk yield QTL (2584)
3	46214381	69704270	Retail product yield QTL (2542)
3	55111865	69330274	Body weight (yearling) QTL (10692)
3	55111865	69330274	Height (mature) QTL (10691)
3	55111865	83410809	Longissimus muscle area QTL (10690)
3	55111865	59734383	Weaning weight-maternal milk QTL (10689)
3	57776876	57968669	Tick resistance QTL (13485)
3	57776876	57968669	Tick resistance QTL (13486)
3	57776876	57968669	Tick resistance QTL (13487)
3	57776876	57968669	Tick resistance QTL (13488)
3	46386994	69608373	Retail product yield QTL (1350)
3	97532603	100216075	Milk fat yield (daughter deviation) QTL (10131)
3	55322837	103441049	Milk fat yield (daughter deviation) QTL (10132)
3	67306862	117267147	Milk fat yield (daughter deviation) QTL (10133)
3	55111865	83410809	Carcass weight QTL (10696)
3	55111865	83410809	Calving ease (direct) QTL (10695)
3	55111865	83410809	Body weight (mature) QTL (10694)
3	55111865	69330274	Body weight (birth) QTL (10693)
3	46392748	73276573	Kidney, pelvic, and heart fat percentage QTL (1352)
3	68457618	88232367	Residual feed intake QTL (5267)
3	68457618	89566714	Residual feed intake QTL (5268)
3	79641494	105090465	Marbling score QTL (20402)
3	83410809	88443339	Body weight (birth) QTL (10697)
3	84331413	108027796	Calf size (maternal) QTL (15171)
3	84331413	108027796	Calving index QTL (15172)
3	84331413	108027796	Calving ease (maternal) QTL (15173)
3	84331413	108027796	Stillbirth (maternal) QTL (15174)
3	84686230	117703245	Fat thickness at the 12th rib QTL (20279)
3	84686230	117703245	Marbling score QTL (20300)
3	84686230	117703245	Marbling score QTL (20318)
3	119869926	120061719	Milk yield (EBV) QTL (14889)
3	119869926	120061719	Milk protein yield (EBV) QTL (14920)
3	119420130	120406945	Fat thickness at the 12th rib QTL (20264)
3	120388682	120580475	Residual feed intake QTL (5336)
3	88443339	110778079	Carcass weight QTL (10699)
3	96255541	121430405	Shear force QTL (19844)
3	83411768	111164953	Clinical mastitis QTL (2489)
3	110682183	121430405	Milk protein percentage QTL (4770)
3	96063748	115768210	Marbling score (EBV) QTL (10700)
3	96063748	111164953	Structural soundness (legs, feet, penis, and prepuce) QTL (3581)
4	56586290	63721548	Calving ease (direct) QTL (4655)
4	56586290	73300787	Milking speed QTL (10276)
4	56586290	73300787	Milk protein yield QTL (10277)
4	25964437	34688049	Residual feed intake QTL (5269)
4	25964437	54969795	Residual feed intake QTL (5270)
4	28086203	35810331	Feed conversion ratio QTL (5271)
4	10726299	35299668	Meat-to-bone ratio QTL (7064)
4	10726299	35299668	Bone percentage QTL (7065)
4	26158286	46594974	Stature QTL (1558)
4	23856046	56586290	Somatic cell score QTL (2730)
4	23856046	56586290	Somatic cell score QTL (2766)
4	12892821	115051183	Marbling score QTL (10013)
4	23084879	46850038	Stillbirth (direct) QTL (15175)
4	23084879	46850038	Calving ease (maternal) QTL (15176)
4	30255862	59632835	Height (yearling) QTL (10709)
4	30255862	63721548	Body weight (weaning) QTL (10708)
4	30255862	59632835	Marbling score (EBV) QTL (10707)
4	30255862	49398182	Scrotal circumference QTL (10706)
4	30255862	59632835	Height (mature) QTL (10712)
4	56586290	67896047	Marbling score QTL (1729)
4	56586290	67896047	Longissimus muscle area QTL (1728)
4	67311122	77104242	Milk fat yield (EBV) QTL (16228)
4	67311122	77104242	Milk protein yield (EBV) QTL (16229)
4	67311122	77104242	Milk fat percentage (EBV) QTL (16230)
4	67311122	77104242	Milk protein percentage (EBV) QTL (16231)
4	67311122	77104242	Non-return rate (EBV) QTL (16232)
4	35299668	92132307	Social separation--Vocalization QTL (7129)
4	35299668	92132307	Social separation--Standing alert QTL (7130)
4	63721548	70732604	Calving ease (maternal) QTL (10713)
4	59959027	73300787	Body weight (slaughter) QTL (15723)
4	73300787	82808604	Clinical mastitis QTL (2767)
4	73300787	97123301	Milk fat percentage QTL (5054)
4	73300787	97123301	Clinical mastitis QTL (2491)
4	56586290	116443812	Milk fat percentage QTL (5055)
5	42953682	86569875	Milk fat yield QTL (4495)
5	63735518	97454424	Stature QTL (4622)
5	63735518	97454424	Udder depth QTL (4624)
5	56657827	63735518	Udder height QTL (4625)
5	12344837	24060825	Dairy form QTL (4626)
5	63735518	97454424	Body weight (birth) QTL (4627)
5	63735518	97454424	Body size QTL (4686)
5	62015771	62580334	Twinning QTL (12017)
5	63144443	97714992	trans-Vaccenic acid content QTL (12231)
5	59644648	62580334	Coat color QTL (9929)
5	59644648	62580334	Coat color QTL (9930)
5	59644648	62580334	Coat color QTL (9931)
5	59644648	62580334	Coat color QTL (9935)
5	24060825	56657827	Udder height QTL (10278)
5	24060825	56657827	Milk protein percentage QTL (10279)
5	12344837	24060825	Milk fat yield QTL (10280)
5	12344837	24060825	Non-return rate (direct) QTL (10281)
5	56657827	63735518	Udder height QTL (10362)
5	63735518	97454424	Milk protein percentage QTL (10363)
5	12344837	27807045	Milk fat yield QTL (2552)
5	12344837	24060825	Clinical mastitis QTL (4974)
5	20783605	27438987	Retail product yield QTL (7066)
5	12362208	32294618	Bilateral convergent strabismus with exophthalmus QTL (10050)
5	20783605	27438987	Meat percentage QTL (7067)
5	7403588	28133834	Fat thickness at the 12th rib QTL (20282)
5	20783605	41884557	Longissimus muscle area QTL (10729)
5	20783605	41884557	Marbling score (EBV) QTL (10728)
5	24060825	41884557	Dairy form QTL (1559)
5	24060825	41884557	Teat length QTL (1565)
5	8593514	47592928	Structural soundness (legs, feet, penis, and prepuce) QTL (3575)
5	20783605	30991780	Milk protein percentage QTL (3607)
5	40520919	52387013	Bone percentage QTL (7069)
5	40520919	52387013	Meat-to-bone ratio QTL (7070)
5	24060825	27807045	Somatic cell score QTL (4975)
5	30991780	53296546	Dressing percentage QTL (1730)
5	27239218	53122834	Longissimus muscle area QTL (4902)
5	43814251	45798698	Meat percentage QTL (7112)
5	40520919	52387013	Bone percentage QTL (7068)
5	40520919	52387013	Hindquarter proportions QTL (7125)
5	47601613	47775325	Marbling score QTL (20320)
5	47601613	47775325	Longissimus muscle area QTL (20386)
5	47662412	47836124	Yield grade QTL (20418)
5	47731897	47905609	Stature QTL (16278)
5	48027207	48200919	Clinical mastitis QTL (4973)
5	30997860	59644648	Body weight (birth) QTL (1301)
5	30997860	59644648	Body weight (yearling) QTL (1305)
5	28076298	55189962	Body weight (birth) QTL (4901)
5	49150988	49324700	Gestation length QTL (15395)
5	49150988	49324700	Gestation length QTL (15396)
5	48678266	51782722	Twinning QTL (7048)
5	46253823	58758718	Milk yield QTL (2429)
5	48473512	52387013	Average Daily Gain QTL (3404)
5	27207739	62710618	Fat thickness at the 12th rib QTL (1362)
5	48247687	53302626	Twinning QTL (1760)
5	43814251	58984543	Fat percentage QTL (4904)
5	52387013	62015771	Fat thickness at the 12th rib QTL (10731)
5	48247687	52387013	Carcass weight QTL (10730)
5	42953682	86569875	Tenderness score QTL (1365)
5	41884557	73188190	Somatic cell score QTL (2659)
5	51370799	56927080	Retail product yield QTL (1364)
5	53296546	62015771	Twinning QTL (1761)
5	53296546	59644648	Average Daily Gain QTL (3406)
5	53296546	59644648	Subcutaneous fat thickness (EBV) QTL (3543)
5	56579657	56753368	Twinning QTL (7046)
5	56683884	56857596	Milk yield (EBV) QTL (14890)
5	56683884	56857596	Milk protein yield (EBV) QTL (14921)
5	56840224	57013936	Somatic cell score QTL (10107)
5	32294618	75241567	FSH at castration QTL (1376)
5	53296546	62015771	Twinning QTL (1758)
5	57274504	57448216	Marbling score QTL (20321)
5	58828203	59001914	Gestation length QTL (15407)
5	58828203	59001914	Gestation length QTL (15408)
5	59349338	59523050	Longissimus muscle area QTL (20387)
5	59557792	59731504	Adjusted Weaning weight QTL (14027)
5	59557792	59731504	Body weight (birth) QTL (14028)
5	59557792	59731504	Longissimus muscle area QTL (14029)
5	59557792	59731504	Intramuscular fat QTL (14030)
5	59557792	59731504	Longissimus muscle area QTL (14031)
5	56657827	62015771	Average Daily Gain QTL (1290)
5	59592534	59766246	Feed conversion ratio QTL (4412)
5	49633681	85840285	Yield grade QTL (1363)
5	52239358	62710618	Milk fat yield (daughter deviation) QTL (9997)
5	59644648	63735518	Pre-weaning average daily gain QTL (3400)
5	52387013	62015771	Calving ease (maternal) QTL (10732)
5	62102627	62276339	Milk yield QTL (5045)
5	62102627	62276339	Milk protein yield QTL (5046)
5	62580334	73557532	Body weight (yearling) QTL (2762)
5	49633681	73066592	Marbling score QTL (4903)
5	62580334	71561759	Twinning QTL (7049)
5	62580334	71561759	Twinning QTL (7051)
5	59644648	73188190	Milk protein yield QTL (2608)
5	62015771	71566102	Twinning QTL (2422)
5	62015771	73557532	Body weight (yearling) QTL (15725)
5	63666033	69911497	Subcutaneous fat QTL (11483)
5	63666033	69911497	Subcutaneous fat QTL (11484)
5	63666033	69911497	Meat percentage QTL (11485)
5	63735518	73188190	Pre-weaning average daily gain QTL (3401)
5	48200919	63510004	Abomasum displacement QTL (5117)
5	35290906	71735471	Twinning QTL (7047)
5	35290906	71735471	Twinning QTL (7050)
5	71561759	86569875	Twinning QTL (1759)
5	22273823	86873871	Milk fat yield QTL (4976)
5	35681758	73557532	Pre-weaning average daily gain QTL (1292)
5	35681758	73557532	Average Daily Gain QTL (1293)
5	35681758	73557532	Body weight (birth) QTL (1296)
5	35681758	73557532	Pre-weaning average daily gain QTL (1297)
5	44415750	73431387	Gestation length QTL (15415)
5	44415750	73431387	Gestation length QTL (15416)
5	8620095	100219786	Milk protein yield QTL (10436)
5	75163397	86569875	Longissimus muscle area QTL (10735)
5	75163397	86569875	Marbling score (EBV) QTL (10734)
5	62015771	75163397	Fat thickness at the 12th rib QTL (10733)
5	73557532	86569875	Body weight (birth) QTL (2761)
5	62649364	62823076	Withers height QTL (5793)
5	73192533	86569875	Milk fat percentage QTL (2658)
5	62120310	62294021	Somatic cell score (EBV) QTL (6160)
5	75163397	86569875	Milk yield QTL (3602)
5	7317256	97020144	Milk yield QTL (10435)
5	5927562	99524939	Milk fat percentage QTL (10437)
5	73188190	114885247	Milk yield QTL (2585)
5	86569875	97454424	Body weight (mature) QTL (10740)
5	86569875	97454424	Body weight (weaning) QTL (10739)
5	75163397	86569875	Body weight (yearling) QTL (10737)
5	71561759	97454424	Height (mature) QTL (10738)
5	75163397	86569875	Height (yearling) QTL (10736)
5	11664869	85115661	Tick resistance QTL (9915)
5	61772886	95093401	Tick resistance QTL (12220)
5	73188190	105445076	Milk fat yield QTL (2718)
5	66396811	66570523	Milk fat percentage (EBV) QTL (14932)
5	65641165	97541280	Abomasum displacement QTL (5118)
5	25178267	75732931	Milk protein percentage QTL (10438)
5	97454424	119325375	Hip height QTL (3420)
5	46493545	116834572	Rump length QTL (3422)
5	53991393	114201018	Rump width QTL (3424)
5	86569875	97454424	Body weight (yearling) QTL (10742)
5	86569875	108852142	Calving ease (direct) QTL (10741)
5	67812562	115888064	Ovulation rate QTL (10570)
5	82331282	108591574	Shear force QTL (20762)
5	108852142	115069577	Longissimus muscle area QTL (10748)
5	100132930	114885247	Body weight (mature) QTL (10747)
5	100132930	114885247	Weaning weight-maternal milk QTL (10746)
5	26774010	118456816	Milk yield (daughter deviation) QTL (9993)
5	86585039	109687479	Milk protein yield (daughter deviation) QTL (9994)
5	86585039	109687479	Milk fat yield (daughter deviation) QTL (9995)
5	12101640	108852142	Milk yield (daughter deviation) QTL (9996)
5	86538154	110722363	Sirloin weight QTL (13183)
5	86538154	110722363	Sirloin fat depth QTL (13184)
5	86538154	110722363	Muscle pH QTL (13185)
5	86538154	110722363	Juiciness QTL (13186)
5	105445076	114885247	Milk fat percentage QTL (2717)
5	108852142	115069577	Body weight (birth) QTL (10750)
5	108852142	114885247	Marbling score (EBV) QTL (10749)
5	114287874	114461586	Average Daily Gain QTL (4344)
5	98632396	115069577	Scrotal circumference QTL (10753)
5	98632396	115069577	Carcass weight QTL (10752)
5	100132930	115069577	Fat thickness at the 12th rib QTL (10751)
6	26351244	64253742	Clinical mastitis QTL (2493)
6	95088775	116486666	Interval to first estrus after calving QTL (4690)
6	44282116	51338468	Milk fat yield QTL (9909)
6	44282116	51338468	Milk fat percentage QTL (9910)
6	44282116	51338468	Milk fat yield QTL (9911)
6	44282116	51338468	Milk fat percentage QTL (9912)
6	95088775	116486666	Udder height QTL (10286)
6	95088775	116486666	Non-return rate (direct) QTL (10287)
6	95088775	116486666	Milk fat percentage QTL (10365)
6	44526237	64253742	Milk protein percentage (daughter deviation) QTL (10386)
6	44526237	64253742	Dystocia (maternal) QTL (11382)
6	0	26351244	Stearic aldehyde content QTL (12232)
6	0	26351244	Docosahexaenoic acid content QTL (12233)
6	0	26351244	Omega-6 to omega-3 fatty acid ratio QTL (12234)
6	0	26351244	Social separation--Walking/running QTL (7131)
6	119691	9056007	Somatic Cell Count QTL (2494)
6	119691	11933399	Marbling score (EBV) QTL (10756)
6	119691	11933399	Fat thickness at the 12th rib QTL (10755)
6	119691	11933399	Longissimus muscle area QTL (10754)
6	119691	7064183	Longissimus muscle area QTL (4905)
6	11933399	95673395	Kidney, pelvic, and heart fat percentage QTL (12153)
6	3230027	8968256	Dairy form QTL (4629)
6	3230027	8968256	Milk fat percentage QTL (10282)
6	3230027	8968256	Milk protein percentage QTL (10283)
6	3230027	8968256	Body weight (birth) QTL (15727)
6	3265127	9003356	Milk fat percentage (EBV) QTL (10206)
6	11933399	33930092	Body weight (weaning) QTL (10757)
6	11933399	95673395	Kidney, pelvic, and heart fat weight QTL (12154)
6	9056007	26351244	Pre-weaning average daily gain QTL (2621)
6	11933399	34499255	Kidney fat weight QTL (12161)
6	6625426	6800929	Milk protein yield (daughter deviation) QTL (10147)
6	4581398	25744422	Milk protein yield QTL (2660)
6	9846482	25349541	Milk lactose yield QTL (19927)
6	9091108	32675247	Abomasum displacement QTL (5119)
6	9056007	44526237	Milk fat yield (daughter deviation) QTL (3740)
6	4581398	33930092	Fat thickness at the 12th rib QTL (10761)
6	4581398	33930092	Calving ease (direct) QTL (10759)
6	4581398	25744422	Body weight (birth) QTL (10760)
6	4581398	33930092	Marbling score (EBV) QTL (10758)
6	10398736	41962141	Milk protein percentage (EBV) QTL (10208)
6	7213940	23290879	Milk solids QTL (19928)
6	8968968	35341668	Body weight (birth) QTL (5378)
6	8091454	53668451	Body weight (slaughter) QTL (10427)
6	26351244	52554008	Milk fat percentage QTL (2724)
6	11601510	48860075	Body weight (birth) QTL (1366)
6	4932404	66620867	Milk protein percentage QTL (10440)
6	119691	44526237	Calving ease (direct) QTL (3562)
6	26351244	52554008	Milk protein percentage QTL (10394)
6	24247369	52975215	Milk fat percentage (EBV) QTL (18737)
6	27764042	69661244	Rump width QTL (3425)
6	48120337	64727183	Calving ease (maternal) QTL (10769)
6	44526237	64727183	Body weight (weaning) QTL (10768)
6	48120337	64332302	Stillbirth (direct) QTL (11383)
6	46435872	52790937	Milk solids percentage QTL (19930)
6	26351244	94156599	Milk yield QTL (1510)
6	51110314	51285817	Sole pigmentation QTL (11404)
6	28306647	51250717	Twinning rate (EBV) QTL (10090)
6	28341747	51285817	Age at puberty (EBV) QTL (6068)
6	28341747	51285817	Productive life (EBV) QTL (6177)
6	28359298	51303367	Johne's disease tolerance QTL (16297)
6	52264428	52439931	Milk fat yield (daughter deviation) QTL (10204)
6	52554008	55254177	Milk fat yield QTL (3368)
6	44202108	52554008	Milk fat yield (EBV) QTL (10194)
6	44526237	64253742	Milk protein percentage QTL (2511)
6	48418692	58513860	Milk yield QTL (1757)
6	53343771	55254177	Milk protein yield QTL (3369)
6	48120337	64332302	Milk fat yield QTL (1724)
6	48120337	64332302	Milk yield QTL (1517)
6	48120337	64332302	Milk energy yield QTL (1519)
6	44526237	52554008	Milk protein percentage QTL (2725)
6	44526237	52554008	Milk fat yield QTL (2731)
6	29870075	94402303	Milk yield QTL (1542)
6	26360019	88700837	Milk fat yield QTL (1543)
6	30832468	94402303	Milk protein yield QTL (1544)
6	26360019	74355836	Milk fat percentage QTL (1545)
6	34113148	59071967	Milk protein yield (daughter deviation) QTL (10145)
6	45733861	64481896	Milk protein yield (daughter deviation) QTL (10205)
6	34236000	58826263	Milk protein yield (EBV) QTL (11304)
6	34236000	58826263	Milk yield (EBV) QTL (11302)
6	34236000	58826263	Milk fat yield (EBV) QTL (11303)
6	48120337	64332302	Milk yield QTL (1723)
6	48120337	64332302	Milk fat yield QTL (1725)
6	48120337	64332302	Milk protein yield QTL (1727)
6	26351244	94156599	Milk protein percentage QTL (1508)
6	26351244	94156599	Milk protein yield QTL (1509)
6	58512982	64727183	Bovine respiratory disease susceptibility QTL (3545)
6	7415189	66971873	Gestation length QTL (5387)
6	48120337	69729325	Marbling score (EBV) QTL (10770)
6	48120337	66025904	Subcutaneous fat QTL (7087)
6	51213054	52406732	Milk yield (daughter deviation) QTL (10385)
6	53371998	71563848	Somatic cell score (EBV) QTL (6170)
6	64727183	87723652	Subcutaneous fat thickness (EBV) QTL (3546)
6	64338444	88613086	Degree of Spotting QTL (2426)
6	72319388	91086500	Milk fat percentage QTL (2595)
6	50855028	94087220	Milk fat yield QTL (2431)
6	64332302	87390197	Teat placement QTL (1381)
6	64332302	87390197	Foot angle QTL (1382)
6	64727183	87063248	Body weight (mature) QTL (10772)
6	64332302	87390197	Quality of udder QTL (1383)
6	64332302	87390197	Structural soundness (legs, feet, penis, and prepuce) QTL (1384)
6	64332302	87390197	Udder depth QTL (1385)
6	74487463	87477948	Milk protein percentage QTL (2525)
6	74487463	87477948	Milk protein percentage QTL (2526)
6	74487463	87477948	Milk protein percentage QTL (2527)
6	74487463	87477948	Milk protein percentage QTL (2528)
6	74487463	87477948	Milk protein percentage QTL (2529)
6	68783730	118066191	Milk protein percentage QTL (3412)
6	74487463	87477948	Teat placement QTL (3481)
6	87390197	96654699	Height (mature) QTL (10774)
6	87390197	96654699	Carcass weight QTL (10773)
6	74487463	87477948	Milk protein percentage QTL (10392)
6	72318510	94156599	Milk yield QTL (2512)
6	79741144	89139594	Milk yield QTL (10465)
6	79741144	89139594	Milk protein percentage QTL (10466)
6	79741144	89139594	Milk fat yield QTL (10467)
6	79741144	89139594	Milk yield QTL (13567)
6	79741144	89139594	Milk protein yield QTL (13568)
6	79741144	89139594	Milk fat yield QTL (13569)
6	79741144	89139594	Milk protein percentage QTL (13570)
6	79741144	89139594	Milk alpha-lactalbumin content QTL (13571)
6	79741144	89139594	Milk beta-Lactoglobulin protein content QTL (13572)
6	79741144	89139594	Milk alpha-casein content QTL (13573)
6	79741144	89139594	Milk alpha-casein content QTL (13574)
6	79741144	89139594	Milk beta-casein content QTL (13575)
6	79741144	89139594	Milk kappa-casein content QTL (13576)
6	79741144	89139594	Milk casein percentage QTL (13577)
6	36307111	95541768	Gestation length QTL (5388)
6	8827853	116486666	Somatic cell score QTL (10439)
6	19711658	94402303	Milk protein percentage QTL (1546)
6	72318510	94156599	Milk protein yield QTL (2513)
6	50855028	94087220	Milk protein percentage QTL (2428)
6	94087220	94156599	Milk protein percentage QTL (2661)
6	94068848	94244350	Marbling score QTL (10501)
6	94068848	94244350	Angularity QTL (4688)
6	91329798	95001024	Milk protein percentage QTL (2530)
6	91329798	95001024	Milk protein percentage QTL (3364)
6	91329798	95001024	Milk protein percentage (daughter deviation) QTL (3710)
6	91329798	95001024	Milk protein percentage (daughter deviation) QTL (3726)
6	91329798	95001024	Milk yield (daughter deviation) QTL (3735)
6	91329798	95001024	Milk fat yield (daughter deviation) QTL (3743)
6	91329798	95001024	Milk protein yield (daughter deviation) QTL (3751)
6	91329798	95001024	Rear leg set QTL (4689)
6	94087220	116486666	Milk yield QTL (2430)
6	94087220	116486666	Milk fat yield QTL (2432)
6	36043857	95686884	Residual feed intake QTL (5272)
6	96654699	105293910	Marbling score (EBV) QTL (10777)
6	87390197	105293910	Longissimus muscle area QTL (10776)
6	96654699	105293910	Scrotal circumference QTL (10775)
6	90674069	96654699	Myristoleic acid content QTL (12201)
6	85793499	106171424	Teat length QTL (1569)
6	95088775	106171424	Milk fat yield QTL (1518)
6	94156599	116486666	Retained placenta QTL (11315)
6	95813797	116486666	Milk fat yield (daughter deviation) QTL (3742)
6	87390197	105293910	Fat thickness at the 12th rib QTL (10778)
6	96654699	106171424	Calving ease (direct) QTL (1681)
6	94156599	116486666	Fertility treatments QTL (11320)
6	96654699	119458736	Carcass weight QTL (10779)
6	94156599	116486666	Clinical mastitis QTL (4977)
7	64191997	99880602	Somatic Cell Count QTL (2698)
7	9831029	24411147	305 days milk yield QTL (4496)
7	9831029	24411147	Milk protein yield QTL (4497)
7	34768382	64188689	Stillbirth (direct) QTL (4656)
7	13362824	26387773	Marbling score QTL (4701)
7	38033808	106050091	Milking speed QTL (10290)
7	38033808	106050091	Milk yield QTL (10291)
7	38332974	59135155	PCVF minus PCVM QTL (10516)
7	38332974	59135155	Body weight (mean) QTL (10517)
7	38332974	59135155	Percentage decrease in body weight up to day 150 after challenge QTL (10518)
7	38332974	59135155	Parasites natural logarithm of mean number QTL (10519)
7	38332974	59135155	Parasite detection rate QTL (10520)
7	38332974	59135155	Stillbirth (maternal) QTL (11351)
7	9831029	26387773	Milk protein percentage QTL (3536)
7	9789677	26528370	Gestation length QTL (5377)
7	9831029	23029278	Carcass weight QTL (10784)
7	9831029	26387773	Milk protein percentage QTL (3534)
7	6105067	38366056	Residual feed intake QTL (5274)
7	9831029	23029278	Scrotal circumference QTL (10787)
7	5038185	23029278	Body weight (weaning) QTL (10786)
7	18844180	24411147	Longissimus muscle area QTL (10785)
7	7713731	25436677	Udder cleft QTL (1572)
7	9831029	26387773	Somatic cell score QTL (3537)
7	20214573	24411147	Milk yield QTL (2664)
7	20214573	24411147	Milk protein yield QTL (2666)
7	18521635	57946871	Sperm motility QTL (9927)
7	18373221	24411147	Scrotal circumference QTL (10789)
7	18373221	23029278	Height (mature) QTL (10788)
7	9831029	26387773	Kidney, pelvic, and heart fat percentage QTL (4866)
7	2714203	96212959	Tick resistance QTL (9916)
7	26387773	39623729	Non-return rate (direct) QTL (3538)
7	18373221	39623729	Marbling score (EBV) QTL (10790)
7	7241454	100015412	Heel depth QTL (3449)
7	33271440	33436848	Gestation length QTL (15425)
7	33271440	33436848	Gestation length QTL (15426)
7	15147765	57946871	Fat thickness at the 12th rib QTL (1327)
7	18844180	73909970	Social separation--Vocalization QTL (7132)
7	39623729	49887745	Weaning weight-maternal milk QTL (10794)
7	18373221	39623729	Body weight (birth) QTL (10793)
7	18373221	39623729	Body weight (yearling) QTL (10792)
7	18373221	39623729	Body weight (weaning) QTL (10791)
7	31153492	32090984	Gestation length QTL (15431)
7	31153492	32090984	Gestation length QTL (15432)
7	31966928	32132336	Milk yield (daughter deviation) QTL (14036)
7	31966928	32132336	Milk protein yield (daughter deviation) QTL (14037)
7	31966928	32132336	Milk fat yield (daughter deviation) QTL (14038)
7	39623729	49887745	Milk yield QTL (3532)
7	42696356	64188689	Somatic cell score QTL (2667)
7	49887745	80525232	Longissimus muscle area QTL (10798)
7	49887745	64188689	Weaning weight-maternal milk QTL (10797)
7	49887745	64188689	Body weight (yearling) QTL (10796)
7	49887745	64188689	Calving ease (maternal) QTL (10795)
7	60396237	64188689	Length of productive life QTL (2665)
7	55218838	67730277	Feed conversion ratio QTL (4416)
7	57946871	99225754	Milk protein yield QTL (3410)
7	57946871	81600384	Milk yield QTL (3432)
7	34660867	102419615	Milk fat percentage QTL (3434)
7	64188689	80525232	Carcass weight QTL (10800)
7	64188689	73909970	Marbling score (EBV) QTL (10799)
7	70864250	88377117	Strength QTL (1682)
7	92225679	99159591	Shear force QTL (20765)
7	80525232	88377117	Weaning weight-maternal milk QTL (10803)
7	70859288	88377117	Foot angle QTL (1571)
7	70859288	88377117	Body depth QTL (1570)
7	64188689	99880602	Heat intensity QTL (5004)
7	88377117	96709183	Body weight (yearling) QTL (10807)
7	88377117	96709183	Longissimus muscle area QTL (10806)
7	88377117	96709183	Carcass weight QTL (10805)
7	80525232	96709183	Fat thickness at the 12th rib QTL (10804)
7	88377117	98444300	Oleic/stearic acid ratio QTL (4870)
7	88377117	98444300	Palmitoleic/palmitic acid ratio QTL (4869)
7	73909970	96709183	Beef flavor intensity QTL (4822)
7	90567591	96709183	Inseminations per conception QTL (5003)
7	88377117	96709183	Body weight (weaning) QTL (10808)
7	80773344	103848050	Conception rate QTL (3440)
7	88377117	109121231	Body weight (birth) QTL (10810)
8	41284369	51685135	Percentage decrease in PCV up to day 100 after challenge QTL (10521)
8	41284369	51685135	Body weight (mean) QTL (10522)
8	41284369	51685135	Parasites natural logarithm of mean number QTL (10523)
8	44393492	89588554	Dystocia (maternal) QTL (11442)
8	44393492	89588554	Stillbirth (maternal) QTL (11443)
8	41285255	80980500	Clinical mastitis QTL (2497)
8	68258678	108237404	Calving ease (direct) QTL (4657)
8	68258678	108237404	Stillbirth (maternal) QTL (4658)
8	68258678	108237404	Adhesion QTL (4878)
8	9513215	41213452	Fat thickness at the 12th rib QTL (2548)
8	14306745	25703289	Body weight (birth) QTL (15729)
8	19636755	78808057	Body length (birth) QTL (7089)
8	20547265	31655752	Somatic cell score QTL (4979)
8	31655752	60496303	Body weight (birth) QTL (10825)
8	19851785	31655752	Marbling score (EBV) QTL (10824)
8	19166931	46250025	Milking speed QTL (3438)
8	44393492	60496303	Longissimus muscle area QTL (10829)
8	44393492	60496303	Height (mature) QTL (10828)
8	31655752	60496303	Carcass weight QTL (10826)
8	33960299	51029154	Immunoglobulin G level QTL (20479)
8	53072681	71596460	Dry matter intake QTL (4423)
8	41285255	80980500	Somatic Cell Count QTL (2498)
8	44393492	60496303	Height (yearling) QTL (10830)
8	60496303	68258678	Calving ease (direct) QTL (10831)
8	60496303	80091301	Body weight (birth) QTL (10832)
8	76292724	90396029	Shear force QTL (20771)
8	76079973	76257265	Residual feed intake QTL (4355)
8	76079973	76257265	Residual feed intake QTL (4356)
8	60498962	80286323	Somatic Cell Count QTL (1683)
8	60498962	80286323	Structural soundness (legs, feet, penis, and prepuce) QTL (1684)
8	68258678	108237404	Foot angle QTL (3599)
9	42006577	86906347	Clinical mastitis QTL (10076)
9	38765329	79955682	Clinical mastitis QTL (10085)
9	79955682	102217987	Clinical mastitis QTL (10087)
9	46646401	75409523	Milk fat yield (daughter deviation) QTL (10217)
9	46646401	75409523	Milk protein yield (daughter deviation) QTL (10218)
9	46646401	75409523	Udder cleft QTL (10292)
9	46646401	75409523	Non-return rate (direct) QTL (10293)
9	82186781	86906347	Docosahexaenoic acid content QTL (12240)
9	37971718	57619653	Scrotal circumference QTL (10854)
9	10858122	75409523	Milk fat yield (daughter deviation) QTL (3747)
9	46378796	61290329	Milk protein percentage QTL (2558)
9	49097437	94213516	Liver weight QTL (12155)
9	45282513	57455268	Milk yield (EBV) QTL (6192)
9	57619653	61290329	Body weight (mature) QTL (10856)
9	57619653	61290329	Calving ease (maternal) QTL (10855)
9	46378796	78734431	Post-weaning average daily gain QTL (4483)
9	57619653	78734431	Longissimus muscle area QTL (10857)
9	47319594	75409523	General disease susceptibility QTL (1745)
9	47325073	75409523	Milk protein yield QTL (1522)
9	42253154	66606362	Marbling score QTL (4906)
9	61290329	75409523	Milk yield QTL (2553)
9	61893073	87837861	Retail product yield QTL (4907)
9	71581768	86728700	Body weight (mature) QTL (10859)
9	61290329	71581768	Scrotal circumference QTL (10858)
9	47319594	75409523	Milk fat yield (daughter deviation) QTL (3744)
9	38765329	75409523	Milk fat yield (daughter deviation) QTL (3745)
9	47319594	75409523	Milk fat yield (daughter deviation) QTL (3746)
9	65013417	75500848	Clinical mastitis QTL (1743)
9	0	75409523	Inseminations per conception QTL (3565)
9	0	75409523	Non-return rate (direct) QTL (3566)
9	65013417	75500848	Non-return rate (direct) QTL (4632)
9	65013417	75500848	Clinical mastitis QTL (4880)
9	65013417	75500848	Non-return rate (direct) QTL (10367)
9	71581768	78734431	Marbling score (EBV) QTL (10860)
9	76800661	86906347	Clinical mastitis QTL (4980)
9	75409523	93310801	Structural soundness (legs, feet, penis, and prepuce) QTL (1576)
9	75409523	93310801	Strength QTL (1577)
9	85519602	85702252	Stature QTL (16283)
9	86637375	105708250	Milk protein percentage QTL (2534)
9	86637375	105708250	Milk yield (daughter deviation) QTL (3736)
9	86637375	105708250	Milk yield (daughter deviation) QTL (3739)
9	86637375	105708250	Milk protein yield (daughter deviation) QTL (3752)
9	86637375	105708250	Milk protein yield (daughter deviation) QTL (3755)
9	75409523	98791785	Milk fat yield QTL (1520)
9	75409523	98791785	Milk energy yield QTL (1521)
9	86728700	98791785	Calving ease (direct) QTL (1574)
9	86728700	102217987	Marbling score (EBV) QTL (10861)
9	93747759	98791785	Rump angle QTL (1686)
9	94461722	94644372	Somatic Cell Count QTL (1744)
9	92467792	100488087	Calving index QTL (15182)
9	92467792	100488087	Calving ease (maternal) QTL (15183)
9	92467792	100488087	Stillbirth (maternal) QTL (15184)
9	86728700	102217987	Body weight (mature) QTL (10862)
9	102217987	105708250	Chest depth QTL (3446)
10	75917952	92494840	Dystocia (direct) QTL (11444)
10	75917952	92494840	Stillbirth (direct) QTL (11445)
10	45116946	86018729	Tick resistance QTL (12221)
10	50536241	75917952	Docosahexaenoic acid content QTL (12245)
10	17045529	26357255	Milk protein percentage (EBV) QTL (10015)
10	1055544	104305016	Milk protein yield QTL (10102)
10	1055544	104305016	Milk fat yield (daughter deviation) QTL (10219)
10	15119141	71531833	Udder attachment QTL (10294)
10	15119141	71531833	Milk fat yield QTL (10295)
10	15119141	71531833	Teat length QTL (10296)
10	15119141	71531833	Milk protein yield QTL (10297)
10	15119141	71531833	Teat placement QTL (4634)
10	76365496	77108263	Calving ease (maternal) QTL (4660)
10	1055544	17971465	Marbling score QTL (1328)
10	1055544	19904253	Carcass weight QTL (1329)
10	14372064	35790220	Longissimus muscle area QTL (10865)
10	14372064	34696376	Subcutaneous fat QTL (7092)
10	14372064	26489531	Gastrointestinal tract weight QTL (12191)
10	14372064	35790220	Body weight (birth) QTL (10868)
10	14372064	35790220	Body weight (weaning) QTL (10867)
10	9286468	26289542	Height (mature) QTL (10866)
10	14372064	34696376	Social separation--Vocalization QTL (7137)
10	14372064	54676592	Calving ease (maternal) QTL (10871)
10	14372064	55680741	Muscle pH QTL (4824)
10	14372064	55680741	Nitrogen content QTL (4825)
10	55680741	75917952	Social separation--Walking/running QTL (7136)
10	55680741	75917952	Tenderness score QTL (4826)
10	31699115	75917952	Milk yield QTL (2554)
10	54676592	76365496	Height (yearling) QTL (10875)
10	75917952	92494840	Stillbirth (maternal) QTL (2703)
10	75917952	92494840	Dystocia (maternal) QTL (2702)
10	76365496	92488860	Marbling score (EBV) QTL (10877)
10	76365496	92488860	Body weight (birth) QTL (10878)
10	76365496	92488860	Carcass weight QTL (10876)
10	34902336	85683628	Somatic cell score QTL (3436)
10	75917952	98316824	Udder attachment QTL (1579)
10	75917952	93540445	Dystocia (maternal) QTL (11353)
10	92494840	104305016	Abomasum displacement QTL (5120)
10	100373301	104305016	Body weight (mature) QTL (10883)
10	98316824	104305016	Scrotal circumference QTL (10882)
10	98316824	104305016	Carcass weight QTL (10881)
10	103340707	104293098	Shear force QTL (20780)
11	46591394	73178408	Dystocia (maternal) QTL (11384)
11	16555471	38026017	Gastrointestinal nematode burden QTL (12021)
11	1041549	11340275	Body weight (birth) QTL (10884)
11	5482686	43786080	Sperm motility QTL (9922)
11	5940682	11340275	Body weight (weaning) QTL (10887)
11	5940682	11340275	Body weight (yearling) QTL (10886)
11	5141238	24573394	Somatic Cell Count QTL (1693)
11	17710004	41797092	Feed conversion ratio QTL (5282)
11	21679765	38026017	Longissimus muscle area QTL (10893)
11	28531043	38026017	Fat thickness at the 12th rib QTL (10892)
11	31903159	42528766	Residual feed intake QTL (11452)
11	32626704	85588124	Kidney, pelvic, and heart fat percentage QTL (15732)
11	28531043	38026017	Carcass weight QTL (10895)
11	28531043	38026017	Weaning weight-maternal milk QTL (10894)
11	41885212	51929344	Residual feed intake QTL (5369)
11	28531043	46591394	Body weight (birth) QTL (10896)
11	8946685	47347458	Residual feed intake QTL (5281)
11	42096606	52469881	Residual feed intake QTL (5355)
11	27002656	62332749	Tick resistance QTL (12222)
11	24345682	42031547	Palmitoleic acid content QTL (12169)
11	44688479	76897486	Social separation--Standing alert QTL (7138)
11	18498474	79363073	Yield grade QTL (1330)
11	38027643	84124853	Milk protein percentage QTL (1511)
11	38027643	84124853	Milk yield QTL (1512)
11	63697544	76897486	Body weight (yearling) QTL (10902)
11	63697544	76897486	Marbling score (EBV) QTL (10901)
11	46591394	63697544	Body weight (birth) QTL (10900)
11	46591394	63697544	Weaning weight-maternal milk QTL (10899)
11	42031547	63697544	Body weight (weaning) QTL (10898)
11	46591394	85588124	Body weight (weaning) QTL (15731)
11	44688479	84124853	Retail product yield QTL (7096)
11	73910241	87588243	Somatic Cell Count QTL (1694)
11	63697544	90505486	Body weight (mature) QTL (10904)
11	63697544	84124853	Fat thickness at the 12th rib QTL (10903)
11	60378600	99073352	Immunoglobulin G level QTL (5376)
11	18579771	99948793	Rump angle QTL (3447)
12	31087923	49833876	305 days milk yield QTL (4498)
12	2999557	31087923	Milk protein yield QTL (4499)
12	2999557	31087923	Milk fat yield QTL (4500)
12	9023349	27651342	Angularity QTL (4694)
12	16441775	21229370	Marbling score (EBV) QTL (10919)
12	21229370	27651342	Fat thickness at the 12th rib QTL (10920)
12	23094023	31445158	Calf size (direct) QTL (15186)
12	23094023	31445158	Birth index QTL (15187)
12	23094023	31445158	Calf size (direct) QTL (15188)
12	23094023	31445158	Calving ease (direct) QTL (15189)
12	16441775	49833876	Milk protein percentage QTL (2603)
12	27037863	27199305	Male Fertility QTL (15803)
12	16441775	49833876	Milk yield QTL (2587)
12	27950009	28111451	Longissimus muscle area QTL (11711)
12	27950009	28111451	Longissimus muscle area QTL (11721)
12	27950009	28111451	Yield grade QTL (11723)
12	27950009	28111451	Yield grade QTL (11735)
12	12745837	47670373	Non-return rate (direct) QTL (5010)
12	16441775	31087923	Abnormal odor intensity QTL (4831)
12	16441775	49833876	Milk protein yield QTL (2609)
12	15339089	32000069	Shear force QTL (20783)
12	16441775	54026339	Milk fat yield QTL (2599)
12	31257437	54373225	Retail product yield QTL (1331)
12	36809016	36970458	Carcass weight QTL (11728)
12	54244072	78103640	Body weight (mature) QTL (10927)
12	68615255	76957403	Dystocia (direct) QTL (11355)
12	54026339	78103640	Body weight (mature) QTL (10930)
12	54026339	78103640	Weaning weight-maternal milk QTL (10929)
12	54026339	78103640	Height (mature) QTL (10928)
12	42693526	90535748	Abomasum displacement QTL (5121)
12	54026339	90212864	Body weight (yearling) QTL (10932)
12	54026339	90212864	Carcass weight QTL (10931)
12	54026339	90212864	Body weight (birth) QTL (4487)
13	29549346	71827292	Percentage decrease in PCV up to day 150 after challenge QTL (10524)
13	29549346	71827292	Percentage decrease in PCV up to day 100 after challenge QTL (10525)
13	29549346	71827292	Parasite detection rate QTL (10526)
13	16770494	32476945	Udder depth QTL (4636)
13	16770494	32476945	Stillbirth (direct) QTL (11446)
13	39345372	49635934	Arachidonic acid content QTL (12248)
13	2134131	13611156	Dystocia (direct) QTL (11356)
13	5333882	16770494	Longissimus muscle area QTL (10935)
13	3278794	33331196	Teat placement QTL (3419)
13	13611156	49635934	Bovine spongiform encephalopathy QTL (1741)
13	16770494	28793139	Weaning weight-maternal milk QTL (10939)
13	16770494	28793139	Carcass weight QTL (10938)
13	4231569	28793139	Body weight (weaning) QTL (10937)
13	4231569	28793139	Fat thickness at the 12th rib QTL (10936)
13	16770494	28793139	Milk protein percentage QTL (2720)
13	28793139	84240350	Marbling score (EBV) QTL (10941)
13	16770494	84240350	Teat length QTL (1386)
13	16770494	35533824	Udder attachment QTL (4984)
13	29549346	84240350	Dystocia (maternal) QTL (11385)
13	35533824	84240350	Weaning weight-maternal milk QTL (10944)
13	35533824	84240350	Fat thickness at the 12th rib QTL (10943)
13	28793139	84240350	Longissimus muscle area QTL (10942)
13	31016032	75141551	Milk fat yield QTL (2555)
13	30594768	84240350	Rump angle QTL (3429)
13	39501717	71509042	Feed conversion ratio QTL (5287)
13	16770494	30360268	Milk protein percentage QTL (2672)
13	60488154	84240350	Fat thickness at the 12th rib QTL (10945)
13	60488154	84240350	Body weight (slaughter) QTL (15734)
13	45996636	57080810	Foot angle QTL (1583)
13	57858023	84240350	Residual feed intake QTL (5285)
13	49602434	84240350	Residual feed intake QTL (5286)
13	71827292	84240350	Somatic cell score QTL (4983)
13	57866398	84240350	Interval to first estrus after calving QTL (14769)
13	58025523	58193023	Milk protein yield (daughter deviation) QTL (10156)
13	77335394	84240350	Weaning weight-maternal milk QTL (10946)
13	60714279	84240350	Milk protein yield (EBV) QTL (6090)
13	71903393	84240350	Shear force QTL (20787)
13	26473687	71827292	Palmitic acid content QTL (12171)
13	77342932	84240350	Somatic cell score QTL (2775)
13	3278794	77335394	Heat intensity QTL (3569)
13	80307421	84240350	Shear force QTL (20790)
13	79688485	84240350	Dry matter intake QTL (5288)
14	1641277	2330336	Milk yield (daughter deviation) QTL (3507)
14	1641277	2330336	Milk fat yield (daughter deviation) QTL (3508)
14	1641277	2330336	Milk protein yield (daughter deviation) QTL (3509)
14	1641277	2330336	Milk fat percentage QTL (3510)
14	1641277	2330336	Milk protein percentage QTL (3511)
14	1028780	1181905	Milk yield (daughter deviation) QTL (4581)
14	1028780	1181905	Milk fat yield (daughter deviation) QTL (4582)
14	1028780	1181905	Milk protein yield (daughter deviation) QTL (4583)
14	1028780	1181905	Milk fat yield QTL (2453)
14	1028780	1181905	Milk fat percentage QTL (2454)
14	1028780	1181905	Milk protein percentage QTL (2455)
14	1028780	1181905	Milk fat percentage QTL (2477)
14	1641277	5565085	Milk fat yield QTL (3365)
14	1641277	5565085	Milk protein yield QTL (3366)
14	1641277	5565085	Milk yield QTL (3367)
14	1641277	12892474	Milk yield QTL (3520)
14	1641277	12892474	Milk fat yield QTL (3521)
14	1641277	12892474	Milk protein yield QTL (3522)
14	1641277	12892474	Milk fat percentage QTL (3523)
14	1641277	12892474	Milk protein percentage QTL (3524)
14	1641277	12892474	Non-return rate (direct) QTL (3525)
14	1641277	12892474	Structural soundness (legs, feet, penis, and prepuce) QTL (3526)
14	1641277	12892474	Rump width QTL (3527)
14	1641277	12892474	Milk yield QTL (3608)
14	1641277	12892474	Milk yield QTL (3610)
14	1641277	12892474	Milk fat yield QTL (3611)
14	1641277	12892474	Milk protein yield QTL (3614)
14	1641277	12892474	Milk protein yield QTL (3615)
14	1641277	12892474	Milk fat percentage QTL (3616)
14	1641277	12892474	Milk fat percentage QTL (3617)
14	1641277	12892474	Milk protein percentage QTL (3619)
14	1641277	12892474	Milk protein percentage QTL (3621)
14	1641277	81189386	Milk protein yield QTL (10099)
14	1641277	81189386	Milk protein yield QTL (10100)
14	1641277	81189386	Milk protein yield QTL (10101)
14	2024088	9475841	Milk fat percentage (daughter deviation) QTL (10117)
14	2024088	9172883	Milk protein percentage (daughter deviation) QTL (10118)
14	2024088	9172883	Milk yield (daughter deviation) QTL (10119)
14	2024088	9172883	Milk fat yield (daughter deviation) QTL (10161)
14	2024088	9172883	Milk yield (EBV) QTL (10256)
14	2024088	9172883	Milk fat yield (EBV) QTL (10257)
14	2024088	9172883	Milk fat percentage (EBV) QTL (10258)
14	2024088	9172883	Milk protein percentage (EBV) QTL (10259)
14	1641277	6388127	Milk fat percentage (daughter deviation) QTL (10458)
14	1641277	6388127	Milk yield (daughter deviation) QTL (10459)
14	1641277	6388127	Milk protein yield (daughter deviation) QTL (10460)
14	1641277	6388127	Milk fat yield (daughter deviation) QTL (10461)
14	1641277	6388127	Milk protein percentage (daughter deviation) QTL (10462)
14	1641277	2560022	Milk fat percentage QTL (10607)
14	1641277	2560022	Somatic cell score QTL (13240)
14	1641277	9218894	Subcutaneous fat QTL (20703)
14	53527185	84648390	Subcutaneous fat QTL (20704)
14	53527185	84648390	Subcutaneous fat QTL (20705)
14	1641277	9479131	Milk fat percentage QTL (2596)
14	1641277	5565085	Milk yield QTL (1523)
14	1641277	5565085	Milk yield QTL (3181)
14	1641277	5565085	Milk fat yield QTL (3182)
14	1641277	5565085	Milk protein yield QTL (3183)
14	1641277	5565085	Milk fat percentage QTL (3184)
14	1641277	5565085	Milk protein percentage QTL (3185)
14	1641277	5565085	Milk fat percentage QTL (3172)
14	1641277	9479131	Milk fat yield QTL (2600)
14	1641277	5565085	Milk yield QTL (3609)
14	1641277	5565085	Milk fat yield QTL (3612)
14	1641277	5565085	Milk fat yield QTL (3613)
14	1641277	12858984	Milk yield QTL (3407)
14	1641277	25448723	Milk fat yield QTL (3408)
14	1641277	8834292	Milk fat percentage QTL (3411)
14	1641277	84648390	Milk protein percentage QTL (3413)
14	1641277	19204282	Milk fat percentage QTL (3618)
14	1641277	19204282	Body weight (weaning) QTL (10954)
14	1641277	5568913	Height (mature) QTL (10953)
14	1641277	5568913	Marbling score (EBV) QTL (10952)
14	1641277	9884020	Milk fat percentage QTL (2673)
14	1641277	9884020	Milk fat yield QTL (2674)
14	1641277	10808022	Milk fat yield QTL (2488)
14	1641277	19107342	Fat thickness at the 12th rib QTL (1332)
14	1641277	12093363	Yield grade QTL (1333)
14	5545944	77366190	Tick resistance QTL (9917)
14	9479131	44651695	Clinical mastitis QTL (3177)
14	6311565	71762521	Body weight (birth) QTL (5375)
14	6311565	30372479	Gestation length QTL (5374)
14	1641277	28217347	Milk yield QTL (3512)
14	1641277	28217347	Milk fat yield QTL (3513)
14	1641277	28217347	Milk protein yield QTL (3514)
14	1641277	28217347	Milk fat percentage QTL (3515)
14	1641277	28217347	Milk protein percentage QTL (3516)
14	1641277	28217347	Somatic cell score QTL (3517)
14	1641277	28217347	Calving ease (direct) QTL (3518)
14	1641277	28217347	Somatic cell score QTL (3519)
14	28293909	28447033	Carcass length QTL (6281)
14	28293909	28447033	Longissimus muscle area QTL (4558)
14	28378127	28531251	Milk fat percentage (EBV) QTL (18839)
14	27700316	29649986	Calving ease (direct) QTL (15034)
14	27700316	29649986	Stillbirth (direct) QTL (15035)
14	27700316	29649986	Milk fat percentage (EBV) QTL (18845)
14	19181313	32900595	Calving ease (direct) QTL (15039)
14	19181313	32900595	Stillbirth (direct) QTL (15040)
14	19204282	28658498	Calving ease (maternal) QTL (10959)
14	25219037	29795454	Body weight (mean) QTL (1731)
14	41370648	41523772	Carcass weight QTL (4549)
14	25219037	84648390	Stature QTL (4613)
14	5565085	28658498	Abnormal flavor intensity QTL (4833)
14	41516116	41669240	Milk protein yield (EBV) QTL (18863)
14	41554397	41707521	Milk protein yield (EBV) QTL (18842)
14	42136269	48697608	Lung percentage QTL (12156)
14	13394919	35992517	Milk fat percentage QTL (2732)
14	13394919	35992517	Milk fat yield QTL (2733)
14	13394919	35992517	Somatic cell score QTL (2734)
14	13394919	35992517	Somatic cell score QTL (2776)
14	41258098	50075725	Milk yield (EBV) QTL (18865)
14	19204282	42398519	Longissimus muscle area QTL (10964)
14	19204282	42398519	Height (mature) QTL (10962)
14	19204282	28658498	Fat thickness at the 12th rib QTL (10961)
14	10808022	28658498	Carcass weight QTL (10960)
14	9479131	44651695	Milk protein percentage QTL (2604)
14	25219037	30870876	Carcass weight QTL (1375)
14	29018340	64899964	Intramuscular fat QTL (11486)
14	29018340	64899964	Intramuscular fat QTL (11487)
14	29018340	64899964	Carcass weight QTL (12005)
14	29018340	64899964	Carcass weight QTL (12006)
14	29018340	64899964	Marbling score QTL (12007)
14	29018340	64899964	Marbling score QTL (12008)
14	25219037	29928419	Milk fat yield QTL (2676)
14	25219037	29928419	Rump angle QTL (1592)
14	28716621	66382242	Milk yield (daughter deviation) QTL (10167)
14	28793183	66458804	Fat thickness at the 12th rib QTL (20290)
14	29022869	81592341	Carcass weight QTL (10006)
14	29022869	81592341	Body weight (slaughter) QTL (4514)
14	29022869	81592341	Carcass weight QTL (4515)
14	25219037	35530275	Pre-weaning average daily gain QTL (2630)
14	28370471	84648390	Marbling score QTL (1334)
14	29836545	84485745	Carcass weight QTL (4529)
14	29836545	84485745	Longissimus muscle area QTL (4554)
14	29920763	84569963	Milk yield (EBV) QTL (18853)
14	27225631	48646289	Gestation length QTL (5385)
14	35202277	84648390	Behavior QTL (1497)
14	35271183	84648390	Height (400 days) QTL (6265)
14	35271183	84648390	Gestation length QTL (6267)
14	35271183	84648390	Carcass weight QTL (6283)
14	35271183	84648390	Meat weight QTL (6298)
14	35530275	46197759	Body weight (birth) QTL (2628)
14	35530275	46197759	Pre-weaning average daily gain QTL (2631)
14	35530275	46197759	Post-weaning average daily gain QTL (2635)
14	35530275	55542586	Milk protein percentage QTL (1697)
14	40750495	44651695	Somatic cell score QTL (4884)
14	45776667	84648390	Shear force QTL (20792)
14	42398519	51326875	Fat thickness at the 12th rib QTL (10965)
14	44651695	55542586	Teat placement QTL (1591)
14	44651695	55542586	Udder cleft QTL (1593)
14	46197759	51326875	Pre-weaning average daily gain QTL (2632)
14	35530275	55542586	Daughter pregnancy rate QTL (1695)
14	46197759	51326875	Body weight (yearling) QTL (10967)
14	42398519	51326875	Carcass weight QTL (10966)
14	35530275	69539023	Twinning QTL (1720)
14	35530275	55542586	Milk yield QTL (1698)
14	46197759	55542586	Longissimus muscle area QTL (10968)
14	55542586	84648390	Carcass weight QTL (10969)
14	69056682	84648390	Ovulation rate QTL (1416)
14	65239495	84648390	Milk protein yield (EBV) QTL (18858)
14	72574079	84648390	Milk protein yield (EBV) QTL (18841)
14	72574079	84648390	Milk fat yield QTL (20164)
14	72589391	84648390	Milk protein yield (EBV) QTL (18873)
14	72635328	84648390	Milk protein yield (EBV) QTL (18872)
15	66951056	85296676	Milk protein yield QTL (4502)
15	66951056	85296676	Milk fat yield QTL (4503)
15	80166292	85184103	Calf size (direct) QTL (4663)
15	34373457	49153868	Height (mature) QTL (10993)
15	9164332	49146689	Rump angle QTL (1699)
15	8833108	81908312	Kidney, pelvic, and heart fat percentage QTL (1335)
15	41845183	43488670	Shear force QTL (20795)
15	42490815	42634391	Milk protein percentage QTL (13517)
15	42490815	42634391	Milk protein percentage QTL (13518)
15	42490815	42634391	Somatic Cell Count QTL (13519)
15	42490815	42634391	Conformation score QTL (13520)
15	42490815	42634391	Angularity QTL (13521)
15	42490815	42634391	Carcass weight QTL (13522)
15	42490815	42634391	Rump length QTL (13523)
15	42490815	42634391	Fat cover QTL (13524)
15	42490815	42634391	Angularity QTL (13525)
15	42490815	42634391	Stature QTL (13526)
15	42490815	42634391	Body depth QTL (13527)
15	42490815	42634391	Rump width QTL (13528)
15	42490815	42634391	Stature QTL (13529)
15	41777702	49146689	Udder attachment QTL (1596)
15	41777702	49146689	Stature QTL (1598)
15	41777702	49146689	Udder depth QTL (1601)
15	41777702	49146689	Somatic cell score QTL (2678)
15	34373457	49153868	Longissimus muscle area QTL (10995)
15	34373457	49153868	Carcass weight QTL (10994)
15	34855661	85296676	Liver percentage QTL (12195)
15	52960047	61621373	Body weight (mature) QTL (10997)
15	49153868	61621373	Body weight (weaning) QTL (10998)
15	49153868	61621373	Weaning weight-maternal milk QTL (10996)
15	49150996	85296676	Body form composite index QTL (1594)
15	49150996	85296676	Teat placement QTL (1595)
15	49150996	85296676	PTA type QTL (1597)
15	49150996	85296676	Thurl width QTL (1599)
15	49150996	85296676	Udder cleft QTL (1600)
15	49150996	85296676	Udder composite index QTL (1602)
15	80011306	85296676	Residual feed intake QTL (14647)
15	80011306	85296676	Dry matter intake QTL (14680)
15	55777996	85296676	Abomasum displacement QTL (5122)
15	55358385	82597478	Shear force QTL (20796)
15	52960047	66951056	Marbling score (EBV) QTL (10999)
15	52960047	80166292	Height (mature) QTL (11001)
15	69090827	85296676	Shear force QTL (20797)
15	73734340	85296676	Calving ease (maternal) QTL (15192)
15	73734340	85296676	Calving ease (direct) QTL (15193)
15	73734340	85296676	Calving index QTL (15194)
15	74035850	85184103	Calving ease (maternal) QTL (11007)
15	80166292	85184103	Carcass weight QTL (11006)
15	84983096	85126673	M. paratuberculosis susceptibility QTL (14859)
15	85112315	85255891	Kidney fat weight QTL (12196)
16	16945721	25789387	PCVI minus PCVM QTL (10528)
16	16945721	25789387	PCVF minus PCVM QTL (10529)
16	16945721	25789387	Percentage decrease in body weight up to day 150 after challenge QTL (10530)
16	834725	25789387	Length of productive life QTL (2739)
16	24540204	24704037	Shear force QTL (20802)
16	25236496	25400329	Milk protein yield (daughter deviation) QTL (10177)
16	22562350	25789387	Body weight (yearling) QTL (11019)
16	39767732	42742592	M. paratuberculosis susceptibility QTL (14695)
16	22562350	39070184	Carcass weight QTL (11022)
16	22562350	25789387	Longissimus muscle area QTL (11021)
16	22562350	25789387	Fat thickness at the 12th rib QTL (11020)
16	25789387	39045609	Abnormal odor intensity QTL (4837)
16	30257623	55009939	Milk protein yield QTL (20167)
16	31633824	39070184	Longissimus muscle area QTL (11024)
16	25789387	31633824	Weaning weight-maternal milk QTL (11023)
16	22908606	43411546	Marbling score QTL (1353)
16	25756620	55832211	Abomasum displacement QTL (5123)
16	33660604	66993830	Milk yield (EBV) QTL (6219)
16	33660604	66993830	Milk protein yield (EBV) QTL (6220)
16	34611131	68304498	Residual feed intake QTL (11454)
16	25795121	36331382	Teat length QTL (1608)
16	21088180	72861974	Carcass weight QTL (1355)
16	39070184	55258794	Body weight (weaning) QTL (11026)
16	31633824	55258794	Body weight (birth) QTL (11025)
16	39152101	42920045	Feed conversion ratio QTL (11459)
16	39045609	66922395	Bone percentage QTL (7100)
16	39070184	62523468	Calving ease (direct) QTL (1700)
16	49117510	73214216	Milk fat yield QTL (20170)
16	39045609	66922395	Carcass weight QTL (4490)
16	55258794	62523468	Weaning weight-maternal milk QTL (11028)
16	39070184	55258794	Longissimus muscle area QTL (11027)
16	39045609	66922395	Average Daily Gain QTL (7101)
16	51793718	62523468	Udder depth QTL (1610)
16	39045609	66922395	Social separation--Vocalization QTL (7140)
16	55258794	62523468	Calving ease (maternal) QTL (11029)
16	39045609	66922395	Body weight (weaning) QTL (4482)
16	39045609	66922395	Pre-weaning average daily gain QTL (4486)
16	39045609	69171913	Juiciness QTL (4838)
17	63026466	70369810	Milk yield (EBV) QTL (11327)
17	63026466	70369810	Milk fat yield (EBV) QTL (11326)
17	7259490	46262873	Marbling score QTL (1371)
17	27497868	43758867	Body weight (birth) QTL (11045)
17	19729852	43758867	Fat thickness at the 12th rib QTL (11044)
17	14503389	43758867	Calving ease (direct) QTL (11043)
17	27503945	49313952	Calving ease (direct) QTL (1611)
17	27503945	49313952	Udder height QTL (1612)
17	32158121	49237992	Residual feed intake QTL (5291)
17	43758867	53850081	Body weight (mature) QTL (11047)
17	43758867	53850081	Fat thickness at the 12th rib QTL (11046)
17	19957732	63086407	Body weight (slaughter) QTL (11708)
17	40709364	53850081	Milk fat yield QTL (1530)
17	40709364	53850081	Milk energy yield QTL (1531)
17	40709364	70369810	Milk fat percentage QTL (2561)
17	43758867	53850081	Marbling score (EBV) QTL (11049)
17	43758867	63026466	Carcass weight QTL (11048)
17	40702528	54701744	Abomasum displacement QTL (5124)
17	53850081	70369810	Calving ease (maternal) QTL (11051)
17	62950506	63102426	Oleic acid content QTL (12206)
17	62950506	63102426	Milk protein yield QTL (3450)
17	62950506	63102426	Teat placement QTL (3483)
17	63086407	63368286	Immunoglobulin G level QTL (20488)
17	63086407	63368286	Immunoglobulin G level QTL (20489)
17	63026466	70369810	Dystocia (maternal) QTL (11386)
17	60392826	70369810	Bovine spongiform encephalopathy QTL (1738)
17	63026466	70369810	Stillbirth (maternal) QTL (11360)
17	63026466	70369810	Veterinary treatments QTL (5014)
17	63026466	70369810	Milk protein yield QTL (2679)
17	40709364	70369810	Milk yield QTL (2560)
17	40709364	70369810	Milk protein yield QTL (2556)
17	63026466	68340998	Body weight (mature) QTL (11056)
17	63026466	68340998	Longissimus muscle area QTL (11053)
17	63026466	70369810	Fat thickness at the 12th rib QTL (11052)
18	33992598	52307303	Omega-6 to omega-3 fatty acid ratio QTL (12249)
18	6885675	39814434	Dystocia (maternal) QTL (2707)
18	34463246	39814434	Somatic Cell Count QTL (4638)
18	44853955	55860765	Stillbirth (maternal) QTL (4667)
18	3314517	66004023	Palmitic acid content QTL (12207)
18	4571421	18955411	Somatic cell score QTL (3554)
18	2438555	15782163	Longissimus muscle area QTL (11060)
18	3314517	15782163	Fat thickness at the 12th rib QTL (11058)
18	12374815	14008628	Somatic cell score QTL (20254)
18	12374815	14008628	Somatic cell score QTL (20255)
18	7719801	29351429	Carcass weight QTL (1336)
18	18955411	31494551	Longissimus muscle area QTL (11062)
18	18955411	26070318	Body weight (mature) QTL (11061)
18	26125492	42550813	Residual feed intake QTL (5293)
18	26125492	41792892	Residual feed intake QTL (5294)
18	18955411	39814434	Udder height QTL (1615)
18	18955411	39814434	Udder composite index QTL (1617)
18	18955411	39814434	Udder attachment QTL (1614)
18	22182500	31494551	Length of productive life QTL (3555)
18	22182500	31494551	Somatic cell score QTL (3556)
18	18955411	39814434	Udder depth QTL (1616)
18	22182500	39814434	Milk yield QTL (2716)
18	22182500	33992598	Myofibrillar fragmentation index QTL (4840)
18	26070318	43680468	Body weight (weaning) QTL (11063)
18	31494551	39814434	Length of productive life QTL (3557)
18	6885675	39814434	Stillbirth (maternal) QTL (11362)
18	31494551	39814434	Pregnancy rate QTL (3558)
18	43465703	56024647	Teat placement QTL (11599)
18	43680468	54310034	Body weight (birth) QTL (11065)
18	43248180	61946991	Milk yield QTL (1532)
18	43248180	61946991	Milk protein yield QTL (2721)
18	50506696	63144054	Foot angle QTL (1702)
18	50506696	63144054	Teat length QTL (1703)
18	41792892	64057582	Milk fat yield QTL (10442)
19	45248309	51113618	Dystocia (maternal) QTL (11367)
19	11888837	29996875	Calf size (direct) QTL (4668)
19	11888837	29996875	Udder attachment QTL (10310)
19	11888837	29996875	Somatic cell score QTL (10311)
19	11888837	29996875	Udder height QTL (10312)
19	11888837	29996875	Somatic cell score QTL (10313)
19	11888837	29996875	Udder depth QTL (10314)
19	11888837	29996875	Udder height QTL (10315)
19	11888837	29996875	Udder attachment QTL (10316)
19	11888837	29996875	Udder attachment QTL (10317)
19	11888837	29996875	Udder height QTL (10318)
19	11888837	29996875	Teat placement QTL (10319)
19	11888837	29996875	Interval to first estrus after calving QTL (10320)
19	11888837	29996875	Non-return rate (direct) QTL (10321)
19	11888837	29996875	Udder depth QTL (10371)
19	4248677	11331729	Retail product yield QTL (1338)
19	4248677	11888837	Body weight (weaning) QTL (11072)
19	4248677	11888837	Body weight (mature) QTL (11071)
19	7115641	11888837	Pre-weaning average daily gain QTL (2637)
19	7115641	11888837	Subcutaneous fat thickness (EBV) QTL (3547)
19	4248677	11888837	Structural soundness (legs, feet, penis, and prepuce) QTL (3577)
19	7115641	11888837	Body weight (yearling) QTL (11074)
19	7115641	11888837	Scrotal circumference QTL (11073)
19	4248677	22706620	Yield grade QTL (1339)
19	11890980	23777982	Stearic acid content QTL (1396)
19	11890980	23777982	Unsaturated fatty acid content QTL (1398)
19	11890980	23777982	Unsaturated to saturated fatty acid ratio QTL (1399)
19	13361960	27072508	Body weight (mature) QTL (11075)
19	13361960	27072508	Body weight (yearling) QTL (11076)
19	11890980	23777982	Oleic acid content QTL (1397)
19	26135066	29996875	Subcutaneous fat thickness (EBV) QTL (3548)
19	12885204	23777982	Somatic cell score QTL (3623)
19	20655041	20778168	Marbling score QTL (7103)
19	23777982	50192247	Gastrointestinal nematode burden QTL (12020)
19	21313849	49844055	Residual feed intake QTL (5297)
19	10849616	39488788	Milk fat yield QTL (10443)
19	13361960	27072508	Marbling score (EBV) QTL (11077)
19	27018940	27126076	Myofibrillar fragmentation index QTL (4841)
19	27342491	31724547	Longissimus muscle area QTL (1395)
19	6444969	60977344	Somatic cell score QTL (10446)
19	23777982	39970901	Somatic cell score QTL (3624)
19	15216102	57001967	Milk trans-vaccenic acid percentage QTL (10029)
19	15216102	62102274	Milk conjugated linoleic acid percentage QTL (10031)
19	27072508	45248309	Social separation--Walking/running QTL (7143)
19	27072508	45248309	Body weight (weaning) QTL (11079)
19	27072508	35819907	Scrotal circumference QTL (11078)
19	23777982	39970901	Milk fat yield QTL (3625)
19	38422165	45248309	Marbling score (EBV) QTL (11080)
19	38893080	39360224	Marbling score QTL (20314)
19	5534311	58383029	Milk fat percentage QTL (10444)
19	23777982	39970901	Milk fat yield QTL (3626)
19	6444969	59209597	Milk protein percentage QTL (10445)
19	22706620	38422165	Palmitoleic acid content QTL (12174)
19	41664023	41771159	Gestation length QTL (15495)
19	41664023	41771159	Gestation length QTL (15496)
19	31183387	51467168	Calving ease (maternal) QTL (15205)
19	31183387	51467168	Calving index QTL (15206)
19	31183387	51467168	Calf size (direct) QTL (15207)
19	31183387	51467168	Calf size (direct) QTL (15208)
19	31183387	51467168	Calving ease (direct) QTL (15209)
19	42977937	44010265	Milk protein percentage QTL (2537)
19	45062426	45169563	Residual feed intake QTL (4455)
19	31060180	54264618	Ovulation rate QTL (10573)
19	45185633	45248309	Milk fat percentage QTL (3629)
19	46187356	46294493	Milk yield (EBV) QTL (14140)
19	46187356	46294493	Milk protein yield (EBV) QTL (14141)
19	46240925	46348061	Milk capric acid percentage QTL (11513)
19	46240925	46348061	Milk myristic acid percentage QTL (11514)
19	46240925	46348061	Milk myristoleic acid percentage QTL (11515)
19	46240925	46348061	Milk palmitoleic acid percentage QTL (11516)
19	46240925	46348061	Milk fatty acid unsaturated index QTL (11517)
19	46240925	46348061	Milk fatty acid unsaturated index QTL (11518)
19	46240925	46348061	Milk fatty acid unsaturated index QTL (11519)
19	46240925	46348061	Milk fatty acid unsaturated index QTL (11520)
19	46240925	46348061	Milk fatty acid unsaturated index QTL (11521)
19	46240925	46348061	Early embryonic survival QTL (11663)
19	46240925	46348061	Fertilization rate QTL (11664)
19	46240925	46348061	Early embryonic survival QTL (11665)
19	46240925	46348061	Fertilization rate QTL (11666)
19	46240925	46348061	Fertilization rate QTL (11667)
19	46240925	46348061	Early embryonic survival QTL (11668)
19	46240925	46348061	Early embryonic survival QTL (11669)
19	46240925	46348061	Fertilization rate QTL (11670)
19	46240925	46348061	Early embryonic survival QTL (11671)
19	46240925	46348061	Fertilization rate QTL (11672)
19	46240925	46348061	Early embryonic survival QTL (11673)
19	46240925	46348061	Fertilization rate QTL (11674)
19	46240925	46348061	Early embryonic survival QTL (11675)
19	46240925	46348061	Fertilization rate QTL (11676)
19	46240925	46348061	Early embryonic survival QTL (11677)
19	46240925	46348061	Fertilization rate QTL (11678)
19	46240925	46348061	Early embryonic survival QTL (11679)
19	46240925	46348061	Early embryonic survival QTL (11680)
19	46240925	46348061	Early embryonic survival QTL (11681)
19	46240925	46348061	Milk yield QTL (10267)
19	46240925	46348061	Milk yield QTL (10268)
19	46240925	46348061	Milk fat percentage QTL (10269)
19	46240925	46348061	Milk fat percentage QTL (10270)
19	46240925	46348061	Milk protein yield QTL (10271)
19	46240925	46348061	Milk protein percentage QTL (10272)
19	46240925	46348061	Milk protein percentage QTL (10273)
19	46294493	46401629	Fertilization rate QTL (11621)
19	46294493	46401629	Fertilization rate QTL (11622)
19	46294493	46401629	Early embryonic survival QTL (11624)
19	46294493	46401629	Milk alpha-casein percentage QTL (15784)
19	46348061	46455197	Age at first calving QTL (18733)
19	46348061	46455197	305 days milk yield QTL (18734)
19	45185633	45248309	Milk fat percentage QTL (3627)
19	46401629	46508765	305 days milk yield QTL (18798)
19	46401629	46508765	Milk fat percentage QTL (18799)
19	46401629	46508765	Milk protein percentage QTL (18800)
19	38315029	51343961	Milk caproic acid percentage QTL (10022)
19	32260228	51343961	Milk myristic acid percentage QTL (10026)
19	45248309	46285922	Fat thickness at the 12th rib QTL (1318)
19	44251407	45248309	Post-weaning average daily gain QTL (2639)
19	38422165	55709981	Body weight (mature) QTL (11083)
19	45248309	55709981	Longissimus muscle area QTL (11084)
19	38422165	45248309	Calving ease (direct) QTL (11081)
19	45248309	55709981	Body weight (birth) QTL (11082)
19	45285807	48693908	Stearic acid content QTL (12175)
19	45339375	52826649	Intramuscular fat QTL (1394)
19	44268013	51343961	Milk caprylic acid percentage QTL (10023)
19	44268013	51343961	Milk capric acid percentage QTL (10024)
19	44268013	51343961	Milk lauric acid percentage QTL (10025)
19	11867410	51343961	Oleic acid content QTL (10021)
19	26906447	57001967	Milk oleic acid percentage QTL (10028)
19	45248309	52655231	Subcutaneous fat thickness (EBV) QTL (3549)
19	32260228	57001967	Milk linoleic acid percentage QTL (10030)
19	9189005	57001967	Milk stearic acid percentage QTL (10027)
19	45339375	52826649	Subcutaneous fat QTL (1393)
19	44268013	62102274	Myristic acid content QTL (10020)
19	45248309	53815521	Teat length QTL (1619)
19	44803694	57055535	Rump angle QTL (3430)
19	45248309	55709981	Height (yearling) QTL (11088)
19	45248309	55709981	Scrotal circumference QTL (11087)
19	45248309	55709981	Body weight (weaning) QTL (11086)
19	45248309	55709981	Marbling score (EBV) QTL (11085)
19	45248309	57868775	Muscle pH QTL (4842)
19	45248309	57868775	Social separation--Standing alert QTL (7144)
19	45248309	57868775	Social separation--Vocalization QTL (7145)
19	39649492	61138048	Milk fat yield QTL (3409)
20	46382929	61960897	Milk protein percentage (EBV) QTL (11330)
20	46382929	61960897	Milk fat percentage (EBV) QTL (11329)
20	46382929	61960897	Milk fat yield (EBV) QTL (11328)
20	277899	22206990	cis-Vaccenic acid content QTL (12250)
20	277899	71951703	Milk protein yield QTL (10103)
20	277899	71951703	Somatic cell score (DYD) QTL (10188)
20	46382929	61960897	Udder depth QTL (10322)
20	46382929	61960897	Udder attachment QTL (10323)
20	277899	5932646	Carcass weight QTL (11094)
20	822322	9563863	M. paratuberculosis susceptibility QTL (4561)
20	277899	22206990	Milk fat yield QTL (2564)
20	277899	11911538	Milk protein yield QTL (2750)
20	822322	10822619	Body weight (birth) QTL (1357)
20	1182192	25678235	Infectious bovine keratoconjunctivitis susceptibility QTL (9948)
20	277899	10819162	Non-return rate (direct) QTL (3573)
20	8232424	58677074	Milk protein percentage QTL (10448)
20	40852176	61960897	Milk protein percentage QTL (2605)
20	41206483	61960897	Fat thickness at the 12th rib QTL (15736)
20	32088294	66314635	Milk fat percentage QTL (10447)
20	46382929	61960897	Fat thickness at the 12th rib QTL (11109)
20	35800031	61960897	Calving ease (direct) QTL (11108)
20	29620074	68681955	Percentage abnormal sperm QTL (9925)
20	48984063	49156895	Somatic cell score QTL (13244)
20	48984063	49156895	Milk protein percentage QTL (4805)
20	41208211	61960897	Milk protein percentage QTL (2566)
20	46382929	61960897	Veterinary treatments QTL (5015)
20	41206483	61960897	Milk yield QTL (2684)
20	41206483	61960897	Milk protein percentage QTL (2685)
20	40852176	61960897	Milk yield QTL (2588)
20	39532681	65104806	Tenderness score QTL (1340)
20	35800031	67895566	Milk protein yield QTL (2722)
20	37125115	61960897	Flight from feeder QTL (7146)
20	46382929	61960897	Body weight (mature) QTL (11112)
20	46382929	71951703	Marbling score (EBV) QTL (11111)
20	46382929	67895566	Longissimus muscle area QTL (11110)
20	36701675	65104806	Tenderness score QTL (1341)
21	57640855	65343322	Gastrointestinal nematode burden QTL (12023)
21	59769417	65343322	Calving ease (maternal) QTL (4670)
21	16272543	35822487	Fat thickness at the 12th rib QTL (11118)
21	20749216	38144487	PTA type QTL (1709)
21	20749216	38144487	Udder width QTL (1710)
21	20749216	38144487	Teat placement QTL (1711)
21	20749216	38144487	Udder attachment QTL (1712)
21	19217316	35942952	Body weight (birth) QTL (2641)
21	26774226	35822487	Body weight (mature) QTL (11123)
21	26774226	35822487	Height (mature) QTL (11122)
21	26774226	35822487	Height (yearling) QTL (11120)
21	33255076	34397208	Marbling score QTL (4536)
21	33335386	34477517	Milk protein yield (daughter deviation) QTL (10181)
21	33335386	34477517	Milk protein yield (daughter deviation) QTL (10182)
21	33359479	34501610	Milk yield QTL (2482)
21	33359479	34501610	Milk fat percentage QTL (2483)
21	33359479	34501610	Conception rate QTL (3464)
21	28513672	47903765	Percentage abnormal sperm QTL (9921)
21	26774226	57640855	Somatic cell score QTL (5446)
21	20749216	38144487	Teat length QTL (1713)
21	38144487	49851155	Carcass weight QTL (11124)
21	26774226	35942952	Structural soundness (legs, feet, penis, and prepuce) QTL (3585)
21	35942952	46923984	Post-weaning average daily gain QTL (2643)
21	35942952	46923984	Subcutaneous fat thickness (EBV) QTL (3552)
21	34397208	54476324	Milk fat yield (daughter deviation) QTL (10165)
21	35942952	57640855	Body weight (birth) QTL (1358)
21	38144487	49851155	Fat thickness at the 12th rib QTL (11125)
21	38144487	56039407	Calving ease (direct) QTL (11126)
21	56039407	65343322	Weaning weight-maternal milk QTL (11127)
21	59769417	65343322	Body weight (birth) QTL (11130)
21	59769417	65343322	Marbling score (EBV) QTL (11129)
21	57640855	65343322	Stillbirth (maternal) QTL (11370)
21	59769417	65343322	Height (yearling) QTL (11133)
21	59769417	65343322	Height (mature) QTL (11132)
21	59769417	65343322	Calving ease (direct) QTL (11131)
21	57640855	70809245	Abomasum displacement QTL (5114)
22	7314698	37866255	Minimum packed red blood cell volume QTL (10542)
22	16667994	31883967	Myristic acid content QTL (12251)
22	16667994	31883967	Palmitic acid content QTL (12252)
22	16667994	31883967	Palmitoleic acid content QTL (12253)
22	16667994	31883967	Stearic acid content QTL (12254)
22	16667994	31883967	Oleic acid content QTL (12255)
22	16667994	31883967	Conjugated linoleic acid content QTL (12256)
22	16667994	31883967	Total fatty acid content QTL (12257)
22	16667994	31883967	Saturated fatty acid content QTL (12258)
22	16667994	31883967	Polyunsaturated to saturated fatty acid ratio QTL (12259)
22	43011581	57538304	Calf size (direct) QTL (4671)
22	31883967	43011581	Calf size (maternal) QTL (4672)
22	16667994	31883967	Intramuscular fat QTL (4844)
22	16667994	31883967	Marbling score QTL (7104)
22	15486673	31883967	Milk protein yield QTL (2687)
22	12094190	31883967	Non-return rate (direct) QTL (5018)
22	31883967	43011581	Height (mature) QTL (11147)
22	27619489	31883967	Marbling score (EBV) QTL (11146)
22	31883967	43011581	Somatic cell score QTL (4987)
22	31883967	47204206	Fat percentage QTL (7105)
22	31883967	43011581	Udder depth QTL (4988)
22	31883967	43011581	Body weight (yearling) QTL (11149)
22	37866255	43011581	Calving ease (maternal) QTL (11148)
22	39347696	47204206	Bone percentage QTL (7106)
22	39347696	47204206	Meat-to-bone ratio QTL (7107)
22	39347696	47204206	Bone percentage QTL (7108)
22	32865129	43011581	Rump angle QTL (1627)
22	43011581	50280140	Scrotal circumference QTL (11150)
22	42947726	43075436	Rump angle QTL (3383)
22	43171219	45831726	Fertilization rate QTL (14796)
22	45844497	45972208	Fat thickness at the 12th rib QTL (20294)
22	12802983	43011581	Spleen weight QTL (12163)
22	12802983	43011581	Lung weight QTL (12164)
22	46131846	55938116	Milk fat yield QTL (1536)
22	46131846	55938116	Milk energy yield QTL (1537)
22	37866255	57538304	Carcass weight QTL (1315)
22	43011581	57538304	Stature QTL (1628)
22	43011581	57538304	Milk protein percentage QTL (2686)
22	43011581	57538304	Body weight (yearling) QTL (11151)
23	18536147	36431894	Milking speed QTL (4644)
23	12487278	18536147	Udder depth QTL (10336)
23	12487278	18536147	Udder attachment QTL (10337)
23	12487278	18536147	Teat placement QTL (10338)
23	12487278	18536147	Teat placement QTL (10339)
23	12487278	18536147	Udder attachment QTL (10373)
23	12487278	18536147	Milk protein yield QTL (10374)
23	12487278	18536147	Parasite detection rate QTL (10543)
23	5100918	21160807	Percentage live sperm after osmotic stress QTL (9928)
23	5100918	32912086	Percentage live sperm after thawing QTL (9918)
23	7633315	18536147	Milk yield QTL (2568)
23	6418972	18536147	Udder attachment QTL (1636)
23	6418972	18536147	Udder composite index QTL (1639)
23	16099942	18536147	Pre-weaning average daily gain QTL (2647)
23	7633315	22859015	Body weight (weaning) QTL (11169)
23	7633315	22859015	Carcass weight QTL (11168)
23	7633315	22859015	Body weight (yearling) QTL (11166)
23	8293243	27479076	Milk protein percentage QTL (1411)
23	12487902	25522645	Milk protein percentage QTL (2606)
23	18473713	18598581	Veterinary treatments QTL (3179)
23	12487902	25522688	Twinning QTL (2424)
23	1522506	18540518	Body weight (slaughter) QTL (1412)
23	17418577	25051306	Twinning QTL (1762)
23	18536147	27504050	Body weight (birth) QTL (2644)
23	18536147	27504050	Pre-weaning average daily gain QTL (2648)
23	17418577	36531788	Marbling score (EBV) QTL (11173)
23	22859015	36531788	Fat thickness at the 12th rib QTL (11172)
23	17418577	22859015	Body weight (birth) QTL (11171)
23	17418577	36531788	Scrotal circumference QTL (11170)
23	18540518	32762244	Teat placement QTL (1635)
23	18540518	27479076	Milking speed QTL (1414)
23	18536147	39616944	Milk yield QTL (3630)
23	5413088	36225861	Milk fat yield QTL (10450)
23	8026650	38863268	Milk yield QTL (10449)
23	6840402	38863268	Milk protein yield QTL (10451)
23	22859015	36531788	Weaning weight-maternal milk QTL (11174)
23	1522506	39294063	Dystocia (maternal) QTL (11390)
23	21472978	45913164	Residual feed intake QTL (5303)
23	23845473	45913164	Residual feed intake QTL (5304)
24	38002001	62714930	Gastrointestinal nematode burden QTL (12025)
24	2021065	5594601	Body weight (yearling) QTL (11184)
24	2021065	5594601	Marbling score (EBV) QTL (11183)
24	2021065	12586644	Longissimus muscle area QTL (11182)
24	2021065	12586644	Calving ease (maternal) QTL (11181)
24	5594601	62714930	Oleic acid content QTL (12209)
24	2021065	12586644	Carcass weight QTL (11185)
24	36904392	62714930	Feed conversion ratio QTL (5308)
24	53803695	62714930	Marbling score (EBV) QTL (11200)
24	56869070	62714930	Abomasum displacement QTL (5116)
25	21224792	39529353	Sperm average path velocity QTL (9926)
25	31366660	42775844	Milk yield QTL (1538)
25	31366660	42775844	Foot angle QTL (1647)
25	39341636	39466781	Inseminations per conception QTL (5065)
25	39909008	41893576	Residual feed intake QTL (5311)
25	39909008	41893576	Residual feed intake QTL (5312)
25	31366660	42775844	Rump angle QTL (1715)
25	38690885	42775844	Fat thickness at the 12th rib QTL (11217)
25	31366660	42775844	Height (mature) QTL (11216)
26	34816381	40813916	Milk yield (EBV) QTL (11338)
26	34816381	40813916	Milk protein yield (EBV) QTL (11337)
26	34816381	40813916	Milk fat percentage (EBV) QTL (11336)
26	34816381	40813916	Milk fat yield (EBV) QTL (11335)
26	9240215	20334217	Milk yield QTL (11701)
26	9240215	20334217	Milk protein yield QTL (11702)
26	5797486	39585486	Udder attachment QTL (4648)
26	5797486	25490335	Udder attachment QTL (10377)
26	10723763	25449045	Percentage decrease in PCV up to day 150 after challenge QTL (10548)
26	10723763	25449045	Percentage decrease in PCV up to day 100 after challenge QTL (10549)
26	10723763	25449045	BWF scaled by BWI QTL (10550)
26	10723763	25449045	Body weight (mean) QTL (10551)
26	10723763	25449045	Percentage decrease in body weight up to day 150 after challenge QTL (10552)
26	3700830	33773516	Calving ease (direct) QTL (1716)
26	3199186	25490335	Social separation--Vocalization QTL (7150)
26	1470383	20334217	Somatic cell score QTL (2689)
26	7169834	47386624	Milk fat yield (daughter deviation) QTL (10191)
26	10723763	20334217	Height (yearling) QTL (11226)
26	1470383	35352550	Myristic acid content QTL (12179)
26	1470383	33779015	Body form composite index QTL (1649)
26	5732870	29003537	Saturated fatty acid content QTL (12180)
26	10414434	20368587	Fat melting point QTL (12181)
26	8352157	20334217	Milk fat yield QTL (3636)
26	5797486	33773516	Milk fat percentage QTL (2735)
26	10726368	33773516	Milk fat yield QTL (2572)
26	8352157	20334217	Milk protein yield QTL (3638)
26	3700830	33773516	Retail product yield QTL (1359)
26	3700830	33773516	Fat percentage QTL (1360)
26	3700830	33773516	Yield grade QTL (1361)
26	20334217	25490335	Muscle pH QTL (13076)
26	20334217	25490335	Muscle pH QTL (13077)
26	20334217	25490335	Meat color L QTL (13078)
26	20334217	25490335	Meat color L QTL (13079)
26	20334217	25490335	Meat color a QTL (13080)
26	20334217	25490335	Meat color a QTL (13081)
26	20334217	25490335	Meat color b QTL (13082)
26	20334217	25490335	Intramuscular fat QTL (13083)
26	20334217	25490335	Moisture content QTL (13084)
26	20334217	25490335	Stearic acid content QTL (13117)
26	20334217	25490335	Myristoleic acid content QTL (13118)
26	20334217	25490335	Oleic acid content QTL (13119)
26	20334217	25490335	Saturated fatty acid content QTL (13120)
26	20334217	25490335	Monounsaturated fatty acid content QTL (13121)
26	20334217	25490335	Monounsaturated to saturated fatty acid ratio QTL (13122)
26	20334217	25490335	Myristoleic acid content QTL (13123)
26	20334217	25490335	Oleic acid content QTL (13124)
26	10723763	34307707	Height (mature) QTL (11228)
26	20334217	39805453	Calving ease (direct) QTL (11227)
26	1470383	42080664	Myristoleic acid content QTL (12182)
26	20334217	25229124	Milk yield QTL (3634)
26	20334217	25229124	Milk protein percentage QTL (3639)
26	10483174	29553454	Milk fat yield QTL (10453)
26	8207499	29003537	Milk yield QTL (10452)
26	8338409	33661663	Milk protein yield QTL (10454)
26	20334217	25229124	Body weight (weaning) QTL (11230)
26	20334217	25229124	Marbling score (EBV) QTL (11229)
26	20334217	31329514	Stillbirth (direct) QTL (11378)
26	9171476	42149404	Gestation length QTL (5372)
26	10726368	33773516	Milk protein yield QTL (2573)
26	20334217	51681464	Palmitoleic acid content QTL (12210)
26	7169834	47386624	Milk fat yield (daughter deviation) QTL (10192)
26	10726368	33773516	Milk yield QTL (2574)
26	31329514	40813916	Milk fat yield QTL (4997)
26	34307707	39805453	Weaning weight-maternal milk QTL (11236)
26	34307707	39805453	Carcass weight QTL (11235)
26	25229124	39805453	Body weight (yearling) QTL (11234)
26	25229124	39805453	Body weight (weaning) QTL (11233)
26	31329514	40813916	Milk yield QTL (4996)
26	34816381	40813916	Non-return rate (direct) QTL (5024)
26	36026414	51681464	Residual feed intake QTL (5314)
26	10726368	39805453	Milk fat percentage QTL (2598)
26	39167818	39325919	Milk yield QTL (3633)
26	39167818	39325919	Milk fat yield QTL (3635)
26	39243432	39380911	M. paratuberculosis susceptibility QTL (14881)
26	34307707	45464413	Marbling score (EBV) QTL (11238)
26	8869021	39167818	Internal fat weight QTL (12165)
26	39167818	45464413	Teat length QTL (1651)
26	34307707	45464413	Milk fat yield QTL (2570)
26	34307707	45464413	Milk fat percentage QTL (2571)
26	25483415	51681464	Abomasum displacement QTL (5127)
27	7171347	43680836	Milk protein yield QTL (10104)
27	21255822	32724672	PCVI minus PCVM QTL (10553)
27	21255822	32724672	PCV variance QTL (10554)
27	21255822	32724672	Percentage decrease in PCV up to day 150 after challenge QTL (10555)
27	21255822	32724672	Percentage decrease in PCV up to day 100 after challenge QTL (10556)
27	7171347	26993851	Non-return rate (direct) QTL (3542)
27	10091781	34200937	Dystocia (direct) QTL (11393)
27	17982548	26993851	Body weight (mature) QTL (11248)
27	12026602	26993851	Body weight (weaning) QTL (11247)
27	13606411	35225175	Marbling score QTL (1342)
27	21260157	26993851	Dairy form QTL (1655)
27	15956682	35940516	Milk fat percentage QTL (2740)
27	17982548	26993851	Marbling score (EBV) QTL (11253)
27	17982548	32724672	Carcass weight QTL (11252)
27	17982548	26993851	Height (mature) QTL (11251)
27	17982548	32724672	Fat thickness at the 12th rib QTL (11250)
27	17982548	26993851	Body weight (birth) QTL (11249)
27	15310388	32831516	Milk yield QTL (2592)
27	15310388	32831516	Milk protein yield QTL (2611)
28	4236719	13736438	Body weight (initial) QTL (10557)
28	4236719	13736438	Body weight (mean) QTL (10558)
28	4206573	18862711	Longissimus muscle area QTL (11263)
28	3521445	15303610	Udder cleft QTL (3417)
28	3521445	14421566	Pregnancy rate QTL (3502)
28	4206573	13777546	Fat thickness at the 12th rib QTL (11264)
29	36115758	47655654	305 days milk yield QTL (4506)
29	16958959	34589903	Body weight (birth) QTL (4653)
29	1568804	25983377	BWF scaled by BWI QTL (10559)
29	1568804	25983377	Parasites natural logarithm of mean number QTL (10560)
29	2158581	44848805	Gestation length QTL (5371)
29	16318387	25983377	Longissimus muscle area QTL (11289)
29	16958959	45165234	Milk protein yield QTL (2612)
29	16958959	25983377	Udder height QTL (1670)
29	16958959	25983377	Udder width QTL (1671)
29	16958959	45165234	Milk yield QTL (2593)
29	16318387	33367872	Weaning weight-maternal milk QTL (11294)
29	16318387	33367872	Body weight (mature) QTL (11293)
29	16318387	33367872	Carcass weight QTL (11292)
29	16318387	25983377	Fat thickness at the 12th rib QTL (11291)
29	16318387	25983377	Height (mature) QTL (11290)
29	4403326	34357854	Carcass weight QTL (1316)
29	25983377	34589903	Structural soundness (legs, feet, penis, and prepuce) QTL (1666)
29	25983377	34589903	Teat placement QTL (1667)
29	25983377	34589903	Udder attachment QTL (1668)
29	25983377	34589903	PTA type QTL (1669)
29	25983377	34589903	Udder composite index QTL (1672)
29	33367872	34589903	Body weight (mature) QTL (11296)
29	31300586	43132360	Age at puberty QTL (1379)
29	33255534	44989228	Retail product yield QTL (1343)
29	36115758	47655654	Body weight (yearling) QTL (11298)
29	36115758	47655654	Carcass weight QTL (11297)
29	31247442	44536590	Body weight at castration QTL (1380)
29	33367872	50527304	Juiciness QTL (4851)
29	33367872	50527304	Shear force QTL (4852)
29	33417371	43834475	Carcass weight QTL (1344)
29	26545069	47206300	Tenderness score QTL (1345)
29	35523716	45495228	Tenderness score QTL (1373)
29	33367872	50527304	Tenderness score QTL (4853)
29	25983377	47655654	Teat placement QTL (1717)
29	45263530	45403953	Shear force QTL (15266)
29	45263530	45403953	Shear force QTL (20833)
29	45425017	45565440	Shear force QTL (19854)
29	45425017	45565440	Shear force QTL (19855)
29	45425017	45565440	Shear force QTL (19856)
29	25983377	47655654	Twinning QTL (1722)
29	45165234	47655654	Somatic cell score QTL (2695)
29	36537027	50716875	Tenderness score QTL (1374)
29	36115758	47655654	Body weight (weaning) QTL (11301)
29	36115758	50014760	Body weight (birth) QTL (11299)
29	33367872	50527304	Flight from feeder QTL (7153)
29	33367872	50527304	Flight from feeder QTL (7154)
X	25883322	30786471	Rear leg set (EBV) QTL (10457)
