# Supplementary material for: Signatures of Selection for Environmental Adaptation and Zebu × Taurine Hybrid Fitness in East African Shorthorn Zebu
Source: Front Genet. 2017 Jun 8;8:68. doi: 10.3389/fgene.2017.00068 (PMC5462927; doi:10.3389/fgene.2017.00068)
Supplement: Supplementary file 9 [file Table19.XLSX]

## Sheet: Sheet1
Supplementary Table 19: Trypanotolerance QTL overlapping the identified KEASZ candidate regions
BTA	Start (bp)	Stop (bp)	QTL_ID	Origin of the tolerant allele
7	38332974	59135155	PCVF minus PCVM QTL (10516)	taurine
7	38332974	59135155	Percentage decrease in body weight up to day 150 after challenge QTL (10518)	taurine
7	38332974	59135155	Parasites natural logarithm of mean number QTL (10519)	taurine
7	38332974	59135155	Parasite detection rate QTL (10520)	taurine
7	38332974	59135155	Body weight (mean) QTL (10517)	taurine
8	41284369	51685135	Percentage decrease in PCV up to day 100 after challenge QTL (10521)	taurine/indicine
8	41284369	51685135	Parasites natural logarithm of mean number QTL (10523)	indicine
8	41284369	51685135	Body weight (mean) QTL (10522)	taurine/indicine
13	29549346	71827292	Percentage decrease in PCV up to day 150 after challenge QTL (10524)	taurine/indicine
13	29549346	71827292	Percentage decrease in PCV up to day 100 after challenge QTL (10525)	taurine/indicine
13	29549346	71827292	Parasite detection rate QTL (10526)	indicine
16	16945721	25789387	PCVI minus PCVM QTL (10528)	indicine
16	16945721	25789387	PCVF minus PCVM QTL (10529)	taurine
16	16945721	25789387	Percentage decrease in body weight up to day 150 after challenge QTL (10530)	taurine
23	12487278	18536147	Parasite detection rate QTL (10543)	taurine/indicine
26	10723763	25449045	Percentage decrease in PCV up to day 150 after challenge QTL (10548)	taurine
26	10723763	25449045	Percentage decrease in PCV up to day 100 after challenge QTL (10549)	taurine
26	10723763	25449045	Percentage decrease in body weight up to day 150 after challenge QTL (10552)	taurine
26	10723763	25449045	BWF scaled by BWI QTL (10550)	taurine
26	10723763	25449045	Body weight (mean) QTL (10551)	taurine
27	21255822	32724672	PCVI minus PCVM QTL (10553)	taurine/indicine
27	21255822	32724672	Percentage decrease in PCV up to day 150 after challenge QTL (10555)	taurine
27	21255822	32724672	Percentage decrease in PCV up to day 100 after challenge QTL (10556)	taurine
28	4236719	13736438	Body weight (mean) QTL (10558)	indicine
29	1568804	25983377	Parasites natural logarithm of mean number QTL (10560)	taurine/indicine
29	1568804	25983377	BWF scaled by BWI QTL (10559)	taurine/indicine
